# Supplementary material for: Ordinal synchronization mark sequence and its steganography for a multi-link network covert channel
Source: PLoS One. 2021 Jun 4;16(6):e0252813. doi: 10.1371/journal.pone.0252813 (PMC8177511; doi:10.1371/journal.pone.0252813)
Supplement: S1 Table — (XLSX) [file pone.0252813.s001.xlsx]

## Sheet: Sheet1
PID_TCPtrans	PID_ICMP	PID_Cloak9(64,4)
0.002656	0.04302	0.043182
0.000356	0.043181	0.042583
0.000707	0.043997	0.04217
0.004775	0.055107	0.041984
0.000855	0.043257	0.042865
2e-06	0.043544	0.044102
0.000109	0.045201	0.043246
4e-05	0.046089	0.043101
2e-06	0.043028	0.041921
9.3e-05	0.043867	0.042862
2e-06	0.04759	0.042751
2e-06	0.044688	0.04346
9.9e-05	0.047964	0.041743
2.9e-05	0.049859	0.043048
2e-06	0.04366	0.044143
0.000121	0.044245	0.047451
2e-06	0.043816	0.042882
9.5e-05	0.042422	0.042505
2.2e-05	0.043108	0.042101
2e-06	0.042496	0.042793
0.0001	0.042642	0.052872
3e-06	0.048274	0.043061
5.1e-05	0.043233	0.046965
6.5e-05	0.043277	0.04276
2e-06	0.046882	0.043159
0.000136	0.042111	0.041851
5e-06	0.042751	0.042183
6.6e-05	0.042538	0.042954
2e-06	0.043614	0.042804
2e-06	0.042617	0.043004
6.2e-05	0.042851	0.043221
2e-06	0.043289	0.053076
6.8e-05	0.044501	0.046664
3e-06	0.045709	0.045594
2e-06	0.043257	0.043247
0.000264	0.04374	0.04194
2e-06	0.045829	0.042331
2e-06	0.045798	0.043074
2e-06	0.04436	0.042093
4e-06	0.04438	0.044835
3e-06	0.061166	0.052307
2e-06	0.04397	0.04295
2e-06	0.043866	0.04516
2e-06	0.043283	0.051439
2e-06	0.043572	0.042706
2e-06	0.04285	0.101579
0.00022	0.044776	0.077724
2e-06	0.043565	0.045761
2e-06	0.050082	0.0422
2e-06	0.042946	0.046302
2e-06	0.04253	0.044826
2e-06	0.04853	0.042528
2e-06	0.056826	0.050096
2e-06	0.043688	0.043156
5e-06	0.043355	0.042288
2e-06	0.043872	0.042373
0.000118	0.048254	0.043375
2e-06	0.046781	0.042668
2e-06	0.044845	0.045289
1e-06	0.043158	0.04313
3e-06	0.044021	0.042018
7.6e-05	0.044683	0.042814
2e-06	0.043306	0.042713
2e-06	0.043324	0.042389
2e-06	0.043478	0.04364
2e-06	0.046279	0.042691
6.9e-05	0.043342	0.043206
0.007771	0.046655	0.042243
0.001223	0.045281	0.044054
3e-06	0.047876	0.053285
0.000127	0.04168	0.046603
9.7e-05	0.048418	0.04583
0.000129	0.044376	0.047412
0.000117	0.046726	0.043022
0.000122	0.046799	0.044248
2.4e-05	0.043226	0.043389
0.000103	0.049729	0.050835
0.000116	0.043146	0.043043
0.000147	0.043249	0.043637
0.000285	0.04285	0.043342
0.000222	0.052907	0.044518
9.7e-05	0.043868	0.047815
0.000252	0.043127	0.043167
0.000164	0.042488	0.043245
2e-06	0.043454	0.043319
1e-06	0.043738	0.043257
1e-06	0.043098	0.045642
2e-06	0.050931	0.04365
0.000244	0.049602	0.042849
2e-06	0.042896	0.046619
5.7e-05	0.042996	0.042148
9e-06	0.056967	0.041993
2e-06	0.047653	0.041938
1e-06	0.043173	0.046685
1e-06	0.042982	0.04336
2e-06	0.056116	0.045427
6.9e-05	0.044857	0.043706
2e-06	0.044129	0.04394
2e-06	0.04303	0.041904
1e-06	0.052979	0.042483
2e-06	0.04312	0.044595
1e-06	0.044109	0.044566
7.8e-05	0.044529	0.043283
2e-06	0.043285	0.043433
1e-06	0.044017	0.052656
5e-05	0.04312	0.042119
2e-06	0.043149	0.045633
7.1e-05	0.044112	0.042786
2e-06	0.053876	0.042114
2e-06	0.042356	0.04724
4e-05	0.045421	0.042772
2e-06	0.043191	0.052903
7.1e-05	0.043291	0.045206
1.9e-05	0.047864	0.045649
2e-06	0.045041	0.04224
2e-06	0.043343	0.042626
9.6e-05	0.04451	0.041985
2.7e-05	0.048228	0.048075
2e-06	0.04352	0.049182
2e-06	0.04325	0.042065
2e-06	0.042616	0.042871
8.5e-05	0.043155	0.051654
2.5e-05	0.042337	0.049255
3.2e-05	0.04336	0.042353
7.2e-05	0.043664	0.047482
2e-06	0.043923	0.04539
4.1e-05	0.044195	0.043494
9.5e-05	0.044775	0.047857
3.8e-05	0.048235	0.042886
2e-06	0.04285	0.049094
8.1e-05	0.043389	0.04314
1.5e-05	0.042388	0.042708
1e-06	0.049389	0.09964
0.000122	0.044741	0.120215
1.7e-05	0.06101	0.044807
1e-06	0.045244	0.043333
0.000101	0.043502	0.044404
2e-06	0.044033	0.04275
3.8e-05	0.043791	0.043916
0.000116	0.042654	0.042297
2e-06	0.045128	0.044345
3.9e-05	0.04325	0.047191
0.000606	0.042354	0.042016
0.000195	0.0444	0.043292
0.000141	0.045071	0.043282
0.00064	0.04319	0.042612
0.000849	0.042878	0.042778
0.000127	0.04886	0.048343
0.000256	0.041768	0.042411
0.000236	0.047296	0.042146
0.00012	0.043569	0.044453
0.000124	0.043161	0.042371
0.000131	0.04285	0.042214
0.000122	0.043991	0.042027
0.000164	0.045381	0.042157
7.7e-05	0.046019	0.042684
0.00012	0.045627	0.044971
0.000138	0.043889	0.043407
0.000114	0.043894	0.044049
0.000216	0.043947	0.046179
2.3e-05	0.043042	0.042457
0.000132	0.043059	0.274871
0.000135	0.046462	0.043
0.000133	0.043379	0.046795
2e-06	0.043244	0.043069
0.000112	0.043054	0.046469
0.000151	0.049757	0.051064
0.000117	0.04264	0.04975
4e-06	0.042982	0.043974
4.4e-05	0.042996	0.056682
2e-06	0.043907	0.213723
1e-06	0.04377	0.086929
0.000104	0.043487	0.043419
3e-06	0.05989	0.04814
2e-06	0.04401	0.044329
2e-06	0.043015	0.043759
2e-06	0.043721	0.043861
2e-06	0.043425	0.043001
0.000107	0.042337	0.043003
2e-06	0.051656	0.044202
3e-06	0.043582	0.041925
1e-06	0.043303	0.042921
5.8e-05	0.043497	0.044844
7.7e-05	0.046162	0.043061
4.1e-05	0.043864	0.043759
2e-06	0.043372	0.04339
1e-06	0.045779	0.041583
4.5e-05	0.049741	0.05428
2e-06	0.045704	0.042197
5e-05	0.058739	0.043658
8e-06	0.043122	0.043789
4.2e-05	0.043794	0.042822
2e-06	0.042519	0.04397
2e-06	0.050859	0.044438
4.3e-05	0.042237	0.04354
3.3e-05	0.043033	0.043568
2e-06	0.05125	0.049486
1e-06	0.043001	0.042239
2e-06	0.043078	0.042711
9.4e-05	0.043032	0.049548
3.5e-05	0.04379	0.043331
2e-06	0.047818	0.043896
2e-06	0.044412	0.062733
6.2e-05	0.049873	0.044323
1.2e-05	0.043036	0.042793
2e-06	0.043774	0.054485
2e-06	0.042419	0.053073
6.9e-05	0.043365	0.047866
2e-06	0.043244	0.042741
4e-06	0.043283	0.041974
5.6e-05	0.044374	0.042078
2e-06	0.04335	0.041968
0.000117	0.047265	0.043189
2e-06	0.05399	0.04319
7.2e-05	0.04253	0.041747
0.000142	0.042595	0.044928
4.6e-05	0.048869	0.042868
8e-05	0.042325	0.049893
2e-06	0.043241	0.044237
0.000107	0.046266	0.043151
1.4e-05	0.042963	0.041907
0.00011	0.04297	0.041929
0.000128	0.043923	0.043219
2e-06	0.043168	0.041878
0.000134	0.042915	0.042518
0.000239	0.045025	0.043245
0.000128	0.043178	0.041839
0.000133	0.043004	0.041408
0.00011	0.042968	0.04357
0.000138	0.048128	0.050583
0.00011	0.048233	0.045702
0.000386	0.043402	0.043504
0.000253	0.04298	0.04313
0.000247	0.047167	0.043301
0.000249	0.043735	0.043105
2e-06	0.048966	0.043542
0.00014	0.043788	0.04486
2e-06	0.0417	0.047605
0.000104	0.043754	0.042507
3e-06	0.043225	0.045211
0.000131	0.042851	0.045873
2e-06	0.045955	0.061519
0.00012	0.042876	0.042267
1.8e-05	0.042416	0.04336
0.00011	0.042079	0.042251
0.000164	0.043157	0.045042
2e-06	0.046153	0.044773
0.000124	0.04619	0.1063
2e-06	0.045676	0.049142
6.9e-05	0.043073	0.050213
5.4e-05	0.048043	0.042335
1e-06	0.044047	0.04469
0.000234	0.042431	0.04476
3e-06	0.043318	0.044741
5.2e-05	0.064261	0.053881
5e-06	0.044642	0.043121
1e-06	0.043469	0.060385
2e-06	0.042839	0.04299
1e-06	0.042949	0.042046
5.4e-05	0.044987	0.042762
2e-06	0.043048	0.04435
2e-06	0.043157	0.04516
0.000115	0.042982	0.043667
1.9e-05	0.043614	0.042534
2e-06	0.042826	0.04328
0.002633	0.049807	0.044218
0.001231	0.043238	0.043173
0.000699	0.042959	0.042741
3e-06	0.043048	0.043537
2e-06	0.052871	0.042671
2e-06	0.042795	0.046427
2e-06	0.04298	0.04433
0.000121	0.043382	0.044093
2e-06	0.043029	0.044519
2e-06	0.042825	0.04358
5e-06	0.04317	0.042975
8.2e-05	0.048623	0.043651
2e-06	0.041847	0.045501
2e-06	0.043416	0.043061
2e-06	0.044593	0.046077
2e-06	0.043405	0.044732
0.000115	0.051875	0.044092
2e-06	0.043125	0.044637
2e-06	0.048125	0.043051
1e-06	0.04388	0.042592
7.3e-05	0.043124	0.041389
3e-06	0.044882	0.046785
6.5e-05	0.04326	0.042368
2e-06	0.044622	0.045646
5e-06	0.043248	0.043113
6.5e-05	0.048609	0.043488
3e-06	0.043266	0.043175
5.9e-05	0.046773	0.167517
3e-06	0.042982	0.051744
5.4e-05	0.04297	0.042096
2.3e-05	0.044262	0.04251
2e-06	0.044895	0.072332
1e-06	0.050083	0.043107
3.5e-05	0.042833	0.044844
7.3e-05	0.042948	0.043135
3e-06	0.043233	0.046825
5.2e-05	0.042225	0.043923
2e-06	0.043531	0.04208
5.7e-05	0.046247	0.042121
2e-06	0.046029	0.043729
6.1e-05	0.043837	0.042367
3e-06	0.043979	0.043492
5.3e-05	0.041854	0.043197
2e-06	0.043079	0.04283
5.1e-05	0.0441	0.043833
4.8e-05	0.044351	0.049477
5.3e-05	0.050155	0.122319
5e-06	0.049219	0.046335
2e-06	0.043096	0.046652
8.5e-05	0.043832	0.043392
3e-05	0.042976	0.043185
2e-06	0.042958	0.048372
9.7e-05	0.043302	0.043897
2e-06	0.048904	0.043076
5.2e-05	0.04229	0.043605
2e-06	0.042117	0.04245
0.0001	0.043358	0.045292
2e-06	0.044144	0.047377
2e-06	0.043289	0.042472
9.1e-05	0.043459	0.04307
2e-06	0.043321	0.048707
2e-06	0.04767	0.044637
2e-06	0.044315	0.043971
0.000102	0.042295	0.044361
3e-06	0.042692	0.043368
1e-06	0.043618	0.044511
0.000316	0.043227	0.041453
6.5e-05	0.050997	0.042673
0.000124	0.04236	0.043165
0.000251	0.043613	0.043666
0.000119	0.043657	0.044013
0.000266	0.044359	0.042542
0.000497	0.043882	0.042355
0.000378	0.042388	0.043455
0.000147	0.043766	0.043639
2.6e-05	0.047723	0.044577
2e-06	0.044501	0.044209
2e-06	0.043674	0.043039
8.8e-05	0.04299	0.04219
2e-06	0.043025	0.042804
2e-06	0.044338	0.042123
5.4e-05	0.044021	0.043552
0.000158	0.04307	0.044855
5.6e-05	0.043178	0.043223
2e-06	0.044436	0.043387
1e-06	0.043638	0.042909
4.6e-05	0.042829	0.043567
2.2e-05	0.043231	0.22642
2e-06	0.043252	0.049729
2e-06	0.041755	0.042646
4.1e-05	0.042741	0.043412
1e-06	0.046514	0.045325
2e-06	0.046208	0.043587
4.1e-05	0.044539	0.044753
4.8e-05	0.046239	0.043511
2e-06	0.050081	0.044889
2e-06	0.043911	0.042128
4e-05	0.043912	0.079188
6.4e-05	0.044398	0.042697
2e-06	0.05299	0.042894
4.1e-05	0.042866	0.043018
1e-06	0.042817	0.043682
8.9e-05	0.043218	0.044505
2e-06	0.043973	0.050951
3.9e-05	0.051008	0.045245
2e-06	0.042946	0.042354
9e-05	0.042433	0.045084
2e-06	0.043342	0.043637
1e-06	0.043353	0.046446
9.7e-05	0.043472	0.046896
1.8e-05	0.043377	0.18208
4e-06	0.043066	0.041616
3.1e-05	0.04382	0.042722
7e-05	0.048163	0.041924
3.6e-05	0.043041	0.041915
2e-06	0.043023	0.042317
8.8e-05	0.042982	0.041521
3e-05	0.042357	0.044399
2e-06	0.043579	0.043962
1e-06	0.041662	0.041888
0.000102	0.044886	0.041911
3.1e-05	0.042738	0.042765
1e-06	0.042936	0.044473
8.2e-05	0.045991	0.049684
2.4e-05	0.042339	0.043129
3.5e-05	0.045742	0.04287
1e-06	0.044288	0.053441
7.5e-05	0.047956	0.042714
2e-06	0.042372	0.043835
3.7e-05	0.041367	0.043952
8.2e-05	0.04316	0.046224
2e-06	0.043146	0.043887
4.1e-05	0.044341	0.043531
1e-06	0.043563	0.041902
0.000108	0.049905	0.043487
1.7e-05	0.043938	0.285516
8.3e-05	0.043212	0.213043
1.7e-05	0.043243	0.047288
0.00011	0.047886	0.044706
4e-06	0.042862	0.046448
4.1e-05	0.042996	0.042852
9e-05	0.043077	0.042214
2e-06	0.044028	0.04412
0.000193	0.054949	0.042812
2e-06	0.042324	0.044291
1e-06	0.044177	0.042088
9.6e-05	0.04385	0.046622
1e-06	0.043535	0.043744
7.9e-05	0.047605	0.042922
1.2e-05	0.053731	0.04384
9.8e-05	0.049893	0.042974
2e-05	0.068221	0.043717
2e-06	0.056816	0.04465
0.000133	0.054695	0.150647
2e-06	0.044503	0.085941
1e-06	0.043162	0.047865
9.9e-05	0.043097	0.043171
1.6e-05	0.042618	0.04328
2e-06	0.04544	0.043228
9.6e-05	0.046967	0.043339
1e-06	0.042974	0.043656
4.1e-05	0.050051	0.043382
2e-06	0.042068	0.045276
8.8e-05	0.043608	0.043649
1.8e-05	0.042515	0.04851
2e-06	0.042882	0.042793
0.000113	0.043892	0.045378
3e-06	0.043119	0.047194
5.4e-05	0.043114	0.042613
6.2e-05	0.041895	0.042495
3.9e-05	0.043161	0.042564
2e-06	0.043867	0.042682
1e-06	0.043746	0.048366
7.4e-05	0.04748	0.046533
1.5e-05	0.043651	0.04239
3e-05	0.043374	0.294073
0.000137	0.05251	0.043207
3.7e-05	0.043602	0.042998
2e-06	0.044889	0.043502
5.6e-05	0.043844	0.041947
0.000116	0.043015	0.041863
0.000119	0.043029	0.045671
0.00011	0.042603	0.04433
0.000119	0.043518	0.044392
0.00014	0.052196	0.074704
0.000128	0.042873	0.042941
0.000117	0.04326	0.04267
0.000134	0.044279	0.04581
1.6e-05	0.043864	0.045249
2e-06	0.043097	0.043476
0.000133	0.042987	0.048714
2e-06	0.045215	0.045185
9.4e-05	0.044686	0.04413
1.5e-05	0.043024	0.043958
0.00012	0.043223	0.042655
1.8e-05	0.04394	0.041809
2e-06	0.043071	0.044751
0.000103	0.043755	0.042125
2e-06	0.044262	0.044605
0.000121	0.04636	0.041924
5e-06	0.042625	0.044412
3.8e-05	0.048858	0.044549
7.4e-05	0.043247	0.061713
2e-06	0.053986	0.235391
0.000134	0.043616	0.052901
2e-06	0.047664	0.042468
0.000113	0.047966	0.072349
0.00038	0.045256	0.045346
0.000509	0.044048	0.043508
0.000132	0.044131	0.044109
2e-06	0.044722	0.042399
1e-06	0.04687	0.04519
2e-06	0.051236	0.042751
5.6e-05	0.043162	0.041762
6.6e-05	0.052539	0.0431
2e-06	0.045882	0.0435
5.6e-05	0.044973	0.051142
2e-06	0.043041	0.044299
2e-06	0.043069	0.048676
2e-06	0.044443	0.055861
6.1e-05	0.047945	0.048001
2e-06	0.045056	0.045201
1e-06	0.045981	0.043031
2e-06	0.082135	0.043382
4.6e-05	0.046048	0.05075
5.7e-05	0.043587	0.042653
4.5e-05	0.043121	0.043873
1e-06	0.04278	0.043518
2e-06	0.043416	0.041974
3e-06	0.045937	0.045996
8.5e-05	0.043625	0.043294
2.7e-05	0.04337	0.042722
3e-06	0.042508	0.045376
1e-06	0.044415	0.042499
0.003605	0.057065	0.048907
0.001296	0.04323	0.072534
0.000926	0.05373	0.044654
0.000452	0.043606	0.05059
0.000607	0.042618	0.044925
0.000764	0.042986	0.043278
3e-06	0.043009	0.061742
0.000123	0.043809	0.043542
2e-06	0.046235	0.044251
9e-05	0.043979	0.047721
0.000149	0.048499	0.044516
2e-06	0.042636	0.042127
0.000107	0.04196	0.042784
2.3e-05	0.056562	0.043333
0.000842	0.04341	0.043575
3e-06	0.043034	0.043009
2e-06	0.044932	0.04357
4e-06	0.046015	0.044248
2e-06	0.047613	0.053408
2e-06	0.041992	0.043426
2e-06	0.044371	0.044858
9e-05	0.043271	0.046857
3.7e-05	0.046023	0.043273
0.00025	0.042318	0.048378
0.000136	0.042772	0.044663
0.000244	0.045252	0.042747
0.000245	0.043239	0.042244
0.000247	0.042508	0.043874
0.000282	0.051451	0.04381
0.000982	0.043184	0.042027
0.000127	0.044881	0.042467
2e-06	0.047358	0.04369
6.2e-05	0.043599	0.044298
2e-06	0.04511	0.046661
7.7e-05	0.043098	0.045036
2e-06	0.047591	0.049281
5.9e-05	0.043355	0.044825
2e-06	0.043665	0.043663
2e-06	0.04369	0.043212
5.4e-05	0.046922	0.043694
3.2e-05	0.043122	0.04504
2e-06	0.043943	0.059169
2e-06	0.057335	0.043192
2e-06	0.044295	0.042074
0.000117	0.042364	0.042005
2e-06	0.043392	0.043474
2e-06	0.042703	0.042667
2e-06	0.043313	0.044295
2e-06	0.043148	0.043317
0.000117	0.04408	0.045121
2e-06	0.043094	0.044903
1e-06	0.049867	0.043221
2e-06	0.04313	0.045545
0.000104	0.042976	0.043333
2e-06	0.044135	0.042761
2e-06	0.043593	0.049943
2e-06	0.043022	0.045802
2e-06	0.043123	0.045559
8.8e-05	0.047224	0.050481
2.9e-05	0.042547	0.042311
2e-06	0.043547	0.042532
2e-06	0.042833	0.042674
4.9e-05	0.045982	0.042752
9e-05	0.042667	0.044792
2e-06	0.044425	0.044248
2e-06	0.044854	0.041931
2e-06	0.043082	0.042518
1e-06	0.043144	0.04178
0.0001	0.043629	0.048927
2e-06	0.045038	0.043274
2e-06	0.0418	0.04313
0.000101	0.043509	0.04754
2e-06	0.04399	0.050019
2e-06	0.043765	0.045315
0.000128	0.057226	0.042515
2e-06	0.043929	0.04239
2e-06	0.043972	0.043642
9.9e-05	0.04373	0.043901
2e-06	0.048284	0.043296
1e-06	0.044001	0.045727
0.000175	0.043006	0.043179
2e-06	0.041609	0.043305
2e-06	0.043511	0.045485
2e-06	0.045621	0.044212
8.7e-05	0.042482	0.044546
2e-06	0.057012	0.042189
2e-06	0.042764	0.04176
0.000113	0.043358	0.044159
3e-06	0.043392	0.04358
2e-06	0.048246	0.042582
0.00012	0.043266	0.042367
2e-06	0.050493	0.044701
2e-06	0.044276	0.045329
0.000106	0.051583	0.04316
0.000122	0.043	0.04289
0.00025	0.042296	0.043954
0.000131	0.045333	0.044152
0.000125	0.044028	0.043209
0.000113	0.043494	0.044652
0.000137	0.043118	0.042041
0.000142	0.044509	0.043938
2e-06	0.043269	0.046168
2e-06	0.04398	0.090212
0.000118	0.045766	0.045956
3.6e-05	0.043125	0.056078
3e-06	0.043339	0.046917
2e-06	0.061821	0.045032
9.4e-05	0.043857	0.043894
2e-06	0.043996	0.043618
2e-06	0.055235	0.046818
2e-06	0.04285	0.045977
0.00011	0.054945	0.050206
2e-06	0.051095	0.047799
2e-06	0.04299	0.043823
2e-06	0.042634	0.044519
0.000133	0.043374	0.044432
2e-06	0.044622	0.043199
2e-06	0.045386	0.043175
2e-06	0.042966	0.046126
0.000104	0.043157	0.042804
2e-06	0.045862	0.042498
2e-06	0.043015	0.043486
2e-06	0.043031	0.046036
0.000122	0.057613	0.058157
2e-06	0.043294	0.043835
2e-06	0.05215	0.043467
0.000105	0.043663	0.043524
2e-06	0.042507	0.044023
2e-06	0.043635	0.045001
2e-06	0.042373	0.043123
0.000108	0.042857	0.043164
0.00011	0.054777	0.045253
0.000144	0.042908	0.046082
0.000123	0.044228	0.042273
0.000252	0.04499	0.043309
0.000136	0.046851	0.044726
0.000103	0.043487	0.043075
0.000252	0.043882	0.043776
0.000254	0.043753	0.043151
0.000266	0.044142	0.044897
0.000432	0.050947	0.053406
2e-06	0.044539	0.045605
2e-06	0.042149	0.04293
2e-06	0.043679	0.057902
0.000104	0.042509	0.04281
2e-06	0.04348	0.049926
2e-06	0.047712	0.044922
0.000105	0.04325	0.043961
2e-06	0.051043	0.047158
2e-06	0.043008	0.04599
0.000102	0.043505	0.04381
2e-06	0.053814	0.05174
2e-06	0.051424	0.042948
0.000137	0.049503	0.04253
2e-06	0.043353	0.045805
2e-06	0.047385	0.045758
0.000114	0.051499	0.042679
2e-06	0.043015	0.044994
5.1e-05	0.042351	0.0428
7.9e-05	0.048882	0.046225
2e-06	0.042843	0.051909
3e-06	0.043564	0.042951
0.000119	0.045799	0.043229
3e-06	0.043224	0.045939
2e-06	0.042794	0.044425
0.000132	0.042331	0.04337
3e-06	0.055804	0.043238
1e-06	0.043809	0.044167
3e-06	0.043937	0.043559
2e-06	0.043019	0.045071
0.000107	0.042973	0.044053
2e-06	0.04308	0.043266
2e-06	0.043723	0.042367
2e-06	0.054984	0.042707
0.000113	0.046109	0.047429
3e-06	0.045735	0.042969
1e-06	0.042631	0.042809
2e-06	0.043365	0.052663
0.000192	0.04373	0.042208
2e-06	0.043111	0.044243
2e-06	0.042237	0.050372
2e-06	0.042775	0.042846
7e-05	0.043846	0.042939
2e-06	0.042732	0.048101
1e-06	0.043393	0.049735
2e-06	0.066905	0.042959
0.000132	0.043191	0.0454
2e-06	0.043818	0.04433
2e-06	0.044873	0.043594
2e-06	0.042612	0.042235
2e-06	0.050539	0.043731
0.000117	0.04297	0.043353
2e-06	0.050536	0.043229
2e-06	0.04446	0.145749
1e-06	0.042787	0.046809
0.000122	0.043101	0.044616
2e-06	0.042506	0.044673
2e-06	0.043651	0.043766
2e-06	0.043405	0.042648
8.6e-05	0.056894	0.042484
0.000103	0.042932	0.042234
0.000116	0.045065	0.042443
0.000135	0.045274	0.048747
0.000142	0.043975	0.04237
0.000264	0.043631	0.042451
3e-06	0.043209	0.042548
0.000118	0.052022	0.047272
8.8e-05	0.043031	0.043069
0.000273	0.043143	0.044916
3e-06	0.04479	0.043838
0.000109	0.043181	0.042644
0.00013	0.043943	0.340951
0.000111	0.044854	0.258815
0.000124	0.04424	0.076274
0.000124	0.043583	0.124472
0.000212	0.041866	0.112656
2e-06	0.043406	0.535667
2e-06	0.043103	0.133502
2e-06	0.043901	0.351773
7.6e-05	0.046112	0.043533
2e-06	0.042252	0.045358
2e-06	0.043243	0.043875
2e-06	0.045929	0.043373
4e-06	0.045292	0.042971
0.000122	0.043088	0.043945
2e-06	0.04204	0.042556
2e-06	0.045638	0.054617
2e-06	0.04297	0.043315
0.000126	0.043428	0.046882
2e-06	0.041982	0.045666
2e-06	0.043113	0.041598
2e-06	0.04324	0.042927
0.000155	0.043174	0.043089
2e-06	0.04183	0.045717
2e-06	0.048984	0.047482
2e-06	0.043418	0.043171
2e-06	0.044716	0.049895
7.3e-05	0.046648	0.043302
3e-06	0.053749	0.047144
3e-06	0.043767	0.043094
2e-06	0.042145	0.049483
0.000126	0.042845	0.042062
3e-06	0.044028	0.043845
1e-06	0.043023	0.042906
2e-06	0.045508	0.043669
0.000113	0.043494	0.043616
3e-06	0.044	0.045641
1e-06	0.043849	0.04322
2e-06	0.044138	0.051082
2e-06	0.04254	0.044014
0.00011	0.043304	0.049476
2e-06	0.042969	0.047695
2e-06	0.044863	0.044895
9.9e-05	0.042993	0.045229
2e-06	0.042995	0.044249
0.000122	0.048012	0.043729
2e-06	0.044129	0.044455
2e-06	0.044872	0.043146
0.000132	0.043213	0.042339
2e-06	0.043985	0.046009
2e-06	0.042821	0.042435
0.000112	0.043118	0.043094
2e-06	0.043872	0.042583
2e-06	0.04298	0.043799
0.000107	0.048235	0.120546
2e-06	0.043495	0.122921
0.000133	0.044802	0.141837
2e-06	0.052128	0.729081
2e-06	0.05314	0.849435
0.000136	0.043386	0.055784
2e-06	0.045508	0.061021
2e-06	0.042868	0.083384
0.000129	0.043052	0.102943
2e-06	0.05197	0.041899
2e-06	0.044011	0.044739
0.000151	0.045259	0.04219
3e-06	0.047194	0.043579
2e-06	0.043557	0.043892
2e-06	0.047001	0.044266
0.000118	0.045865	0.046972
2e-06	0.043263	0.043598
2e-06	0.043911	0.045604
5.5e-05	0.044339	0.042973
4.9e-05	0.042786	0.043933
2e-06	0.043802	0.062453
2e-06	0.044255	0.042315
8.9e-05	0.042271	0.04346
2e-06	0.043242	0.044374
2e-06	0.043626	0.043008
9.7e-05	0.043304	0.055518
2.5e-05	0.043074	0.04458
2e-06	0.043429	0.048125
4.2e-05	0.042829	0.044907
6e-05	0.051007	0.172714
4.5e-05	0.042741	0.152808
2e-06	0.043153	0.121499
9.2e-05	0.042978	0.043343
2.4e-05	0.043866	0.043399
2e-06	0.044817	0.044458
4.3e-05	0.043693	0.044804
7.3e-05	0.042114	0.04355
2e-06	0.042825	0.044108
2e-06	0.044778	0.047824
1e-06	0.048649	0.055654
0.00014	0.05657	0.041816
2e-06	0.050168	0.041887
2e-06	0.046491	0.043604
2e-06	0.044269	0.044129
2e-06	0.047899	0.043052
0.000114	0.041844	0.044478
2e-06	0.042373	0.045611
2e-06	0.043619	0.042907
2e-06	0.04498	0.05487
0.000129	0.044887	0.04239
2e-06	0.043166	0.044852
2e-06	0.041871	0.046726
2e-06	0.043932	0.042731
2e-06	0.04319	0.045057
0.00011	0.044747	0.044058
2e-06	0.05139	0.044209
1e-06	0.043752	0.042821
2e-06	0.043177	0.044022
0.002343	0.042912	0.056064
0.001136	0.046169	0.04215
0.000982	0.043496	0.044011
2e-06	0.043037	0.043801
2e-06	0.043845	0.043354
0.000108	0.045005	0.044931
2e-06	0.048132	0.042053
0.000109	0.043955	0.045189
2.5e-05	0.043058	0.043869
2e-06	0.044866	0.043431
0.000125	0.043107	0.048483
2e-06	0.049963	0.04774
2e-06	0.04185	0.042836
8.6e-05	0.04322	0.052285
2.2e-05	0.042978	0.045227
0.000126	0.043011	0.042929
3e-06	0.044708	0.047682
2e-06	0.044419	0.042596
9.6e-05	0.043714	0.042952
2.2e-05	0.042382	0.056145
0.000131	0.043782	0.044254
2e-06	0.047729	0.044274
2e-06	0.043138	0.044275
0.000132	0.058565	0.042256
2e-06	0.046999	0.04255
2e-06	0.045229	0.04396
2e-06	0.043662	0.043757
2e-06	0.05083	0.043662
9e-05	0.054373	0.042694
2.8e-05	0.044814	0.043359
2e-06	0.044595	0.044626
2e-06	0.055512	0.043087
0.000125	0.042385	0.043003
2e-06	0.050689	0.04224
2e-06	0.042474	0.042522
2e-06	0.042533	0.042651
2e-06	0.04284	0.052574
9.1e-05	0.044099	0.043801
3e-06	0.044606	0.042872
5.1e-05	0.043341	0.049815
2e-06	0.04506	0.044439
0.0001	0.042854	0.045145
3e-06	0.043021	0.043626
1e-06	0.041761	0.042984
3e-06	0.043371	0.042681
1e-06	0.04445	0.043167
0.000107	0.043987	0.042886
2e-06	0.04296	0.044715
2e-06	0.050255	0.042849
2e-06	0.041945	0.042423
8.1e-05	0.043225	0.043288
4.1e-05	0.042573	0.041931
2e-06	0.042972	0.044335
2e-06	0.043825	0.042518
2e-06	0.044068	0.043456
0.000126	0.044008	0.043156
2e-06	0.044019	0.043231
2e-06	0.044594	0.043028
2e-06	0.048501	0.042237
8.9e-05	0.044052	0.070168
2e-06	0.044281	0.043769
0.000152	0.043496	0.04313
9.9e-05	0.043406	0.046803
0.000105	0.043648	0.050368
0.000155	0.049635	0.042708
0.000149	0.048453	0.046565
7.5e-05	0.043545	0.043069
2e-06	0.043599	0.041888
0.000142	0.044113	0.046599
0.000145	0.042125	0.044059
2e-06	0.043464	0.04657
2e-06	0.043523	0.04281
2e-06	0.043398	0.051173
0.000137	0.043128	0.042474
2e-06	0.049015	0.042204
2e-06	0.046223	0.043848
2e-06	0.048139	0.042325
0.000119	0.065487	0.042543
2e-06	0.043514	0.041887
2e-06	0.047619	0.046704
2e-06	0.057921	0.043148
2e-06	0.04311	0.044075
0.000121	0.043031	0.047652
2e-06	0.043447	0.043399
2e-06	0.043535	0.045238
2e-06	0.042231	0.048442
0.000125	0.043998	0.045136
2e-06	0.042854	0.044613
2e-06	0.04438	0.045658
2e-06	0.044048	0.04278
2e-06	0.053896	0.043192
0.000115	0.04226	0.055178
2e-06	0.043625	0.042381
2e-06	0.043384	0.041655
2e-06	0.043003	0.043176
9.1e-05	0.04403	0.043796
2e-06	0.04323	0.045292
2e-06	0.043022	0.043517
2e-06	0.042605	0.043215
8.9e-05	0.044037	0.043704
4.4e-05	0.043253	0.043445
2e-06	0.043206	0.043274
2e-06	0.043918	0.047167
2e-06	0.044718	0.042178
9.6e-05	0.048143	0.045103
2e-06	0.043101	0.050332
2e-06	0.043652	0.050324
0.00011	0.045685	0.043268
2e-06	0.04387	0.042452
2e-06	0.053542	0.042864
0.000105	0.042661	0.047007
3e-06	0.045523	0.043361
5.8e-05	0.045343	0.045019
2e-06	0.047985	0.045127
8.5e-05	0.043495	0.04464
2e-06	0.043029	0.043474
2e-06	0.043222	0.043753
0.000127	0.043796	0.043014
2e-06	0.057773	0.043089
2e-06	0.043247	0.04212
0.000113	0.042537	0.045035
2e-06	0.044575	0.042235
2e-06	0.050389	0.042745
8.9e-05	0.043843	0.041571
3.7e-05	0.044562	0.041769
2e-06	0.04335	0.065311
2e-06	0.042746	0.04172
0.000109	0.047122	0.044765
2e-06	0.043256	0.058907
2e-06	0.043244	0.043524
0.000129	0.042884	0.044246
2e-06	0.044532	0.043814
2e-06	0.042541	0.043679
0.000122	0.043276	0.043828
2e-06	0.043095	0.043417
2e-06	0.044046	0.044247
0.000121	0.043655	0.044766
2e-06	0.043211	0.046475
0.000104	0.043133	0.043367
2.3e-05	0.056093	0.044711
2e-06	0.043963	0.044563
0.000106	0.044012	0.044586
2.2e-05	0.042314	0.044947
0.001746	0.042756	0.042984
0.000749	0.042489	0.043386
3e-06	0.057556	0.042197
0.000103	0.043428	0.043984
0.000127	0.042542	0.042997
2e-06	0.043386	0.050476
0.00014	0.043336	0.043703
3e-06	0.04474	0.043522
0.000121	0.044209	0.053104
2e-06	0.043154	0.044032
9.2e-05	0.047638	0.04947
0.000143	0.04172	0.043958
2e-06	0.043247	0.049183
0.000122	0.041879	0.043104
2e-06	0.060374	0.045469
0.000107	0.043159	0.043682
0.000133	0.042858	0.046606
3e-06	0.043876	0.04313
0.000125	0.044016	0.04443
2e-06	0.042991	0.045299
0.000144	0.045924	0.047444
0.000116	0.042402	0.044263
2e-06	0.043799	0.043145
0.000119	0.044562	0.04786
2e-06	0.043964	0.043333
0.000109	0.043217	0.0444
2e-06	0.049895	0.042764
0.000137	0.042381	0.042844
0.00012	0.047552	0.048
0.000122	0.043033	0.045304
0.00026	0.050039	0.044264
0.000238	0.042973	0.044248
0.000115	0.048677	0.045798
0.000252	0.044233	0.043869
0.000128	0.045156	0.055454
0.000132	0.043573	0.043297
