# Supplementary material for: Ordinal synchronization mark sequence and its steganography for a multi-link network covert channel
Source: PLoS One. 2021 Jun 4;16(6):e0252813. doi: 10.1371/journal.pone.0252813 (PMC8177511; doi:10.1371/journal.pone.0252813)
Supplement: S2 Table — (XLSX) [file pone.0252813.s002.xlsx]

## Sheet: a
IPD_Cloak5(64,4)
1e-06
1.8e-05
0
0
0.078191
6.3e-05
1e-06
0
1e-06
5.8e-05
0
1e-06
0
3.6e-05
0
2e-05
0.088257
4.2e-05
1e-06
3.2e-05
0
1e-06
2.7e-05
1e-06
0
0
2.2e-05
0
1e-06
0.070621
2e-06
0.000203
1e-06
0.07243
3.5e-05
1e-06
3.9e-05
0
3.3e-05
1e-06
0
2.8e-05
0
2.2e-05
1e-06
1.7e-05
6e-06
1.1e-05
2.3e-05
1.1e-05
1.5e-05
1e-05
0.000177
0
0.094407
0
1e-06
3.8e-05
1e-06
0
2.9e-05
1e-06
2.1e-05
0
1.6e-05
1.2e-05
9e-06
7e-06
0.00017
0
0
1e-06
0
1e-06
0
0
1e-06
1e-06
0
0
1e-06
0
0
0.077657
3.5e-05
2e-05
0
0
2.1e-05
1e-06
1.7e-05
0
1.2e-05
9e-06
0.000187
0
0
0
1e-06
0
0
0
1e-06
0
0
0
1e-06
0
0
0
0
1e-06
0
0
0
1e-06
0.082064
1e-06
0.086752
1e-06
3.1e-05
0
1e-06
5.3e-05
1e-06
8e-06
8e-06
7e-06
1.8e-05
0
8e-06
1.2e-05
5e-06
9.1e-05
0
1e-06
0
0
1e-06
0
1e-06
0
0
1e-06
2.2e-05
0
1e-06
0.000165
0
1e-06
0
1e-06
0
0
1e-06
0
0
1e-06
0
0
1e-06
0.081721
0.000101
1e-06
1e-06
1e-06
7.9e-05
1e-06
1e-06
1e-06
4.5e-05
0
1e-06
1e-06
2.6e-05
1e-06
0.093569
1e-06
0.081989
0
1e-06
6.8e-05
0
1e-06
0
1e-06
3.9e-05
1e-06
0
1e-06
1.4e-05
7e-06
8e-06
0.077681
1.4e-05
0
1.1e-05
0
4e-06
1.1e-05
2.2e-05
1.7e-05
1.4e-05
7e-06
4e-06
5e-06
4e-06
8e-06
4e-06
7e-06
3e-06
6e-06
6e-06
4e-06
4e-06
5e-06
0.000217
0
0
0
0
1e-06
0
0
0
0.097894
2e-06
2.1e-05
1e-06
1.2e-05
1.1e-05
1.1e-05
1.7e-05
7e-06
0.098621
1e-06
5.1e-05
0
3.4e-05
0
0.000261
1e-06
0
0
1e-06
0
0
1e-06
0
1e-06
0
0
1e-06
0
0.07876
0.000231
1e-06
0
0
1e-06
0
0
1e-06
0
0
1e-06
0
0
0.083547
1.9e-05
2e-05
1.8e-05
1.6e-05
9e-06
7e-06
7e-06
9e-06
9e-06
9e-06
8e-06
9e-06
9e-06
9e-06
9e-06
0.000173
1e-06
0
0
1e-06
0
0
1e-06
0
1e-06
0
0
1e-06
0
0
1e-06
0.091729
3.9e-05
1e-06
0.000146
1e-06
0
0
1e-06
0
0
0
0.093041
5.4e-05
8e-06
7e-06
5e-06
5e-06
7e-06
7e-06
7e-06
8e-06
7e-06
7e-06
1e-05
6e-06
7e-06
8e-06
0.000146
0
1e-06
0
0
0
0
1e-06
0
0
0
0
1e-06
0
0.072321
0.000103
1e-06
0
6.2e-05
2.4e-05
1e-06
1e-06
1.8e-05
1.2e-05
9e-06
1.2e-05
1.3e-05
1.1e-05
1.2e-05
1.1e-05
2e-05
0.000237
0
0
1e-06
0
1e-06
0
0
1e-06
0
0
1e-06
0
0
1e-06
0.088252
2e-06
0
1e-06
0
8.3e-05
1e-06
0
1e-06
1e-06
0.089889
7.8e-05
1e-06
1e-06
4.8e-05
0
1.7e-05
1e-06
1.1e-05
6e-06
6e-06
9e-06
8e-06
8e-06
9e-06
9e-06
1.3e-05
0.000161
1e-06
0
0
1e-06
0
0
1e-06
0
0
1e-06
0
1e-06
0
0.079957
1e-06
1e-06
0
1e-06
7.7e-05
0
1e-06
0
3.6e-05
0
1e-06
2.3e-05
0
1.6e-05
1e-06
1.7e-05
1e-05
0.000166
0
0.085388
1.7e-05
0
1.6e-05
0
1.3e-05
9e-06
7e-06
1.1e-05
7e-06
1e-05
1.1e-05
1e-05
5.4e-05
7e-06
5e-06
7e-06
0.000165
1e-06
0
0
0
1e-06
0
0
0
0.086638
1.2e-05
1.4e-05
1.1e-05
9e-06
9e-06
8e-06
5e-06
5e-06
7e-06
0.000148
1e-06
0
0
0
0
1e-06
0
0
0
1e-06
0
0
0
1e-06
0
0
0
1e-06
0
0
0
1e-06
0
0
0
1e-06
0
3e-05
0
1e-06
0
0
0
0
1e-06
0
0.087921
8.8e-05
1e-06
1e-06
1e-06
1e-06
0
7.6e-05
1e-06
0
1e-06
1e-06
6.5e-05
1e-06
0
1e-06
0
3.8e-05
1e-06
1e-06
0.000179
1e-06
0
1e-06
0
1e-06
1e-06
0.093347
6.6e-05
2.3e-05
2.3e-05
2.2e-05
2e-05
3.7e-05
0.079695
2e-05
1.5e-05
1.6e-05
1.3e-05
6e-06
1.1e-05
8e-06
9e-06
9e-06
9e-06
9e-06
9e-06
8e-06
1.1e-05
1.2e-05
0.000207
0
1e-06
0
0
1e-06
0
1e-06
0
0
1e-06
0
0
1e-06
0
0
1e-06
0.074271
0.000143
1e-06
1e-06
0
1e-06
6.5e-05
0
0
1e-06
3.6e-05
1e-06
0
1.8e-05
0.00016
1e-06
0
1e-06
0
0
1e-06
0
0
1e-06
0
1e-06
0
0.081004
1.3e-05
1e-05
1.1e-05
1e-06
1.4e-05
1.4e-05
0
1.4e-05
1.2e-05
1e-06
1.1e-05
1e-06
1.3e-05
1e-06
0.000167
0
1e-06
0.091351
4.6e-05
0
1.2e-05
9e-06
8e-06
0.099664
1.1e-05
8e-06
2.2e-05
9e-06
9e-06
1e-05
9e-06
9e-06
9e-06
9e-06
1.1e-05
9e-06
1.1e-05
1e-05
9e-06
1.2e-05
8e-06
1.1e-05
7e-06
1.2e-05
4e-06
1.4e-05
5e-06
6e-06
1e-05
0.000176
1e-06
0
0
1e-06
0
0
1e-06
0
0
1e-06
0
1e-06
0
0
1e-06
0
0
1e-06
0
0.079045
0.000115
1e-06
0
1e-06
3.1e-05
1e-06
0
1e-06
3.1e-05
1e-06
1e-06
2e-05
1e-06
8e-06
5e-06
6e-06
1e-05
8e-06
8e-06
8e-06
8e-06
7e-06
8e-06
8e-06
8e-06
7e-06
9e-06
5e-06
9e-06
9e-06
7e-06
7e-06
0.000168
0
1e-06
0
0
1e-06
0
1e-06
0
0
1e-06
0
0
1e-06
0.075815
2e-06
6.9e-05
0
1e-06
0
4.2e-05
0
0.087693
7.7e-05
1e-06
0
5.5e-05
0
1e-06
1.8e-05
8e-06
6e-06
7e-06
1e-05
1.4e-05
6e-06
9e-06
1.3e-05
4e-06
1e-05
5e-06
1.4e-05
6e-06
5e-06
1.3e-05
5e-06
6e-06
1.6e-05
0
8e-06
1.3e-05
4e-06
0.000142
0
1e-06
0
1e-06
0
0
1e-06
0
0
1e-06
0
0
1e-06
0.079753
1.1e-05
1e-06
9e-06
6e-06
9e-06
7e-06
7e-06
1e-05
1.4e-05
3e-05
1.2e-05
1e-06
0.000167
1e-06
0
0.073879
4.7e-05
0
0
0
1e-06
0
0.077339
5.6e-05
1e-06
0
0
1e-06
0
0
0
5.3e-05
0
0
1e-06
0
0
0.00018
0
0
1e-06
0
0
0
0
1e-06
0
0
0.106848
1e-06
7.3e-05
1e-06
0
1e-06
0
6e-05
0
1e-06
3.2e-05
1e-06
0
1.2e-05
7e-06
1.4e-05
1e-05
2e-05
8e-06
4e-06
0.000162
0
0
1e-06
0
0
1e-06
0
0
1e-06
0
1e-06
0
0
0.080624
0.070827
5.6e-05
1e-06
0
0
2.9e-05
1e-06
3.4e-05
1.3e-05
8e-06
1.4e-05
4e-06
8e-06
6e-06
1.3e-05
4e-06
1.1e-05
4e-06
2.2e-05
1e-06
7e-06
4e-06
0.000157
0
0
1e-06
0
0
1e-06
0
0
1e-06
0
1e-06
0
0
0.092949
1e-05
7e-06
6e-06
9e-06
7e-06
9e-06
9e-06
0.100286
4.4e-05
1e-06
0
0
1e-06
2.8e-05
0
0.08134
0
1e-06
0
3e-05
1e-06
0
1.2e-05
0
9e-06
7e-06
1e-05
1.4e-05
8e-06
7e-06
1.2e-05
9e-06
1.4e-05
4e-06
7e-06
1.7e-05
0
7e-06
1e-05
5e-06
1.3e-05
5e-06
7e-06
1.6e-05
0
7e-06
0.000158
1e-06
0
0
1e-06
0
1e-06
0
0
1e-06
0
0
1e-06
0
0.093597
9.3e-05
0
1e-06
0
2.6e-05
1e-06
0
1.9e-05
0
1.4e-05
0
1.3e-05
1.6e-05
1.3e-05
0.097167
4.7e-05
1.3e-05
1.6e-05
1.1e-05
1.6e-05
9e-06
0.088417
1e-06
1.4e-05
6e-06
1.2e-05
1.2e-05
1.7e-05
1.7e-05
1.1e-05
1.2e-05
1.6e-05
1.7e-05
1.6e-05
0.077548
1.6e-05
8e-06
9e-06
1e-05
9e-06
1.3e-05
5e-06
5e-06
5e-06
7e-06
4e-06
5e-06
4e-06

## Sheet: b
IPD_Cloak8(64,4)
1e-05
0.263703
1e-06
0
0
1e-06
5.1e-05
1e-06
0
0
1e-06
0
0
0.248192
1e-06
8e-06
1e-05
2e-06
9e-06
4e-06
1.9e-05
0.249332
1e-06
1e-06
0
6.3e-05
1e-06
0
1e-06
0
1.6e-05
0.253063
0
0
1e-06
0
0
0
1.6e-05
3.2e-05
0.247407
1e-06
1e-06
0
0.253632
0
1e-06
0
0
0
1e-06
4.7e-05
0
1e-06
0
0
4.5e-05
0.233941
2e-06
0
1e-06
6.1e-05
1e-06
0
1e-06
1e-06
1.4e-05
1e-06
0.245637
1e-06
0
5.7e-05
0
1e-06
0
1.3e-05
1e-06
1.3e-05
2.5e-05
0.246262
0.000128
0
4.7e-05
1.5e-05
2.2e-05
3.5e-05
6e-06
5e-06
1.6e-05
0.000145
1e-06
1e-06
1.1e-05
1e-06
5e-06
8e-06
4.5e-05
0.255146
0
1e-06
0
1e-06
6.4e-05
0.000122
1e-06
0
1e-06
1.4e-05
5e-06
1.9e-05
7e-06
1.5e-05
5e-06
1.5e-05
5e-06
1.1e-05
5e-06
1.3e-05
6e-06
1.4e-05
4e-06
1.4e-05
0.254999
3.4e-05
4.5e-05
1e-06
1e-05
1.3e-05
6e-06
1.5e-05
5e-06
1.5e-05
6e-06
1.5e-05
6e-06
1.3e-05
8e-06
1.4e-05
6e-06
0.244346
1e-06
1e-06
0
5.4e-05
1e-06
1e-06
0
1.4e-05
1.5e-05
0.000146
1e-06
1e-06
1e-06
0
1e-06
1e-06
0
0.245468
4.2e-05
0
0
1e-06
0
0
0
1e-06
0
1.1e-05
0
6e-06
1.5e-05
0
8e-06
0
6e-06
4e-06
7e-06
3e-06
8e-06
3e-06
4e-06
8e-06
3e-06
3e-06
9e-06
2e-06
6e-06
3e-06
8e-06
3e-06
6e-06
0.225162
2e-06
0
0
5.2e-05
1e-06
0
0.25756
5.5e-05
1e-06
1e-06
2.7e-05
5.1e-05
1.8e-05
1e-05
1.4e-05
2.8e-05
2.4e-05
1.4e-05
2.9e-05
1.1e-05
4.1e-05
2.1e-05
9e-06
0.272552
0
0
1e-06
4.3e-05
1e-06
0
0
0
1e-06
0
9e-06
0
1e-06
0.258652
3.6e-05
0
1e-06
1.1e-05
1e-05
6.2e-05
1.2e-05
2.5e-05
1e-06
1.5e-05
3e-06
0.267709
1e-06
0.23978
1e-06
0
0
4.2e-05
1e-06
0
0
0
6e-06
0
4e-06
9e-06
2e-06
5e-06
6e-06
4e-06
1.5e-05
0
4e-06
3e-06
9e-06
2e-06
0.249616
1e-06
1e-06
0
2.4e-05
1e-06
8e-06
1.2e-05
0.000207
1e-06
1e-06
1e-06
1e-06
3.4e-05
9.5e-05
2e-06
1.9e-05
1e-06
1.2e-05
1.2e-05
2e-05
7e-06
2.8e-05
1e-06
9e-06
0.000243
0
1e-06
0
0.24021
1e-06
0
1e-06
0
1.6e-05
1e-06
6e-06
4e-06
1.4e-05
4e-06
1.5e-05
5e-06
9e-06
6e-06
2.1e-05
1e-06
7e-06
5e-06
1.8e-05
0
7e-06
0.000131
1e-06
0
7e-06
1e-06
0
0
1e-06
0
0
0.250317
4e-05
0
0.250997
6e-05
0
1e-06
0
0
1e-06
1.7e-05
5e-06
1e-05
2e-05
9e-06
0.242889
2e-06
0
1e-06
5.4e-05
1e-06
0
1e-06
0
1e-06
0
0
1.7e-05
1e-06
6e-06
5e-06
1.8e-05
1e-06
8e-06
1.7e-05
6e-06
5e-06
2.4e-05
1e-06
9e-06
1.1e-05
7e-06
3.5e-05
7e-06
5.2e-05
1e-06
1.1e-05
4e-06
8e-06
1.2e-05
0.245913
1e-06
0.245563
2e-06
1e-06
0
2.4e-05
1e-06
1e-06
1.1e-05
8e-06
2e-05
6e-06
1.6e-05
1.1e-05
2e-05
7e-06
1.1e-05
3.1e-05
0.000103
1e-06
0
1e-06
0.241838
3.9e-05
3e-06
0.230323
0.247437
3.8e-05
0
1e-06
0
1e-06
1.1e-05
0
6e-06
8e-06
1.5e-05
4e-06
0.288945
0
1e-06
0
0
0
1e-06
4.8e-05
0
0
1e-06
0
0
0
0
1e-06
1.1e-05
1e-06
0
4e-06
3e-06
4e-06
9e-06
0.242786
2e-06
1e-06
0
3.2e-05
1e-06
1.7e-05
1.1e-05
2e-05
9e-06
3.4e-05
1e-06
1.1e-05
2.1e-05
9.6e-05
1e-06
1e-06
1e-06
0
1.8e-05
0
6e-06
8e-06
1.5e-05
5e-06
0.242273
0
0
0
6.3e-05
0
1e-06
0
0
0
0
1e-06
1.3e-05
0
1e-06
0.261228
0
0
1e-06
2.9e-05
0
0
0.26947
1e-06
1e-06
1e-06
2.4e-05
0.243779
1.8e-05
0.251491
1e-06
0
0.263343
1e-06
2e-06
7e-05
1e-06
1e-06
1e-06
0
1e-06
2.1e-05
7e-06
1.4e-05
1.3e-05
3.2e-05
0.251114
2e-06
1e-06
1e-06
3.4e-05
0
1e-06
1.3e-05
0.000133
3.4e-05
0.000105
2e-06
1.8e-05
7e-06
1.1e-05
2.1e-05
7e-06
0.245598
1e-06
0
0
1.1e-05
1e-06
3e-06
3e-06
0.251649
1e-06
1e-06
0.250802
2e-06
1e-06
0
2.4e-05
0
9e-06
1.2e-05
1.1e-05
1.8e-05
6e-06
2.1e-05
6e-06
1e-05
0.000207
0
1e-06
0.247717
0.000142
1e-06
0
0
1e-06
0
4.7e-05
0
0.256405
1e-06
0.255704
1e-06
5.1e-05
1e-06
0
0.260129
1e-06
1e-06
5.7e-05
1e-06
0
1e-06
1.3e-05
1e-05
1.1e-05
0.000185
3e-06
1e-06
0
1e-06
1e-06
1e-06
0
1e-06
0
1e-06
0
0
1e-06
1e-06
4.5e-05
0
1e-06
0
1.1e-05
7e-06
7.5e-05
1e-06
0
1.3e-05
0
7e-06
8e-06
1.9e-05
0
8e-06
1.5e-05
5e-06
6e-06
1.5e-05
5e-06
7e-06
2.3e-05
1e-06
6e-06
0.238694
1e-06
1e-06
0
1e-06
5.3e-05
1e-06
0
1e-06
0
1.1e-05
0
6e-06
8e-06
1.4e-05
5e-06
7e-06
1.7e-05
0
8e-06
1.4e-05
4e-06
1.5e-05
0.244461
2e-06
6.4e-05
2e-06
0
1e-06
0
1.9e-05
7e-06
1.4e-05
4.2e-05
2e-06
2.7e-05
1e-05
2e-05
4.7e-05
1e-06
1.1e-05
3.3e-05
2.8e-05
1.4e-05
1.2e-05
4.1e-05
2e-06
1.9e-05
0
3.2e-05
1e-06
1e-05
7e-06
1.5e-05
4e-06
1e-05
0.240077
4.7e-05
0.269088
0.244508
0.000103
9e-06
2.1e-05
3.6e-05
2.6e-05
2.4e-05
2.4e-05
2.5e-05
5.4e-05
9e-06
1.3e-05
4e-06
1.4e-05
4e-06
2.6e-05
0.246332
2e-06
0
1e-06
0
4.6e-05
0.25235
1e-06
1e-06
0
6.3e-05
0
1e-06
1e-06
0
1e-06
1.8e-05
0
1.5e-05
8e-06
1.9e-05
6e-06
1.5e-05
1.1e-05
2.1e-05
6e-06
1.5e-05
1.1e-05
0.260986
1e-06
5e-05
1e-06
0
1e-06
1e-06
1.5e-05
6e-06
2.2e-05
7e-06
1.1e-05
0.000109
1e-06
1e-06
1.1e-05
1e-05
2.2e-05
1e-05
8e-06
2e-05
6e-06
2.5e-05
1e-06
1.1e-05
3.3e-05
6e-06
1.3e-05
0.248987
0
1e-06
0
5.7e-05
0
1e-06
0
1e-06
0.255301
4.3e-05
1e-06
9e-06
0.000164
9e-06
4e-06
1.3e-05
5e-06
1.2e-05
6e-06
1.5e-05
5e-06
0.234068
1e-06
1e-06
6e-05
0
1e-06
1e-06
0
1.6e-05
0
1e-05
2e-05
7e-06
2.4e-05
7e-06
8e-06
1.9e-05
0.26222
1e-06
0
1e-06
0
0
1e-06
5e-05
1e-06
0
0
1e-06
0
0
0
1e-06
0
1.4e-05
0
1e-06
5e-06
3e-06
5e-06
9e-06
3e-06
1e-05
4e-06
7e-06
5e-06
9e-06
3e-06
8e-06
4e-06
0.000219
1e-06
0
0.241051
1e-06
0.268353
1e-06
0.248335
1e-06
0
0
4.5e-05
0
1e-06
0
0
0
1e-06
0
0
1.2e-05
0
0
4e-06
3.4e-05
0.00244
1.7e-05
0
6e-06
1.5e-05
8e-06
9e-06
1.5e-05
1e-06
7e-06
0
3e-06
5e-06
5e-06
7e-06
3e-06
8e-06
3e-06
4e-06
1.2e-05
0.253022
2e-06
0.260695
1e-06
0
1e-06
5e-05
1e-06
0
0.000158
1e-06
0.257219
1e-06
1e-06
6.4e-05
0
1e-06
0.000138
1e-06
1e-06
1.5e-05
0
3e-05
1e-05
7e-06
2.2e-05
7e-06
2.1e-05
1.2e-05
3.1e-05
1e-06
1.7e-05
6e-06
0.248467
1e-06
1e-06
6.4e-05
1e-06
0
1e-06
0
1e-06
1.9e-05
6e-06
1.3e-05
0.000156
1e-06
1e-06
0
1.6e-05
0
1.1e-05
2.1e-05
1.1e-05
1.4e-05
8.7e-05
1e-06
1e-06
1e-06
0
1e-06
0
2.8e-05
0
9e-06
2.8e-05
8e-06
2e-05
0
7e-06
0.229227
1e-06
1e-06
6.1e-05
1e-06
0
1e-06
1e-06
1.8e-05
0
0.26622
2e-06
0
1e-06
0.277161
1e-06
1e-06
1e-06
6.3e-05
1e-06
0
1e-06
0.251669
2e-06
0
1e-06
0
1e-06
1e-06
0
1e-06
0
1e-06
3.5e-05
0
1e-06
1e-06
1.3e-05
0
1e-05
2e-05
6e-06
2.1e-05
7e-06
1e-05
2.1e-05
6e-06
1.4e-05
8e-06
2.9e-05
1e-06
1.8e-05
1e-06
1.3e-05
1.1e-05
1.7e-05
7e-06
1.7e-05
8e-06
2e-05
7e-06
