# Supplementary material for: Ordinal synchronization mark sequence and its steganography for a multi-link network covert channel
Source: PLoS One. 2021 Jun 4;16(6):e0252813. doi: 10.1371/journal.pone.0252813 (PMC8177511; doi:10.1371/journal.pone.0252813)
Supplement: S3 Table — (XLSX) [file pone.0252813.s003.xlsx]

## Sheet: a
NO.	LinkID
1	L1
2	L2
3	L2
4	L1
5	L2
6	L3
7	L3
8	L2
9	L3
10	L3
11	L3
12	L3
13	L4
14	L4
15	L3
16	L4
17	L4
18	L4
19	L4
20	L1
21	L1
22	L4
23	L1
24	L1
25	L1
26	L1
27	L1
28	L1
29	L1
30	L1
31	L1
32	L1
33	L1
34	L1
35	L1
36	L1
37	L1
38	L2
39	L2
40	L1
41	L2
42	L3
43	L3
44	L2
45	L3
46	L3
47	L4
48	L4
49	L3
50	L4
51	L4
52	L4
53	L4
54	L1
55	L1
56	L4
57	L1
58	L1
59	L1
60	L1
61	L1
62	L1
63	L1
64	L1
65	L1
66	L1
67	L1
68	L1
69	L1
70	L1
71	L1
72	L1
73	L1
74	L1
75	L2
76	L2
77	L1
78	L3
79	L3
80	L2
81	L3
82	L3
83	L3
84	L3
85	L3
86	L3
87	L3
88	L3
89	L4
90	L4
91	L3
92	L4
93	L4
94	L4
95	L4
96	L4
97	L4
98	L4
99	L4
100	L4
101	L4
102	L4
103	L1
104	L1
105	L4
106	L1
107	L1
108	L1
109	L1
110	L1
111	L1
112	L2
113	L3
114	L1
115	L3
116	L2
117	L3
118	L3
119	L4
120	L4
121	L3
122	L1
123	L1
124	L4
125	L1
126	L1
127	L1
128	L1
129	L1
130	L2
131	L2
132	L1
133	L2
134	L2
135	L2
136	L2
137	L2
138	L2
139	L2
140	L2
141	L2
142	L2
143	L2
144	L2
145	L2
146	L2
147	L2
148	L2
149	L2
150	L3
151	L3
152	L2
153	L3
154	L3
155	L3
156	L3
157	L3
158	L3
159	L3
160	L3
161	L4
162	L4
163	L3
164	L4
165	L4
166	L1
167	L1
168	L4
169	L1
170	L1
171	L1
172	L1
173	L1
174	L1
175	L1
176	L1
177	L1
178	L1
179	L1
180	L1
181	L1
182	L1
183	L2
184	L2
185	L1
186	L3
187	L3
188	L2
189	L3
190	L3
191	L3
192	L3
193	L3
194	L3
195	L3
196	L3
197	L3
198	L3
199	L3
200	L3
201	L3
202	L3
203	L3
204	L4
205	L4
206	L3
207	L4
208	L4
209	L4
210	L4
211	L4
212	L4
213	L4
214	L4
215	L1
216	L1
217	L4
218	L1
219	L2
220	L2
221	L1
222	L3
223	L4
224	L2
225	L4
226	L3
227	L4
228	L4
229	L4
230	L1
231	L1
232	L4
233	L2
234	L2
235	L1
236	L2
237	L2
238	L2
239	L2
240	L2
241	L2
242	L2
243	L2
244	L2
245	L2
246	L2
247	L2
248	L2
249	L2
250	L2
251	L2
252	L2
253	L2
254	L2
255	L2
256	L2
257	L2
258	L3
259	L3
260	L2
261	L3
262	L3
263	L3
264	L3
265	L4
266	L4
267	L3
268	L4
269	L4
270	L4
271	L4
272	L4
273	L4
274	L4
275	L1
276	L2
277	L4
278	L2
279	L1
280	L2
281	L2
282	L2
283	L2
284	L2
285	L2
286	L2
287	L2
288	L2
289	L2
290	L2
291	L2
292	L2
293	L2
294	L3
295	L3
296	L2
297	L3
298	L3
299	L4
300	L4
301	L3
302	L4
303	L4
304	L4
305	L4
306	L4
307	L4
308	L4
309	L4
310	L4
311	L4
312	L4
313	L4
314	L1
315	L1
316	L4
317	L1
318	L1
319	L1
320	L1
321	L1
322	L1
323	L2
324	L2
325	L1
326	L2
327	L2
328	L2
329	L2
330	L3
331	L3
332	L2
333	L3
334	L3
335	L3
336	L3
337	L3
338	L3
339	L3
340	L3
341	L3
342	L3
343	L3
344	L3
345	L3
346	L3
347	L3
348	L4
349	L4
350	L3
351	L4
352	L4
353	L4
354	L4
355	L4
356	L1
357	L1
358	L4
359	L1
360	L1
361	L1
362	L1
363	L2
364	L2
365	L1
366	L3
367	L3
368	L2
369	L3
370	L3
371	L3
372	L3
373	L4
374	L4
375	L3
376	L4
377	L4
378	L4
379	L4
380	L4
381	L4
382	L4
383	L1
384	L1
385	L4
386	L2
387	L2
388	L1
389	L2
390	L2
391	L2
392	L2
393	L2
394	L2
395	L2
396	L2
397	L2
398	L2
399	L2
400	L2
401	L2
402	L3
403	L4
404	L2
405	L4
406	L3
407	L4
408	L4
409	L4
410	L4
411	L1
412	L2
413	L4
414	L2
415	L1
416	L2
417	L2
418	L2
419	L2
420	L2
421	L2
422	L2
423	L2
424	L2
425	L2
426	L2
427	L2
428	L2
429	L2
430	L2
431	L2
432	L2
433	L2
434	L2
435	L2
436	L2
437	L2
438	L3
439	L3
440	L2
441	L3
442	L3
443	L3
444	L3
445	L3
446	L3
447	L3
448	L3
449	L4
450	L4
451	L3
452	L4
453	L4
454	L4
455	L4
456	L4
457	L4
458	L1
459	L1
460	L4
461	L1
462	L1
463	L1
464	L1
465	L1
466	L1
467	L2
468	L2
469	L1
470	L2
471	L2
472	L2
473	L2
474	L3
475	L3
476	L2
477	L3
478	L3
479	L3
480	L3
481	L3
482	L3
483	L3
484	L3
485	L3
486	L3
487	L3
488	L3
489	L3
490	L3
491	L3
492	L4
493	L4
494	L3
495	L4
496	L4
497	L4
498	L4
499	L4
500	L1

## Sheet: b
NO.	LinkID
1	L1
2	L1
3	L2
4	L3
5	L3
6	L3
7	L4
8	L2
9	L2
10	L2
11	L2
12	L2
13	L2
14	L2
15	L2
16	L2
17	L2
18	L1
19	L4
20	L4
21	L4
22	L3
23	L1
24	L1
25	L2
26	L3
27	L3
28	L3
29	L3
30	L3
31	L3
32	L3
33	L3
34	L3
35	L3
36	L3
37	L3
38	L3
39	L3
40	L3
41	L3
42	L3
43	L4
44	L3
45	L2
46	L2
47	L2
48	L1
49	L4
50	L4
51	L4
52	L4
53	L4
54	L4
55	L4
56	L4
57	L4
58	L4
59	L4
60	L4
61	L4
62	L4
63	L4
64	L4
65	L4
66	L4
67	L4
68	L4
69	L4
70	L4
71	L4
72	L1
73	L2
74	L3
75	L3
76	L3
77	L3
78	L3
79	L4
80	L2
81	L2
82	L2
83	L2
84	L1
85	L4
86	L4
87	L4
88	L4
89	L4
90	L3
91	L1
92	L1
93	L1
94	L1
95	L1
96	L1
97	L1
98	L1
99	L1
100	L1
101	L1
102	L1
103	L1
104	L1
105	L1
106	L1
107	L1
108	L1
109	L1
110	L1
111	L2
112	L3
113	L3
114	L3
115	L4
116	L2
117	L2
118	L2
119	L2
120	L2
121	L2
122	L2
123	L1
124	L4
125	L4
126	L4
127	L4
128	L4
129	L4
130	L4
131	L4
132	L4
133	L4
134	L4
135	L4
136	L3
137	L1
138	L1
139	L1
140	L1
141	L2
142	L3
143	L3
144	L3
145	L3
146	L3
147	L3
148	L3
149	L3
150	L3
151	L4
152	L2
153	L1
154	L4
155	L4
156	L4
157	L4
158	L4
159	L4
160	L4
161	L4
162	L4
163	L4
164	L4
165	L4
166	L4
167	L4
168	L4
169	L4
170	L4
171	L4
172	L4
173	L4
174	L4
175	L4
176	L4
177	L3
178	L1
179	L1
180	L2
181	L3
182	L3
183	L3
184	L3
185	L3
186	L3
187	L4
188	L2
189	L2
190	L2
191	L2
192	L2
193	L2
194	L2
195	L2
196	L2
197	L2
198	L2
199	L2
200	L1
201	L4
202	L4
203	L4
204	L4
205	L4
206	L4
207	L4
208	L3
209	L1
210	L1
211	L1
212	L1
213	L1
214	L1
215	L1
216	L1
217	L2
218	L3
219	L3
220	L3
221	L3
222	L3
223	L4
224	L2
225	L2
226	L2
227	L2
228	L2
229	L2
230	L2
231	L2
232	L2
233	L2
234	L2
235	L2
236	L2
237	L2
238	L1
239	L4
240	L4
241	L4
242	L4
243	L4
244	L4
245	L4
246	L4
247	L4
248	L4
249	L3
250	L1
251	L1
252	L1
253	L2
254	L3
255	L3
256	L3
257	L3
258	L3
259	L4
260	L2
261	L2
262	L2
263	L2
264	L2
265	L2
266	L2
267	L1
268	L4
269	L4
270	L4
271	L4
272	L4
273	L4
274	L4
275	L4
276	L4
277	L4
278	L4
279	L4
280	L4
281	L4
282	L4
283	L3
284	L1
285	L2
286	L3
287	L3
288	L3
289	L3
290	L3
291	L3
292	L3
293	L3
294	L3
295	L4
296	L2
297	L2
298	L2
299	L2
300	L2
301	L1
302	L4
303	L4
304	L4
305	L4
306	L3
307	L1
308	L1
309	L1
310	L1
311	L2
312	L3
313	L3
314	L3
315	L3
316	L3
317	L3
318	L3
319	L3
320	L3
321	L3
322	L3
323	L3
324	L3
325	L3
326	L3
327	L3
328	L3
329	L3
330	L3
331	L4
332	L2
333	L2
334	L2
335	L2
336	L2
337	L2
338	L2
339	L1
340	L4
341	L4
342	L3
343	L1
344	L1
345	L1
346	L1
347	L1
348	L1
349	L1
350	L1
351	L2
352	L3
353	L3
354	L3
355	L3
356	L3
357	L3
358	L3
359	L3
360	L3
361	L3
362	L3
363	L3
364	L3
365	L3
366	L3
367	L4
368	L2
369	L2
370	L1
371	L4
372	L4
373	L4
374	L4
375	L4
376	L4
377	L4
378	L4
379	L4
380	L4
381	L4
382	L3
383	L1
384	L1
385	L1
386	L1
387	L2
388	L1
389	L3
390	L3
391	L3
392	L3
393	L3
394	L3
395	L3
396	L3
397	L3
398	L3
399	L3
400	L3
401	L3
402	L3
403	L3
404	L4
405	L2
406	L2
407	L2
408	L2
409	L2
410	L4
411	L4
412	L4
413	L4
414	L4
415	L4
416	L4
417	L4
418	L4
419	L4
420	L4
421	L4
422	L3
423	L1
424	L1
425	L1
426	L1
427	L2
428	L3
429	L3
430	L3
431	L3
432	L3
433	L3
434	L3
435	L3
436	L3
437	L3
438	L3
439	L4
440	L2
441	L2
442	L1
443	L4
444	L4
445	L4
446	L4
447	L4
448	L4
449	L4
450	L4
451	L4
452	L3
453	L1
454	L1
455	L1
456	L1
457	L1
458	L1
459	L1
460	L1
461	L1
462	L1
463	L1
464	L1
465	L1
466	L1
467	L1
468	L1
469	L1
470	L1
471	L1
472	L1
473	L2
474	L3
475	L4
476	L2
477	L1
478	L4
479	L4
480	L3
481	L1
482	L1
483	L1
484	L1
485	L1
486	L1
487	L1
488	L1
489	L1
490	L1
491	L1
492	L1
493	L1
494	L1
495	L1
496	L1
497	L2
498	L3
499	L3
500	L3

## Sheet: c
1	L1
2	L2
3	L3
4	L2
5	L4
6	L2
7	L2
8	L4
9	L1
10	L4
11	L2
12	L2
13	L4
14	L1
15	L4
16	L4
17	L2
18	L1
19	L1
20	L4
21	L1
22	L4
23	L1
24	L4
25	L4
26	L1
27	L1
28	L4
29	L1
30	L1
31	L1
32	L1
33	L1
34	L2
35	L3
36	L2
37	L4
38	L3
39	L2
40	L2
41	L4
42	L1
43	L3
44	L2
45	L1
46	L4
47	L1
48	L2
49	L4
50	L2
51	L1
52	L4
53	L1
54	L4
55	L4
56	L1
57	L1
58	L4
59	L4
60	L1
61	L1
62	L1
63	L1
64	L1
65	L1
66	L2
67	L3
68	L2
69	L3
70	L4
71	L2
72	L1
73	L4
74	L3
75	L4
76	L3
77	L1
78	L3
79	L4
80	L1
81	L4
82	L1
83	L4
84	L4
85	L1
86	L4
87	L1
88	L4
89	L4
90	L4
91	L4
92	L4
93	L4
94	L4
95	L4
96	L4
97	L1
98	L2
99	L3
100	L2
101	L3
102	L4
103	L3
104	L1
105	L4
106	L1
107	L4
108	L3
109	L2
110	L4
111	L2
112	L1
113	L4
114	L1
115	L4
116	L4
117	L1
118	L1
119	L2
120	L4
121	L4
122	L2
123	L1
124	L2
125	L2
126	L2
127	L2
128	L2
129	L1
130	L2
131	L3
132	L4
133	L3
134	L3
135	L1
136	L4
137	L1
138	L3
139	L4
140	L1
141	L4
142	L3
143	L3
144	L4
145	L1
146	L4
147	L3
148	L3
149	L1
150	L4
151	L3
152	L3
153	L1
154	L4
155	L1
156	L3
157	L3
158	L3
159	L3
160	L3
161	L1
162	L3
163	L2
164	L4
165	L1
166	L2
167	L1
168	L1
169	L2
170	L3
171	L2
172	L3
173	L1
174	L3
175	L1
176	L3
177	L1
178	L3
179	L2
180	L1
181	L3
182	L3
183	L2
184	L1
185	L2
186	L2
187	L2
188	L2
189	L2
190	L2
191	L2
192	L2
193	L2
194	L3
195	L1
196	L4
197	L2
198	L1
199	L4
200	L2
201	L1
202	L2
203	L1
204	L3
205	L1
206	L2
207	L3
208	L3
209	L2
210	L2
211	L2
212	L2
213	L2
214	L2
215	L2
216	L2
217	L2
218	L2
219	L2
220	L2
221	L2
222	L2
223	L2
224	L2
225	L1
226	L2
227	L3
228	L4
229	L2
230	L3
231	L2
232	L4
233	L3
234	L2
235	L4
236	L3
237	L2
238	L4
239	L4
240	L1
241	L4
242	L1
243	L4
244	L1
245	L1
246	L1
247	L1
248	L1
249	L1
250	L1
251	L1
252	L1
253	L1
254	L1
255	L1
256	L1
257	L1
258	L3
259	L2
260	L4
261	L2
262	L3
263	L4
264	L2
265	L3
266	L2
267	L2
268	L2
269	L2
270	L2
271	L1
272	L2
273	L2
274	L1
275	L2
276	L1
277	L2
278	L1
279	L2
280	L1
281	L2
282	L1
283	L2
284	L1
285	L2
286	L1
287	L1
288	L1
289	L1
290	L2
291	L3
292	L2
293	L2
294	L4
295	L1
296	L4
297	L1
298	L1
299	L4
300	L4
301	L4
302	L4
303	L4
304	L4
305	L4
306	L4
307	L4
308	L4
309	L4
310	L4
311	L4
312	L4
313	L4
314	L4
315	L4
316	L4
317	L4
318	L4
319	L4
320	L4
321	L1
322	L2
323	L3
324	L4
325	L3
326	L4
327	L1
328	L3
329	L1
330	L3
331	L4
332	L1
333	L4
334	L1
335	L4
336	L1
337	L4
338	L4
339	L1
340	L4
341	L1
342	L4
343	L1
344	L1
345	L1
346	L1
347	L1
348	L1
349	L1
350	L1
351	L1
352	L1
353	L1
354	L2
355	L3
356	L2
357	L4
358	L1
359	L4
360	L1
361	L1
362	L2
363	L1
364	L4
365	L1
366	L4
367	L1
368	L1
369	L4
370	L1
371	L1
372	L1
373	L1
374	L1
375	L1
376	L1
377	L1
378	L1
379	L1
380	L1
381	L1
382	L1
383	L1
384	L1
385	L1
386	L2
387	L3
388	L2
389	L4
390	L3
391	L2
392	L3
393	L2
394	L4
395	L1
396	L4
397	L3
398	L4
399	L1
400	L3
401	L3
402	L1
403	L3
404	L1
405	L3
406	L1
407	L1
408	L3
409	L1
410	L3
411	L1
412	L3
413	L3
414	L3
415	L3
416	L3
417	L1
418	L2
419	L3
420	L4
421	L2
422	L3
423	L3
424	L1
425	L2
426	L1
427	L2
428	L3
429	L2
430	L1
431	L2
432	L1
433	L3
434	L2
435	L1
436	L2
437	L3
438	L2
439	L1
440	L2
441	L1
442	L2
443	L1
444	L3
445	L1
446	L3
447	L1
448	L1
449	L1
450	L2
451	L3
452	L2
453	L4
454	L1
455	L2
456	L3
457	L4
458	L4
459	L4
460	L4
461	L4
462	L4
463	L4
464	L4
465	L4
466	L4
467	L4
468	L4
469	L4
470	L4
471	L4
472	L4
473	L4
474	L4
475	L4
476	L4
477	L4
478	L4
479	L4
480	L4
481	L1
482	L2
483	L3
484	L4
485	L3
486	L3
487	L1
488	L2
489	L4
490	L2
491	L1
492	L3
493	L1
494	L2
495	L3
496	L2
497	L1
498	L3
499	L1
500	L3

## Sheet: d
NO.	LinkID
1	L1
2	L1
3	L1
4	L1
5	L1
6	L1
7	L1
8	L2
9	L2
10	L2
11	L2
12	L1
13	L1
14	L1
15	L2
16	L2
17	L2
18	L1
19	L1
20	L2
21	L2
22	L2
23	L1
24	L1
25	L1
26	L2
27	L2
28	L2
29	L2
30	L2
31	L2
32	L2
33	L2
34	L2
35	L2
36	L2
37	L2
38	L2
39	L2
40	L2
41	L2
42	L2
43	L2
44	L2
45	L2
46	L2
47	L1
48	L1
49	L1
50	L1
51	L1
52	L1
53	L1
54	L1
55	L1
56	L3
57	L3
58	L3
59	L3
60	L3
61	L3
62	L1
63	L1
64	L1
65	L2
66	L2
67	L2
68	L2
69	L2
70	L2
71	L2
72	L2
73	L2
74	L2
75	L2
76	L2
77	L2
78	L2
79	L2
80	L2
81	L2
82	L2
83	L2
84	L2
85	L2
86	L2
87	L2
88	L2
89	L2
90	L2
91	L2
92	L2
93	L2
94	L2
95	L2
96	L2
97	L1
98	L3
99	L3
100	L3
101	L3
102	L3
103	L3
104	L3
105	L3
106	L3
107	L3
108	L3
109	L3
110	L3
111	L3
112	L3
113	L3
114	L3
115	L3
116	L3
117	L3
118	L3
119	L3
120	L3
121	L1
122	L1
123	L1
124	L1
125	L1
126	L1
127	L1
128	L1
129	L1
130	L1
131	L1
132	L1
133	L1
134	L1
135	L1
136	L1
137	L1
138	L1
139	L1
140	L1
141	L1
142	L1
143	L1
144	L1
145	L1
146	L2
147	L2
148	L2
149	L2
150	L2
151	L2
152	L2
153	L2
154	L2
155	L2
156	L2
157	L1
158	L1
159	L2
160	L2
161	L2
162	L2
163	L2
164	L2
165	L2
166	L2
167	L2
168	L2
169	L3
170	L1
171	L1
172	L1
173	L1
174	L1
175	L1
176	L1
177	L1
178	L1
179	L1
180	L1
181	L1
182	L1
183	L1
184	L1
185	L1
186	L1
187	L1
188	L1
189	L1
190	L1
191	L1
192	L1
193	L1
194	L1
195	L1
196	L1
197	L1
198	L1
199	L1
200	L1
201	L1
202	L1
203	L1
204	L1
205	L1
206	L1
207	L1
208	L1
209	L1
210	L1
211	L1
212	L1
213	L1
214	L1
215	L1
216	L1
217	L1
218	L1
219	L1
220	L1
221	L1
222	L4
223	L4
224	L4
225	L4
226	L4
227	L4
228	L4
229	L4
230	L4
231	L4
232	L4
233	L4
234	L4
235	L4
236	L2
237	L2
238	L2
239	L4
240	L4
241	L4
242	L4
243	L4
244	L4
245	L4
246	L4
247	L1
248	L1
249	L1
250	L1
251	L1
252	L2
253	L2
254	L2
255	L2
256	L2
257	L2
258	L2
259	L2
260	L2
261	L2
262	L2
263	L2
264	L2
265	L2
266	L2
267	L2
268	L2
269	L2
270	L2
271	L2
272	L2
273	L2
274	L2
275	L2
276	L2
277	L2
278	L2
279	L2
280	L2
281	L2
282	L4
283	L4
284	L4
285	L4
286	L4
287	L4
288	L4
289	L4
290	L4
291	L4
292	L4
293	L4
294	L4
295	L4
296	L4
297	L4
298	L4
299	L4
300	L4
301	L4
302	L4
303	L4
304	L1
305	L1
306	L1
307	L1
308	L1
309	L1
310	L1
311	L1
312	L1
313	L1
314	L1
315	L1
316	L2
317	L2
318	L2
319	L2
320	L2
321	L2
322	L2
323	L2
324	L2
325	L2
326	L2
327	L2
328	L2
329	L2
330	L2
331	L2
332	L2
333	L2
334	L2
335	L2
336	L2
337	L2
338	L2
339	L2
340	L2
341	L2
342	L2
343	L2
344	L2
345	L2
346	L2
347	L2
348	L2
349	L2
350	L2
351	L2
352	L2
353	L2
354	L2
355	L2
356	L2
357	L2
358	L4
359	L4
360	L4
361	L4
362	L4
363	L2
364	L2
365	L2
366	L2
367	L2
368	L4
369	L4
370	L4
371	L2
372	L2
373	L2
374	L2
375	L2
376	L2
377	L2
378	L2
379	L2
380	L2
381	L2
382	L2
383	L2
384	L2
385	L2
386	L2
387	L2
388	L2
389	L2
390	L2
391	L2
392	L2
393	L2
394	L2
395	L2
396	L2
397	L2
398	L2
399	L2
400	L2
401	L2
402	L2
403	L2
404	L2
405	L2
406	L2
407	L2
408	L2
409	L2
410	L2
411	L2
412	L2
413	L2
414	L2
415	L2
416	L2
417	L2
418	L2
419	L2
420	L2
421	L2
422	L2
423	L2
424	L2
425	L4
426	L4
427	L4
428	L2
429	L2
430	L2
431	L2
432	L2
433	L2
434	L2
435	L2
436	L2
437	L2
438	L2
439	L2
440	L2
441	L2
442	L2
443	L2
444	L2
445	L2
446	L2
447	L2
448	L2
449	L2
450	L2
451	L2
452	L2
453	L2
454	L2
455	L2
456	L2
457	L2
458	L2
459	L2
460	L2
461	L2
462	L2
463	L2
464	L2
465	L2
466	L2
467	L2
468	L2
469	L2
470	L2
471	L2
472	L2
473	L2
474	L2
475	L2
476	L2
477	L2
478	L2
479	L2
480	L2
481	L2
482	L2
483	L2
484	L2
485	L2
486	L2
487	L2
488	L2
489	L2
490	L2
491	L2
492	L2
493	L2
494	L2
495	L2
496	L2
497	L2
498	L2
499	L2
500	L2
