# Supplementary material for: Ordinal synchronization mark sequence and its steganography for a multi-link network covert channel
Source: PLoS One. 2021 Jun 4;16(6):e0252813. doi: 10.1371/journal.pone.0252813 (PMC8177511; doi:10.1371/journal.pone.0252813)
Supplement: S4 Table — (XLSX) [file pone.0252813.s004.xlsx]

## Sheet: a
delay	IPD_Tcptrans(4)	IPD_Cloak5(32,4)	IPD_MLCCOSMS(32,4)
nodelay	0.53	6.2	0.58
0-9	0.56	6.4	0.62
9-18	0.51	8.2	0.64
18-27	0.84	8.7	0.95
27-36	0.66	10.4	0.82
36-45	0.68	11.1	1.05
45-54	0.57	13.3	0.7
54-63	0.53	13.8	0.68
63-72	0.59	13.9	1.38

## Sheet: b
out of order rate	IPD_Tcptrans(4)	IPD_Cloak5(32,4)	IPD_MLCCOSMS(32,4)
0	0.22	5.66	0.23
0.05	2.16	5.98	2.37
0.1	2.45	6.42	2.47
0.15	2.54	6.72	3.65
0.2	3.98	6.87	4.46
0.25	4.51	7.42	4.71
0.3	5.21	7.94	5.36
0.35	6.6	7.98	7.07
0.4	8.18	8.35	8.47
0.5	8.84	9.51	9

## Sheet: c
loss_rate	IPD_Tcptrans(4)	IPD_Cloak5(32,4)	IPD_MLCCOSMS(32,4)
0	0.22	5.3	0.66
0.05	10	29.2	11.4
0.1	12.9	52.1	13.2
0.15	16	88.2	18.4
0.2	24.2	118.8	27
0.25	27.4	165.8	27.9
0.3	42.3	203	44.3
0.35	48.5	188.9	57.3
0.4	64.5	563.1	67.3
0.5	129.4		135.5
