# Supplementary material for: Ordinal synchronization mark sequence and its steganography for a multi-link network covert channel
Source: PLoS One. 2021 Jun 4;16(6):e0252813. doi: 10.1371/journal.pone.0252813 (PMC8177511; doi:10.1371/journal.pone.0252813)
Supplement: S5 Table — (XLSX) [file pone.0252813.s005.xlsx]

## Sheet: a
TCP_trans(4)	Cloak5(32,4)	Cloak9(32,4)	MLCCOSMS(32,4)	Cloak8(32,4)
0.0518519	0	0	0.0322581	0
0	0	0	0	0
0.0148148	0	0	0.016129	0
0.0222222	0	0	0	0
0.0148148	0	0	0	0
0.0148148	0	0	0	0
0	0	0	0.0241935	0
0.00740741	0	0	0	0
0.0222222	0	0	0.0241935	0
0.0518519	0	0	0.016129	0
0.0592593	0	0	0.016129	0
0.0666667	0	0	0.0322581	0
0.0222222	0	0	0.0322581	0
0.0518519	0	0	0.0564516	0
0.0888889	0	0	0.0806452	0
0.0666667	0	0	0.153226	0
0.0740741	0	0	0.145161	0
0.177778	0	0	0.129032	0
0.103704	0	0	0.169355	0
0.0888889	1	1	0.0725806	1

## Sheet: b
TCP_trans(4)	Cloak5(32,4)	Cloak9(32,4)	MLCCOSMS(32,4)	Cloak8(32,4)
0.0666667	0	0	0.0322581	0
0.0592593	0	0	0.00806452	0
0.0666667	0	0	0.0483871	0
0.17037	0	0	0.137097	0
0.17037	0	0	0.169355	0
0.185185	0	0	0.193548	0
0.133333	0	0	0.137097	0
0.037037	0	0	0.0645161	0
0.0148148	0	0	0.0887097	0
0.0592593	0	0	0.0403226	0
0	0	0	0.00806452	0
0.00740741	0	0	0.0241935	0.891892
0.0148148	0	0.675676	0.0241935	0.108108
0.0148148	0	0.243243	0.00806452	0
0	0	0.081081	0.016129	0
0	0	0	0	0
0	0	0	0	0
0	0	0	0	0
0	0.00671141	0	0	0
0	0.993289	0	0	0

## Sheet: c
TCP_trans(4)	Cloak5(32,4)	Cloak9(32,4)	MLCCOSMS(32,4)	Cloak8(32,4)
0.0666667	0	0	0.0322581	0
0.0666667	0	0	0.016129	0
0.0740741	0	0	0.0403226	0
0.162963	0	0	0.145161	0
0.162963	0	0	0.177419	0
0.185185	0	0	0.225806	0
0.155556	0	0	0.137097	0
0.0444444	0	0	0.0725806	0
0.037037	0	0	0.0725806	0
0.037037	0	0	0.0564516	0.054054
0	0	0.216216	0	0.135135
0.00740741	0	0.27027	0.016129	0.702703
0	0	0.432432	0.00806452	0.108108
0	0	0.054054	0	0
0	0	0.027027	0	0
0	0.0536913	0	0	0
0	0.395973	0	0	0
0	0.52349	0	0	0
0	0.0268456	0	0	0
0	0	0	0	0
