# Supplementary material for: Ordinal synchronization mark sequence and its steganography for a multi-link network covert channel
Source: PLoS One. 2021 Jun 4;16(6):e0252813. doi: 10.1371/journal.pone.0252813 (PMC8177511; doi:10.1371/journal.pone.0252813)
Supplement: S6 Table — (XLSX) [file pone.0252813.s006.xlsx]

## Sheet: Sheet1
Wp	TCP_trans(4)	MLCCOSMS(32,4)	Cloak5(32,4)	Cloak9(32,4)	Cloak8(32,4)
10	0.96314	0.93194	0.83159	0.866265	0.836367
20	0.93222	0.90959	0.77332	0.793918	0.760008
32	0.8867	0.88871	0.75778	0.764245	0.729277
50	0.89248	0.88553	0.74151	0.749809	0.72492
100	0.87234	0.86695	0.72708	0.735801	0.717331
150	0.86467	0.8493	0.71885	0.730874	0.720106
200	0.84794	0.83213	0.71966	0.725728	0.718219
250	0.83493	0.81406	0.71452	0.727343	0.71684
300	0.82321	0.80019	0.71369	0.725679	0.716467
350	0.80988	0.79645	0.71493	0.721593	0.714659
400	0.80069	0.78145	0.71511	0.721598	0.714083
450	0.80386	0.77304	0.7143	0.721618	0.715861
500	0.79804	0.76573	0.71392	0.720189	0.714003
550	0.79215	0.76017	0.71356	0.719357	0.713758
600	0.79809	0.75043	0.71479	0.719379	0.714025
650	0.79043	0.76044	0.71475	0.720751	0.712983
700	0.78538	0.75129	0.71436	0.718702	0.712974
750	0.78102	0.74292	0.71495	0.718316	0.714003
800	0.77655	0.74395	0.71566	0.719194	0.713374
850	0.78066	0.74682	0.71493	0.718201	0.713286
900	0.78001	0.73585	0.71507	0.724527	0.716476
950	0.76723	0.73123	0.71486	0.718646	0.713196
1000	0.76844	0.73047	0.71468	0.717364	0.713086
