# Supplementary material for: Ordinal synchronization mark sequence and its steganography for a multi-link network covert channel
Source: PLoS One. 2021 Jun 4;16(6):e0252813. doi: 10.1371/journal.pone.0252813 (PMC8177511; doi:10.1371/journal.pone.0252813)
Supplement: S7 Table — (XLSX) [file pone.0252813.s007.xlsx]

## Sheet: wp20,Cloak9(32,4)
1	0.861411	0.963338	0.646231	0.944576	0.657575	0.943717	0.619419	0.904534	0.724343	0.701966	0.906377	0.646231	0.938227	0.617156	0.904534	0.609596	0.8618	0.948052	0.71591	0.903508	0.562704	0.915069	0.452569	0.929387	0.682623	0.938441	0.929038	0.74026	0.948637	0.618857	0.944631	0.503963	0.927162	0.505973	0.974072	0.939315	0.686902	0.987199	0.581065	0.958712	0.450023	0.944439	0.669759	0.908003	0.9461	0.686902	0.953025	0.550555	0.938227
0.861411	1	0.914144	0.855056	0.897023	0.78264	0.964625	0.728677	0.967686	0.7242	0.926951	0.9088	0.855056	0.84638	0.732958	0.967686	0.746217	0.985156	0.875305	0.92111	0.948282	0.790112	0.90878	0.682096	0.913802	0.654756	0.933059	0.853466	0.925734	0.900343	0.840562	0.956115	0.680103	0.951441	0.618627	0.876526	0.891667	0.916755	0.797269	0.828404	0.921114	0.698816	0.848717	0.713211	0.965349	0.871577	0.916755	0.81359	0.817632	0.788409
0.963338	0.914144	1	0.699993	0.955209	0.694172	0.967346	0.599732	0.920602	0.629364	0.79568	0.920206	0.699993	0.899279	0.611842	0.920602	0.574805	0.92147	0.930682	0.811859	0.903576	0.619021	0.931324	0.475945	0.928883	0.620622	0.926543	0.906961	0.80006	0.956614	0.663631	0.95719	0.512915	0.971702	0.454377	0.931744	0.948079	0.772393	0.936226	0.662291	0.936514	0.478742	0.949907	0.622787	0.939703	0.927505	0.772393	0.918085	0.657132	0.899279
0.646231	0.855056	0.699993	1	0.729577	0.804484	0.795182	0.673063	0.847172	0.555811	0.907175	0.719426	1	0.53633	0.736547	0.847172	0.758653	0.822721	0.61798	0.874634	0.729577	0.892533	0.678675	0.810846	0.674501	0.629489	0.763596	0.555366	0.936583	0.664567	0.85457	0.778235	0.794435	0.751382	0.727207	0.62872	0.629532	0.939224	0.582993	0.924395	0.695784	0.810729	0.527304	0.672127	0.784145	0.582397	0.939224	0.526129	0.924111	0.53633
0.944576	0.897023	0.955209	0.729577	1	0.798433	0.964548	0.756492	0.953463	0.671582	0.791954	0.965399	0.729577	0.873923	0.752275	0.953463	0.648749	0.855779	0.919935	0.776548	0.909091	0.700649	0.964567	0.598563	0.925038	0.721265	0.968246	0.911365	0.798555	0.929642	0.725241	0.96229	0.656218	0.970937	0.54858	0.934229	0.937132	0.777825	0.945181	0.710027	0.954226	0.5997	0.919866	0.698165	0.95116	0.934947	0.777825	0.913252	0.709626	0.925331
0.657575	0.78264	0.694172	0.804484	0.798433	1	0.787119	0.734683	0.837404	0.584163	0.714004	0.776993	0.804484	0.527905	0.87823	0.837404	0.718801	0.710658	0.56324	0.666479	0.767724	0.946713	0.721029	0.838571	0.719946	0.650525	0.820654	0.580914	0.731564	0.635453	0.95272	0.759059	0.867678	0.766798	0.664026	0.68418	0.633124	0.759427	0.648779	0.872671	0.716876	0.848576	0.621459	0.646477	0.793105	0.68639	0.759427	0.60465	0.844199	0.562636
0.943717	0.964625	0.967346	0.795182	0.964548	0.787119	1	0.734873	0.985005	0.76646	0.863902	0.968036	0.795182	0.901399	0.737673	0.985005	0.753534	0.950795	0.939131	0.872905	0.964548	0.739043	0.961726	0.621003	0.962872	0.728008	0.979796	0.910536	0.874917	0.958869	0.787482	0.993397	0.653497	0.973143	0.619061	0.927572	0.956686	0.856099	0.914168	0.767828	0.971939	0.635353	0.933953	0.753369	0.98612	0.943252	0.856099	0.910314	0.753777	0.901399
0.619419	0.728677	0.599732	0.673063	0.756492	0.734683	0.734873	1	0.826475	0.742224	0.705414	0.829544	0.673063	0.641671	0.886832	0.826475	0.809776	0.636713	0.687768	0.633234	0.724972	0.755791	0.77137	0.797379	0.667127	0.89404	0.813856	0.652595	0.714349	0.644661	0.726438	0.757476	0.82885	0.679102	0.832155	0.65432	0.700625	0.739477	0.616111	0.73382	0.767583	0.779743	0.608888	0.889969	0.724673	0.713174	0.739477	0.617463	0.700695	0.67732
0.904534	0.967686	0.920602	0.847172	0.953463	0.837404	0.985005	0.826475	1	0.792406	0.887891	0.968496	0.847172	0.862662	0.820553	1	0.816497	0.934947	0.904534	0.874781	0.953463	0.816497	0.946379	0.7269	0.931381	0.794293	0.984732	0.87273	0.904534	0.917663	0.845154	0.981981	0.753795	0.948098	0.719195	0.901441	0.921443	0.894737	0.872357	0.830608	0.960769	0.733799	0.877058	0.818388	0.971333	0.915209	0.894737	0.862044	0.808981	0.862662
0.724343	0.7242	0.629364	0.555811	0.671582	0.584163	0.76646	0.742224	0.792406	1	0.582526	0.782946	0.555811	0.788014	0.683555	0.792406	0.910588	0.70793	0.769851	0.608194	0.839477	0.575108	0.74417	0.558546	0.799534	0.802571	0.818239	0.735465	0.640068	0.737261	0.669705	0.78293	0.585769	0.639978	0.780966	0.735012	0.757199	0.611682	0.705225	0.552265	0.824762	0.58762	0.733596	0.868453	0.755821	0.800041	0.611682	0.750554	0.470097	0.740543
0.701966	0.926951	0.79568	0.907175	0.791954	0.714004	0.863902	0.705414	0.887891	0.582526	1	0.829658	0.907175	0.654764	0.663479	0.887891	0.717165	0.905111	0.751313	0.968512	0.791954	0.795118	0.823458	0.679477	0.795843	0.594747	0.800299	0.724897	0.981601	0.762218	0.774612	0.862517	0.663656	0.847843	0.624834	0.681391	0.765358	0.984369	0.633729	0.821165	0.798022	0.689565	0.678251	0.655086	0.866949	0.722732	0.984369	0.606285	0.857311	0.654764
0.906377	0.9088	0.920206	0.719426	0.965399	0.776993	0.968036	0.829544	0.968496	0.782946	0.829658	1	0.719426	0.873461	0.789145	0.968496	0.766811	0.872565	0.929131	0.825975	0.923425	0.718885	0.979776	0.634182	0.94304	0.795911	0.969965	0.911098	0.834743	0.929151	0.744117	0.970257	0.683878	0.936779	0.654323	0.886845	0.946499	0.824843	0.900733	0.708614	0.972796	0.642998	0.926648	0.80019	0.9546	0.955444	0.824843	0.893918	0.698023	0.920932
0.646231	0.855056	0.699993	1	0.729577	0.804484	0.795182	0.673063	0.847172	0.555811	0.907175	0.719426	1	0.53633	0.736547	0.847172	0.758653	0.822721	0.61798	0.874634	0.729577	0.892533	0.678675	0.810846	0.674501	0.629489	0.763596	0.555366	0.936583	0.664567	0.85457	0.778235	0.794435	0.751382	0.727207	0.62872	0.629532	0.939224	0.582993	0.924395	0.695784	0.810729	0.527304	0.672127	0.784145	0.582397	0.939224	0.526129	0.924111	0.53633
0.938227	0.84638	0.899279	0.53633	0.873923	0.527905	0.901399	0.641671	0.862662	0.788014	0.654764	0.873461	0.53633	1	0.551314	0.862662	0.616316	0.846871	0.975384	0.676574	0.925331	0.440225	0.907899	0.370541	0.91227	0.660735	0.909221	0.950052	0.664706	0.940064	0.546812	0.917711	0.409953	0.886046	0.465317	0.955144	0.960497	0.61862	0.915031	0.51887	0.941055	0.384334	0.945756	0.687414	0.888887	0.93755	0.61862	0.960551	0.488514	0.94186
0.617156	0.732958	0.611842	0.736547	0.752275	0.87823	0.737673	0.886832	0.820553	0.683555	0.663479	0.789145	0.736547	0.551314	1	0.820553	0.790231	0.649147	0.589968	0.653068	0.722184	0.876126	0.685922	0.946828	0.631973	0.804553	0.80414	0.542993	0.716843	0.658867	0.853531	0.70935	0.974337	0.684875	0.801982	0.645674	0.600996	0.744145	0.610695	0.800876	0.727718	0.941779	0.581274	0.796593	0.727435	0.651947	0.744145	0.622712	0.725086	0.585346
0.904534	0.967686	0.920602	0.847172	0.953463	0.837404	0.985005	0.826475	1	0.792406	0.887891	0.968496	0.847172	0.862662	0.820553	1	0.816497	0.934947	0.904534	0.874781	0.953463	0.816497	0.946379	0.7269	0.931381	0.794293	0.984732	0.87273	0.904534	0.917663	0.845154	0.981981	0.753795	0.948098	0.719195	0.901441	0.921443	0.894737	0.872357	0.830608	0.960769	0.733799	0.877058	0.818388	0.971333	0.915209	0.894737	0.862044	0.808981	0.862662
0.609596	0.746217	0.574805	0.758653	0.648749	0.718801	0.753534	0.809776	0.816497	0.910588	0.717165	0.766811	0.758653	0.616316	0.790231	0.816497	1	0.712489	0.656488	0.722465	0.778499	0.777778	0.692779	0.755379	0.718221	0.844128	0.78728	0.588162	0.765903	0.65561	0.805076	0.75724	0.767108	0.61165	0.913454	0.597352	0.66876	0.773523	0.582772	0.763937	0.740883	0.779839	0.596762	0.914394	0.743075	0.676097	0.773523	0.599581	0.704566	0.616316
0.8618	0.985156	0.92147	0.822721	0.855779	0.710658	0.950795	0.636713	0.934947	0.70793	0.905111	0.872565	0.822721	0.846871	0.649147	0.934947	0.712489	1	0.868243	0.919403	0.927094	0.732846	0.87261	0.605474	0.899818	0.615315	0.897655	0.831499	0.908335	0.900865	0.790174	0.938502	0.594448	0.925818	0.582755	0.857457	0.884473	0.895581	0.785949	0.787286	0.898268	0.620724	0.852803	0.684607	0.937598	0.855672	0.895581	0.805965	0.768456	0.766216
0.948052	0.875305	0.930682	0.61798	0.919935	0.56324	0.939131	0.687768	0.904534	0.769851	0.751313	0.929131	0.61798	0.975384	0.589968	0.904534	0.656488	0.868243	1	0.773079	0.919935	0.492366	0.954427	0.418413	0.936073	0.695657	0.927837	0.96484	0.757576	0.9684	0.560612	0.95403	0.464437	0.921112	0.505973	0.933556	0.98165	0.714106	0.932545	0.561326	0.965609	0.431962	0.951995	0.714286	0.926096	0.9461	0.714106	0.953025	0.556131	0.975384
0.71591	0.92111	0.811859	0.874634	0.776548	0.666479	0.872905	0.633234	0.874781	0.608194	0.968512	0.825975	0.874634	0.676574	0.653068	0.874781	0.722465	0.919403	0.773079	1	0.80531	0.738885	0.806218	0.659799	0.800706	0.560201	0.790877	0.71581	0.967106	0.823515	0.739325	0.852435	0.645564	0.844207	0.585749	0.677431	0.769	0.963688	0.648294	0.77671	0.80182	0.686183	0.714321	0.635354	0.876627	0.717785	0.963688	0.661642	0.795531	0.676574
0.903508	0.948282	0.903576	0.729577	0.909091	0.767724	0.964548	0.724972	0.953463	0.839477	0.791954	0.923425	0.729577	0.925331	0.722184	0.953463	0.778499	0.927094	0.919935	0.80531	1	0.700649	0.933452	0.598563	0.96204	0.685202	0.968246	0.911365	0.798555	0.929642	0.805823	0.96229	0.624969	0.937457	0.594295	0.934229	0.937132	0.777825	0.869567	0.737336	0.954226	0.633017	0.919866	0.739234	0.97619	0.934947	0.777825	0.913252	0.709626	0.873923
0.562704	0.790112	0.619021	0.892533	0.700649	0.946713	0.739043	0.755791	0.816497	0.575108	0.795118	0.718885	0.892533	0.440225	0.876126	0.816497	0.777778	0.732846	0.492366	0.738885	0.700649	1	0.639489	0.917245	0.633724	0.67942	0.753778	0.475054	0.82061	0.561951	0.966092	0.712697	0.909826	0.688106	0.78296	0.576018	0.551727	0.85947	0.518019	0.935433	0.65372	0.912982	0.50128	0.70338	0.728785	0.587137	0.85947	0.469237	0.898321	0.440225
0.915069	0.90878	0.931324	0.678675	0.964567	0.721029	0.961726	0.77137	0.946379	0.74417	0.823458	0.979776	0.678675	0.907899	0.685922	0.946379	0.692779	0.87261	0.954427	0.806218	0.933452	0.639489	1	0.519717	0.967557	0.704798	0.956031	0.964267	0.805742	0.928351	0.689514	0.975614	0.570059	0.959141	0.539811	0.91194	0.972268	0.784928	0.908397	0.653345	0.971959	0.537089	0.944516	0.715469	0.965511	0.968535	0.784928	0.903341	0.670562	0.943089
0.452569	0.682096	0.475945	0.810846	0.598563	0.838571	0.621003	0.797379	0.7269	0.558546	0.679477	0.634182	0.810846	0.370541	0.946828	0.7269	0.755379	0.605474	0.418413	0.659799	0.598563	0.917245	0.519717	1	0.476992	0.697345	0.666997	0.354269	0.737204	0.507867	0.865665	0.58402	0.989746	0.563869	0.807938	0.484321	0.426235	0.775592	0.41401	0.853605	0.571405	0.990598	0.376725	0.714433	0.612383	0.45791	0.775592	0.417747	0.780501	0.370541
0.929387	0.913802	0.928883	0.674501	0.925038	0.719946	0.962872	0.667127	0.931381	0.799534	0.795843	0.94304	0.674501	0.91227	0.631973	0.931381	0.718221	0.899818	0.936073	0.800706	0.96204	0.633724	0.967557	0.476992	1	0.639976	0.945822	0.96122	0.795662	0.925918	0.721564	0.969643	0.518921	0.943	0.52099	0.92476	0.953571	0.759811	0.910981	0.626893	0.969412	0.509873	0.953021	0.67531	0.969883	0.97418	0.759811	0.906969	0.627891	0.91227
0.682623	0.654756	0.620622	0.629489	0.721265	0.650525	0.728008	0.89404	0.794293	0.802571	0.594747	0.795911	0.629489	0.660735	0.804553	0.794293	0.844128	0.615315	0.695657	0.560201	0.685202	0.67942	0.704798	0.697345	0.639976	1	0.800789	0.595746	0.65004	0.659475	0.639333	0.746965	0.74005	0.601657	0.915816	0.647817	0.708661	0.662906	0.686908	0.683579	0.751019	0.659508	0.630294	0.979133	0.658326	0.707163	0.662906	0.655733	0.60585	0.701521
0.938441	0.933059	0.926543	0.763596	0.968246	0.820654	0.979796	0.813856	0.984732	0.818239	0.800299	0.969965	0.763596	0.909221	0.80414	0.984732	0.78728	0.897655	0.927837	0.790877	0.968246	0.753778	0.956031	0.666997	0.945822	0.800789	1	0.905445	0.82062	0.931891	0.806243	0.980418	0.710012	0.94659	0.678705	0.94557	0.945181	0.803334	0.922489	0.768569	0.975665	0.675283	0.917646	0.811195	0.966197	0.949516	0.803334	0.919622	0.736882	0.909221
0.929038	0.853466	0.906961	0.555366	0.911365	0.580914	0.910536	0.652595	0.87273	0.735465	0.724897	0.911098	0.555366	0.950052	0.542993	0.87273	0.588162	0.831499	0.96484	0.71581	0.911365	0.475054	0.964267	0.354269	0.96122	0.595746	0.905445	1	0.714232	0.915282	0.561975	0.934089	0.404522	0.923749	0.408479	0.939823	0.957346	0.66275	0.919531	0.489216	0.958277	0.376113	0.947681	0.610409	0.919718	0.96717	0.66275	0.919516	0.504302	0.950052
0.74026	0.925734	0.80006	0.936583	0.798555	0.731564	0.874917	0.714349	0.904534	0.640068	0.981601	0.834743	0.936583	0.664706	0.716843	0.904534	0.765903	0.908335	0.757576	0.967106	0.798555	0.82061	0.805742	0.737204	0.795662	0.65004	0.82062	0.714232	1	0.783943	0.792785	0.866303	0.723555	0.836412	0.698724	0.707717	0.751158	0.989169	0.672176	0.822319	0.820768	0.741008	0.675799	0.702742	0.862773	0.727095	0.989169	0.632141	0.829318	0.664706
0.948637	0.900343	0.956614	0.664567	0.929642	0.635453	0.958869	0.644661	0.917663	0.737261	0.762218	0.929151	0.664567	0.940064	0.658867	0.917663	0.65561	0.900865	0.9684	0.823515	0.929642	0.561951	0.928351	0.507867	0.925918	0.659475	0.931891	0.915282	0.783943	1	0.630148	0.944932	0.548872	0.942537	0.494984	0.926126	0.951271	0.74862	0.927886	0.61766	0.955134	0.529085	0.955752	0.681833	0.94556	0.922339	0.74862	0.966858	0.593898	0.940064
0.618857	0.840562	0.663631	0.85457	0.725241	0.95272	0.787482	0.726438	0.845154	0.669705	0.774612	0.744117	0.85457	0.546812	0.853531	0.845154	0.805076	0.790174	0.560612	0.739325	0.805823	0.966092	0.689514	0.865665	0.721564	0.639333	0.806243	0.561975	0.792785	0.630148	1	0.760765	0.858663	0.741934	0.729397	0.662484	0.623009	0.822913	0.569713	0.919852	0.710498	0.885962	0.592999	0.691664	0.798739	0.662994	0.822913	0.566658	0.875154	0.501244
0.944631	0.956115	0.95719	0.778235	0.96229	0.759059	0.993397	0.757476	0.981981	0.78293	0.862517	0.970257	0.778235	0.917711	0.70935	0.981981	0.75724	0.938502	0.95403	0.852435	0.96229	0.712697	0.975614	0.58402	0.969643	0.746965	0.980418	0.934089	0.866303	0.944932	0.760765	1	0.618631	0.965496	0.627765	0.932237	0.971864	0.844159	0.917208	0.74689	0.978399	0.594762	0.933025	0.770743	0.979609	0.955778	0.844159	0.903989	0.741443	0.917711
0.503963	0.680103	0.512915	0.794435	0.656218	0.867678	0.653497	0.82885	0.753795	0.585769	0.663656	0.683878	0.794435	0.409953	0.974337	0.753795	0.767108	0.594448	0.464437	0.645564	0.624969	0.909826	0.570059	0.989746	0.518921	0.74005	0.710012	0.404522	0.723555	0.548872	0.858663	0.618631	1	0.597286	0.809259	0.52793	0.473119	0.757244	0.486036	0.838252	0.614015	0.981441	0.431166	0.738299	0.644426	0.509911	0.757244	0.48029	0.768885	0.445294
0.927162	0.951441	0.971702	0.751382	0.970937	0.766798	0.973143	0.679102	0.948098	0.639978	0.847843	0.936779	0.751382	0.886046	0.684875	0.948098	0.61165	0.925818	0.921112	0.844207	0.937457	0.688106	0.959141	0.563869	0.943	0.601657	0.94659	0.923749	0.836412	0.942537	0.741934	0.965496	0.597286	1	0.462996	0.934478	0.938331	0.815032	0.899484	0.721119	0.94464	0.580375	0.92393	0.615587	0.978073	0.9228	0.815032	0.898023	0.732905	0.886046
0.505973	0.618627	0.454377	0.727207	0.54858	0.664026	0.619061	0.832155	0.719195	0.780966	0.624834	0.654323	0.727207	0.465317	0.801982	0.719195	0.913454	0.582755	0.505973	0.585749	0.594295	0.78296	0.539811	0.807938	0.52099	0.915816	0.678705	0.408479	0.698724	0.494984	0.729397	0.627765	0.809259	0.462996	1	0.479187	0.515431	0.719195	0.475299	0.748428	0.614205	0.779052	0.420517	0.939664	0.560121	0.532839	0.719195	0.43628	0.65939	0.465317
0.974072	0.876526	0.931744	0.62872	0.934229	0.68418	0.927572	0.65432	0.901441	0.735012	0.681391	0.886845	0.62872	0.955144	0.645674	0.901441	0.597352	0.857457	0.933556	0.677431	0.934229	0.576018	0.91194	0.484321	0.92476	0.647817	0.94557	0.939823	0.707717	0.926126	0.662484	0.932237	0.52793	0.934478	0.479187	1	0.926931	0.658031	0.954222	0.598322	0.953939	0.488918	0.928115	0.646568	0.914698	0.942865	0.658031	0.949766	0.564375	0.912881
0.939315	0.891667	0.948079	0.629532	0.937132	0.633124	0.956686	0.700625	0.921443	0.757199	0.765358	0.946499	0.629532	0.960497	0.600996	0.921443	0.66876	0.884473	0.98165	0.769	0.937132	0.551727	0.972268	0.426235	0.953571	0.708661	0.945181	0.957346	0.751158	0.951271	0.623009	0.971864	0.473119	0.938331	0.515431	0.926931	1	0.727455	0.925619	0.624602	0.959068	0.440037	0.96979	0.727638	0.943407	0.963785	0.727455	0.941421	0.626161	0.960497
0.686902	0.916755	0.772393	0.939224	0.777825	0.759427	0.856099	0.739477	0.894737	0.611682	0.984369	0.824843	0.939224	0.61862	0.744145	0.894737	0.773523	0.895581	0.714106	0.963688	0.777825	0.85947	0.784928	0.775592	0.759811	0.662906	0.803334	0.66275	0.989169	0.74862	0.822913	0.844159	0.757244	0.815032	0.719195	0.658031	0.727455	1	0.617745	0.869802	0.783785	0.777938	0.646253	0.71864	0.844217	0.695008	1	0.589819	0.877106	0.61862
0.987199	0.797269	0.936226	0.582993	0.945181	0.648779	0.914168	0.616111	0.872357	0.705225	0.633729	0.900733	0.582993	0.915031	0.610695	0.872357	0.582772	0.785949	0.932545	0.648294	0.869567	0.518019	0.908397	0.41401	0.910981	0.686908	0.922489	0.919531	0.672176	0.927886	0.569713	0.917208	0.486036	0.899484	0.475299	0.954222	0.925619	0.617745	1	0.524701	0.939725	0.412901	0.938996	0.65244	0.88066	0.938366	0.617745	0.957103	0.50042	0.95779
0.581065	0.828404	0.662291	0.924395	0.710027	0.872671	0.767828	0.73382	0.830608	0.552265	0.821165	0.708614	0.924395	0.51887	0.800876	0.830608	0.763937	0.787286	0.561326	0.77671	0.737336	0.935433	0.653345	0.853605	0.626893	0.683579	0.768569	0.489216	0.822319	0.61766	0.919852	0.74689	0.838252	0.721119	0.748428	0.598322	0.624602	0.869802	0.524701	1	0.646673	0.851698	0.527528	0.72664	0.757171	0.569199	0.869802	0.518498	0.977797	0.487984
0.958712	0.921114	0.936514	0.695784	0.954226	0.716876	0.971939	0.767583	0.960769	0.824762	0.798022	0.972796	0.695784	0.941055	0.727718	0.960769	0.740883	0.898268	0.965609	0.80182	0.954226	0.65372	0.971959	0.571405	0.969412	0.751019	0.975665	0.958277	0.820768	0.955134	0.710498	0.978399	0.614015	0.94464	0.614205	0.953939	0.959068	0.783785	0.939725	0.646673	1	0.581914	0.947981	0.76559	0.958449	0.978749	0.783785	0.935587	0.621795	0.941055
0.450023	0.698816	0.478742	0.810729	0.5997	0.848576	0.635353	0.779743	0.733799	0.58762	0.689565	0.642998	0.810729	0.384334	0.941779	0.733799	0.779839	0.620724	0.431962	0.686183	0.633017	0.912982	0.537089	0.990598	0.509873	0.659508	0.675283	0.376113	0.741008	0.529085	0.885962	0.594762	0.981441	0.580375	0.779052	0.488918	0.440037	0.777938	0.412901	0.851698	0.581914	1	0.39841	0.693848	0.644881	0.470563	0.777938	0.438446	0.785853	0.384334
0.944439	0.848717	0.949907	0.527304	0.919866	0.621459	0.933953	0.608888	0.877058	0.733596	0.678251	0.926648	0.527304	0.945756	0.581274	0.877058	0.596762	0.852803	0.951995	0.714321	0.919866	0.50128	0.944516	0.376725	0.953021	0.630294	0.917646	0.947681	0.675799	0.955752	0.592999	0.933025	0.431166	0.92393	0.420517	0.928115	0.96979	0.646253	0.938996	0.527528	0.947981	0.39841	1	0.642219	0.920989	0.974696	0.646253	0.96608	0.510857	0.945756
0.669759	0.713211	0.622787	0.672127	0.698165	0.646477	0.753369	0.889969	0.818388	0.868453	0.655086	0.80019	0.672127	0.687414	0.796593	0.818388	0.914394	0.684607	0.714286	0.635354	0.739234	0.70338	0.715469	0.714433	0.67531	0.979133	0.811195	0.610409	0.702742	0.681833	0.691664	0.770743	0.738299	0.615587	0.939664	0.646568	0.727638	0.71864	0.65244	0.72664	0.76559	0.693848	0.642219	1	0.697681	0.715206	0.71864	0.655978	0.648122	0.687414
0.908003	0.965349	0.939703	0.784145	0.95116	0.793105	0.98612	0.724673	0.971333	0.755821	0.866949	0.9546	0.784145	0.888887	0.727435	0.971333	0.743075	0.937598	0.926096	0.876627	0.97619	0.728785	0.965511	0.612383	0.969883	0.658326	0.966197	0.919718	0.862773	0.94556	0.798739	0.979609	0.644426	0.978073	0.560121	0.914698	0.943407	0.844217	0.88066	0.757171	0.958449	0.644881	0.920989	0.697681	1	0.93016	0.844217	0.897679	0.760305	0.888887
0.9461	0.871577	0.927505	0.582397	0.934947	0.68639	0.943252	0.713174	0.915209	0.800041	0.722732	0.955444	0.582397	0.93755	0.651947	0.915209	0.676097	0.855672	0.9461	0.717785	0.934947	0.587137	0.968535	0.45791	0.97418	0.707163	0.949516	0.96717	0.727095	0.922339	0.662994	0.955778	0.509911	0.9228	0.532839	0.942865	0.963785	0.695008	0.938366	0.569199	0.978749	0.470563	0.974696	0.715206	0.93016	1	0.695008	0.932964	0.550001	0.93755
0.686902	0.916755	0.772393	0.939224	0.777825	0.759427	0.856099	0.739477	0.894737	0.611682	0.984369	0.824843	0.939224	0.61862	0.744145	0.894737	0.773523	0.895581	0.714106	0.963688	0.777825	0.85947	0.784928	0.775592	0.759811	0.662906	0.803334	0.66275	0.989169	0.74862	0.822913	0.844159	0.757244	0.815032	0.719195	0.658031	0.727455	1	0.617745	0.869802	0.783785	0.777938	0.646253	0.71864	0.844217	0.695008	1	0.589819	0.877106	0.61862
0.953025	0.81359	0.918085	0.526129	0.913252	0.60465	0.910314	0.617463	0.862044	0.750554	0.606285	0.893918	0.526129	0.960551	0.622712	0.862044	0.599581	0.805965	0.953025	0.661642	0.913252	0.469237	0.903341	0.417747	0.906969	0.655733	0.919622	0.919516	0.632141	0.966858	0.566658	0.903989	0.48029	0.898023	0.43628	0.949766	0.941421	0.589819	0.957103	0.518498	0.935587	0.438446	0.96608	0.655978	0.897679	0.932964	0.589819	1	0.480415	0.960551
0.550555	0.817632	0.657132	0.924111	0.709626	0.844199	0.753777	0.700695	0.808981	0.470097	0.857311	0.698023	0.924111	0.488514	0.725086	0.808981	0.704566	0.768456	0.556131	0.795531	0.709626	0.898321	0.670562	0.780501	0.627891	0.60585	0.736882	0.504302	0.829318	0.593898	0.875154	0.741443	0.768885	0.732905	0.65939	0.564375	0.626161	0.877106	0.50042	0.977797	0.621795	0.785853	0.510857	0.648122	0.760305	0.550001	0.877106	0.480415	1	0.488514
0.938227	0.788409	0.899279	0.53633	0.925331	0.562636	0.901399	0.67732	0.862662	0.740543	0.654764	0.920932	0.53633	0.94186	0.585346	0.862662	0.616316	0.766216	0.975384	0.676574	0.873923	0.440225	0.943089	0.370541	0.91227	0.701521	0.909221	0.950052	0.664706	0.940064	0.501244	0.917711	0.445294	0.886046	0.465317	0.912881	0.960497	0.61862	0.95779	0.487984	0.941055	0.384334	0.945756	0.687414	0.888887	0.93755	0.61862	0.960551	0.488514	1
0.728067	0.726972	0.640747	0.715991	0.805823	0.789397	0.764982	0.922018	0.845154	0.781323	0.653579	0.818529	0.715991	0.683515	0.880203	0.845154	0.805076	0.63214	0.713506	0.586361	0.765532	0.759072	0.772256	0.781891	0.721564	0.8631	0.858258	0.702468	0.707843	0.678621	0.75	0.783818	0.830964	0.712257	0.810441	0.761857	0.700885	0.689468	0.737276	0.701992	0.811998	0.767834	0.630062	0.837278	0.754364	0.745868	0.689468	0.688084	0.656365	0.729083
0.904534	0.967686	0.920602	0.847172	0.953463	0.837404	0.985005	0.826475	1	0.792406	0.887891	0.968496	0.847172	0.862662	0.820553	1	0.816497	0.934947	0.904534	0.874781	0.953463	0.816497	0.946379	0.7269	0.931381	0.794293	0.984732	0.87273	0.904534	0.917663	0.845154	0.981981	0.753795	0.948098	0.719195	0.901441	0.921443	0.894737	0.872357	0.830608	0.960769	0.733799	0.877058	0.818388	0.971333	0.915209	0.894737	0.862044	0.808981	0.862662
0.703035	0.716218	0.639179	0.712185	0.705691	0.69507	0.749777	0.843506	0.818044	0.82657	0.679474	0.785413	0.712185	0.638486	0.779435	0.818044	0.869369	0.691987	0.669477	0.623955	0.705691	0.763349	0.700448	0.718197	0.689347	0.941498	0.800759	0.61356	0.747779	0.634511	0.724296	0.769301	0.736645	0.619648	0.943201	0.667188	0.681992	0.744235	0.676555	0.70402	0.773476	0.679228	0.614976	0.941295	0.678012	0.728309	0.744235	0.600717	0.623966	0.638486
0.906377	0.9088	0.920206	0.719426	0.965399	0.776993	0.968036	0.829544	0.968496	0.782946	0.829658	1	0.719426	0.873461	0.789145	0.968496	0.766811	0.872565	0.929131	0.825975	0.923425	0.718885	0.979776	0.634182	0.94304	0.795911	0.969965	0.911098	0.834743	0.929151	0.744117	0.970257	0.683878	0.936779	0.654323	0.886845	0.946499	0.824843	0.900733	0.708614	0.972796	0.642998	0.926648	0.80019	0.9546	0.955444	0.824843	0.893918	0.698023	0.920932
0.904534	0.967686	0.920602	0.847172	0.953463	0.837404	0.985005	0.826475	1	0.792406	0.887891	0.968496	0.847172	0.862662	0.820553	1	0.816497	0.934947	0.904534	0.874781	0.953463	0.816497	0.946379	0.7269	0.931381	0.794293	0.984732	0.87273	0.904534	0.917663	0.845154	0.981981	0.753795	0.948098	0.719195	0.901441	0.921443	0.894737	0.872357	0.830608	0.960769	0.733799	0.877058	0.818388	0.971333	0.915209	0.894737	0.862044	0.808981	0.862662
0.791043	0.784443	0.776549	0.76314	0.719609	0.46996	0.783599	0.407528	0.754732	0.553754	0.770998	0.686655	0.76314	0.705335	0.460503	0.754732	0.547765	0.799719	0.773705	0.827178	0.719609	0.492989	0.697843	0.448867	0.741995	0.428199	0.712242	0.721409	0.834388	0.808021	0.510292	0.768581	0.453481	0.768564	0.422177	0.739507	0.695442	0.754732	0.738201	0.526008	0.765408	0.465914	0.661944	0.465957	0.772723	0.657845	0.754732	0.698805	0.529155	0.705335
0.896912	0.951441	0.933671	0.751382	0.937457	0.766798	0.973143	0.679102	0.948098	0.732728	0.847843	0.936779	0.751382	0.886046	0.684875	0.948098	0.70722	0.925818	0.921112	0.865392	0.970937	0.688106	0.959141	0.563869	0.970254	0.601657	0.94659	0.923749	0.836412	0.942537	0.771612	0.965496	0.597286	0.975339	0.496669	0.906952	0.938331	0.815032	0.871636	0.721119	0.94464	0.604915	0.92393	0.645837	0.99651	0.9228	0.815032	0.898023	0.732905	0.886046
0.533608	0.795509	0.62739	0.934156	0.68356	0.860817	0.735947	0.720504	0.802955	0.499923	0.831212	0.686764	0.934156	0.451478	0.789192	0.802955	0.749269	0.75072	0.518786	0.785453	0.68356	0.936586	0.625139	0.856552	0.587602	0.663813	0.727157	0.44334	0.830057	0.578947	0.896749	0.713392	0.842105	0.688777	0.742476	0.534995	0.581332	0.881439	0.482137	0.992198	0.606143	0.85375	0.477876	0.701596	0.725732	0.521159	0.881439	0.461455	0.983643	0.451478
0.966035	0.813445	0.913932	0.551742	0.89634	0.556543	0.902157	0.56977	0.850557	0.744932	0.655192	0.871058	0.551742	0.955797	0.488831	0.850557	0.584823	0.811967	0.958323	0.660328	0.89634	0.438617	0.918899	0.298781	0.945071	0.611249	0.898184	0.969278	0.670376	0.914035	0.52968	0.923149	0.356518	0.891297	0.418543	0.952706	0.948737	0.605521	0.962101	0.473123	0.93905	0.314415	0.9423	0.6151	0.889635	0.948171	0.605521	0.939032	0.470795	0.955797
0.596223	0.729374	0.580811	0.729003	0.742932	0.785362	0.724802	0.984916	0.825029	0.718326	0.737787	0.815179	0.729003	0.573331	0.914212	0.825029	0.823329	0.634228	0.635708	0.660885	0.69923	0.823329	0.744892	0.854138	0.654576	0.870285	0.795506	0.613357	0.758551	0.609885	0.774752	0.740148	0.880277	0.666326	0.85707	0.621559	0.647592	0.781606	0.588861	0.758792	0.748625	0.836036	0.562798	0.864721	0.714742	0.683162	0.781606	0.561944	0.72676	0.622756
0.965774	0.891667	0.948079	0.629532	0.937132	0.633124	0.956686	0.680317	0.921443	0.784242	0.765358	0.946499	0.629532	0.960497	0.600996	0.921443	0.66876	0.884473	0.98165	0.769	0.937132	0.551727	0.972268	0.426235	0.97741	0.685426	0.945181	0.982876	0.771737	0.951271	0.623009	0.971864	0.473119	0.938331	0.515431	0.951007	0.981132	0.727455	0.949977	0.571819	0.983659	0.440037	0.96979	0.701178	0.943407	0.983864	0.727455	0.941421	0.566527	0.960497
0.823091	0.854899	0.803252	0.75959	0.86003	0.744584	0.892928	0.905627	0.935414	0.847117	0.776963	0.917711	0.75959	0.814151	0.835034	0.935414	0.872872	0.824588	0.846114	0.753787	0.86003	0.763763	0.859091	0.732936	0.814182	0.950222	0.929357	0.766383	0.8103	0.827738	0.762335	0.903978	0.762045	0.802401	0.864958	0.806559	0.861931	0.81585	0.800119	0.792272	0.893368	0.714423	0.791112	0.961232	0.845453	0.847364	0.81585	0.793569	0.735112	0.814151
0.944006	0.959937	0.96413	0.81233	0.967888	0.798096	0.993671	0.765837	0.9891	0.751685	0.866286	0.967107	0.81233	0.886941	0.765607	0.9891	0.750924	0.944225	0.926067	0.862105	0.94307	0.765092	0.949655	0.657056	0.937391	0.769883	0.980407	0.889179	0.884211	0.94349	0.791946	0.988317	0.68757	0.963356	0.661436	0.924261	0.943378	0.868545	0.91239	0.788752	0.966969	0.656677	0.913156	0.78256	0.966212	0.932458	0.868545	0.892538	0.766472	0.886941
0.943743	0.837106	0.956539	0.548309	0.909564	0.547102	0.920812	0.590045	0.86164	0.671931	0.698058	0.899521	0.548309	0.949041	0.497246	0.86164	0.552771	0.851622	0.964951	0.712903	0.880223	0.452267	0.93193	0.309096	0.91716	0.642493	0.893939	0.936138	0.684538	0.938951	0.520156	0.933412	0.35904	0.912011	0.413125	0.911799	0.982989	0.654328	0.932251	0.535883	0.921462	0.313985	0.971625	0.646835	0.891874	0.941469	0.654328	0.937307	0.537725	0.949041
0.686902	0.916755	0.772393	0.939224	0.777825	0.759427	0.856099	0.739477	0.894737	0.611682	0.984369	0.824843	0.939224	0.61862	0.744145	0.894737	0.773523	0.895581	0.714106	0.963688	0.777825	0.85947	0.784928	0.775592	0.759811	0.662906	0.803334	0.66275	0.989169	0.74862	0.822913	0.844159	0.757244	0.815032	0.719195	0.658031	0.727455	1	0.617745	0.869802	0.783785	0.777938	0.646253	0.71864	0.844217	0.695008	1	0.589819	0.877106	0.61862
0.967532	0.887462	0.983747	0.655059	0.934309	0.626361	0.955184	0.598059	0.904534	0.676938	0.772903	0.915857	0.655059	0.926615	0.54239	0.904534	0.594942	0.902071	0.954545	0.777626	0.898374	0.553912	0.939668	0.388526	0.941923	0.65004	0.918559	0.933514	0.772727	0.942461	0.605206	0.962254	0.429851	0.942287	0.469832	0.927647	0.972389	0.737909	0.9445	0.608823	0.941469	0.389819	0.958606	0.655844	0.922138	0.9461	0.737909	0.916926	0.609792	0.926615
0.580288	0.819376	0.685344	0.926003	0.713624	0.828374	0.771648	0.674814	0.816497	0.491238	0.834094	0.706904	0.926003	0.506259	0.768757	0.816497	0.722222	0.788827	0.574427	0.825088	0.713624	0.888889	0.64837	0.822823	0.6126	0.638243	0.745403	0.475054	0.834287	0.65561	0.862582	0.73868	0.811708	0.731112	0.68509	0.570685	0.626962	0.880957	0.528811	0.978307	0.63193	0.82739	0.537086	0.679934	0.760938	0.542657	0.880957	0.534409	0.968778	0.506259
0.947184	0.91138	0.968676	0.658654	0.977876	0.732544	0.958028	0.722984	0.93511	0.666623	0.77671	0.953456	0.658654	0.917278	0.698764	0.93511	0.591108	0.88556	0.93679	0.765241	0.920354	0.640367	0.965689	0.536211	0.931816	0.672013	0.95425	0.938953	0.771058	0.94116	0.688337	0.957755	0.580316	0.97767	0.484508	0.954079	0.954301	0.750946	0.930577	0.657482	0.961218	0.536509	0.952428	0.663938	0.94473	0.958362	0.750946	0.927455	0.649114	0.917278
0.678337	0.85353	0.700292	0.885249	0.793509	0.898986	0.821464	0.867718	0.896258	0.698927	0.817783	0.82293	0.885249	0.607489	0.961712	0.896258	0.836333	0.790071	0.656278	0.799478	0.793509	0.940875	0.739564	0.956083	0.705569	0.789376	0.851054	0.601277	0.862169	0.719655	0.919793	0.796288	0.960939	0.768813	0.828751	0.697524	0.668546	0.882781	0.639701	0.905796	0.779088	0.952956	0.617627	0.810696	0.810062	0.686343	0.882781	0.637713	0.849351	0.607489
0.939515	0.915527	0.941164	0.675775	0.94532	0.646169	0.959514	0.713374	0.933139	0.749695	0.808481	0.94482	0.675775	0.955918	0.61476	0.933139	0.666667	0.894246	0.984732	0.802218	0.94532	0.571429	0.982072	0.458623	0.964166	0.670597	0.947607	0.979193	0.797164	0.949966	0.640775	0.976776	0.500787	0.958433	0.503332	0.941744	0.985227	0.761245	0.920409	0.628076	0.971242	0.47687	0.946295	0.693332	0.961507	0.956956	0.761245	0.927302	0.641658	0.955918
0.48754	0.580849	0.436497	0.707697	0.531432	0.640737	0.57983	0.822087	0.685994	0.702132	0.594352	0.619084	0.707697	0.425343	0.790217	0.685994	0.840168	0.545163	0.465379	0.538016	0.531432	0.770154	0.498101	0.804639	0.459225	0.914621	0.643856	0.363489	0.672214	0.452461	0.688478	0.589429	0.803751	0.433593	0.986727	0.457066	0.474078	0.695021	0.455624	0.731889	0.576697	0.755073	0.376036	0.915984	0.504249	0.493293	0.695021	0.394238	0.6382	0.425343
0.916841	0.802565	0.932206	0.503618	0.91941	0.570539	0.905139	0.66118	0.857143	0.672916	0.671033	0.930762	0.503618	0.916579	0.581601	0.857143	0.563771	0.801383	0.947607	0.693792	0.851306	0.466569	0.937055	0.36817	0.892573	0.697033	0.892413	0.914289	0.660453	0.93405	0.513129	0.911839	0.43074	0.892918	0.445216	0.879045	0.965321	0.642857	0.923339	0.51555	0.920737	0.369396	0.971029	0.683015	0.873824	0.943225	0.642857	0.937301	0.508502	0.95509
0.948637	0.900343	0.956614	0.664567	0.929642	0.635453	0.958869	0.644661	0.917663	0.737261	0.762218	0.929151	0.664567	0.940064	0.658867	0.917663	0.65561	0.900865	0.9684	0.823515	0.929642	0.561951	0.928351	0.507867	0.925918	0.659475	0.931891	0.915282	0.783943	1	0.630148	0.944932	0.548872	0.942537	0.494984	0.926126	0.951271	0.74862	0.927886	0.61766	0.955134	0.529085	0.955752	0.681833	0.94556	0.922339	0.74862	0.966858	0.593898	0.940064
0.74026	0.907724	0.80006	0.964049	0.814526	0.763934	0.874917	0.714349	0.904534	0.610572	0.924029	0.805247	0.964049	0.682769	0.716843	0.904534	0.765903	0.883278	0.757576	0.906473	0.814526	0.82061	0.783876	0.737204	0.756659	0.688054	0.841239	0.672464	0.93266	0.783943	0.806941	0.866303	0.734535	0.836412	0.698724	0.720847	0.771737	0.936272	0.68546	0.918272	0.780534	0.741008	0.661107	0.731602	0.862773	0.683294	0.936272	0.66423	0.926884	0.682769
0.931468	0.960996	0.965234	0.801542	0.979522	0.804041	0.980474	0.755666	0.975964	0.673863	0.869493	0.954263	0.801542	0.875162	0.755439	0.975964	0.67105	0.931685	0.913768	0.850656	0.930546	0.754931	0.953806	0.64833	0.924942	0.701373	0.967386	0.898718	0.872468	0.930959	0.781428	0.975192	0.678439	0.986637	0.578767	0.932118	0.93085	0.85701	0.900273	0.778277	0.954127	0.647956	0.901029	0.705792	0.966865	0.920075	0.85701	0.880684	0.772915	0.875162
0.597873	0.834007	0.707452	0.892533	0.739574	0.76263	0.782516	0.674814	0.816497	0.467275	0.865275	0.718885	0.892533	0.572293	0.64421	0.816497	0.666667	0.793916	0.640076	0.812773	0.739574	0.8	0.719425	0.674445	0.66541	0.586772	0.753778	0.576851	0.82061	0.65561	0.793575	0.779512	0.66899	0.774119	0.58722	0.608019	0.702198	0.85947	0.550395	0.935433	0.65372	0.684737	0.572892	0.633042	0.79309	0.587137	0.85947	0.547443	0.977585	0.572293
0.912103	0.778656	0.878664	0.428383	0.874038	0.490113	0.871227	0.65156	0.825029	0.758682	0.606508	0.89589	0.428383	0.968731	0.538112	0.825029	0.573836	0.771358	0.967382	0.633232	0.874038	0.374241	0.924384	0.308943	0.9036	0.662249	0.880135	0.956227	0.604998	0.925342	0.464851	0.890178	0.369536	0.859463	0.417547	0.908985	0.95731	0.564493	0.916006	0.417467	0.932112	0.323524	0.964797	0.667296	0.859134	0.952831	0.564493	0.957061	0.40046	0.968731
0.639942	0.821765	0.680781	0.796419	0.783201	0.869611	0.791046	0.850088	0.857143	0.641471	0.752866	0.804984	0.796419	0.608485	0.964826	0.857143	0.758175	0.747958	0.646096	0.75843	0.783201	0.874818	0.727267	0.934586	0.670816	0.724049	0.826471	0.587757	0.780101	0.729214	0.875338	0.755969	0.945755	0.767508	0.719195	0.68308	0.658173	0.81203	0.611783	0.863341	0.749171	0.943456	0.62647	0.744548	0.798818	0.663059	0.81203	0.663637	0.808981	0.608485
0.935065	0.826677	0.881699	0.593261	0.934309	0.747749	0.91505	0.747574	0.904534	0.809671	0.621776	0.915857	0.593261	0.926615	0.732702	0.904534	0.697518	0.789312	0.909091	0.618463	0.934309	0.615457	0.915069	0.53796	0.912671	0.764082	0.964951	0.902188	0.646465	0.899229	0.700765	0.921132	0.60278	0.88935	0.578254	0.95719	0.926085	0.618892	0.9445	0.630412	0.941469	0.547854	0.92555	0.753247	0.90235	0.9461	0.618892	0.953025	0.585401	0.926615
0.774269	0.726658	0.701782	0.605485	0.763955	0.66872	0.790155	0.852231	0.83608	0.871084	0.634588	0.846546	0.605485	0.743793	0.765207	0.83608	0.834358	0.703521	0.756262	0.592675	0.763955	0.682656	0.777606	0.635372	0.762485	0.943432	0.849043	0.71809	0.690906	0.711295	0.677174	0.813412	0.671334	0.675251	0.868551	0.748215	0.770399	0.682065	0.762512	0.622614	0.842328	0.603776	0.73329	0.936325	0.724316	0.828953	0.682065	0.714064	0.541098	0.743793
0.944631	0.956115	0.95719	0.778235	0.96229	0.759059	0.993397	0.757476	0.981981	0.78293	0.862517	0.970257	0.778235	0.917711	0.70935	0.981981	0.75724	0.938502	0.95403	0.852435	0.96229	0.712697	0.975614	0.58402	0.969643	0.746965	0.980418	0.934089	0.866303	0.944932	0.760765	1	0.618631	0.965496	0.627765	0.932237	0.971864	0.844159	0.917208	0.74689	0.978399	0.594762	0.933025	0.770743	0.979609	0.955778	0.844159	0.903989	0.741443	0.917711
0.946534	0.837204	0.927651	0.534337	0.923886	0.657613	0.916677	0.589187	0.865161	0.716028	0.659138	0.898843	0.534337	0.932927	0.557006	0.865161	0.565121	0.821821	0.928647	0.662875	0.923886	0.508609	0.942997	0.354463	0.966953	0.569387	0.915848	0.970781	0.655038	0.913015	0.614203	0.925088	0.413976	0.929625	0.373332	0.956215	0.946006	0.610166	0.946842	0.51046	0.942049	0.380913	0.971259	0.573883	0.922124	0.972786	0.610166	0.944688	0.509526	0.932927
0.733397	0.922464	0.807691	0.934229	0.830599	0.790712	0.888999	0.772337	0.923936	0.639163	0.979134	0.871586	0.934229	0.654716	0.774801	0.923936	0.790314	0.893449	0.756138	0.959538	0.80543	0.862161	0.831321	0.776276	0.79907	0.703922	0.844842	0.707611	0.986075	0.787301	0.82549	0.878485	0.774323	0.848174	0.727775	0.698373	0.770273	0.993405	0.680391	0.86572	0.824283	0.779451	0.694582	0.744768	0.876659	0.742052	0.993405	0.644764	0.875581	0.683181
0.9706	0.904763	0.96176	0.648974	0.964324	0.68016	0.957453	0.702147	0.93048	0.72307	0.772865	0.951033	0.648974	0.942289	0.666474	0.93048	0.616596	0.885079	0.96363	0.772475	0.925751	0.594574	0.967722	0.499923	0.954551	0.668686	0.951132	0.970099	0.784728	0.95596	0.649634	0.962268	0.544937	0.964581	0.494624	0.968791	0.956791	0.743107	0.952878	0.594422	0.98467	0.504668	0.958013	0.667396	0.944164	0.973239	0.743107	0.941613	0.582556	0.942289
0.652176	0.841074	0.733292	0.907723	0.791043	0.902798	0.810112	0.739562	0.859283	0.519154	0.815567	0.759165	0.907723	0.568734	0.809821	0.859283	0.709666	0.792303	0.61644	0.767772	0.762791	0.91934	0.714578	0.824333	0.671532	0.684764	0.813338	0.555361	0.811001	0.672971	0.901523	0.788839	0.828347	0.787632	0.689025	0.66543	0.682569	0.853045	0.61331	0.983603	0.692722	0.818979	0.597715	0.700674	0.798868	0.627589	0.853045	0.593159	0.973201	0.568734
0.956814	0.879131	0.936492	0.666381	0.965862	0.750414	0.961215	0.729579	0.940647	0.783598	0.760585	0.968349	0.666381	0.905091	0.689642	0.940647	0.708955	0.852395	0.938114	0.74865	0.931367	0.649876	0.975215	0.511622	0.977189	0.730728	0.966365	0.953242	0.773277	0.921297	0.703262	0.971066	0.571512	0.93756	0.57243	0.938687	0.95565	0.738808	0.958299	0.627949	0.979056	0.523373	0.951925	0.726181	0.947873	0.983872	0.738808	0.921768	0.62048	0.944103
0.480125	0.698816	0.516587	0.810729	0.633017	0.848576	0.635353	0.779743	0.733799	0.495324	0.689565	0.642998	0.810729	0.384334	0.941779	0.733799	0.684737	0.620724	0.431962	0.665102	0.5997	0.912982	0.537089	0.990598	0.482752	0.659508	0.675283	0.376113	0.741008	0.529085	0.85643	0.594762	0.981441	0.604915	0.745544	0.516308	0.440037	0.777938	0.440612	0.851698	0.581914	0.97558	0.39841	0.663747	0.626535	0.470563	0.777938	0.438446	0.785853	0.384334
0.933409	0.90106	0.956538	0.653899	0.914719	0.643428	0.958501	0.578344	0.902932	0.725426	0.78231	0.914236	0.653899	0.924974	0.541429	0.902932	0.645086	0.907508	0.952855	0.810295	0.941623	0.552931	0.950281	0.387838	0.976756	0.584854	0.916932	0.947496	0.771359	0.951581	0.64388	0.96055	0.42909	0.947224	0.432923	0.911259	0.970667	0.736603	0.912992	0.607745	0.939802	0.421995	0.965157	0.622273	0.960012	0.944424	0.736603	0.924311	0.620887	0.924974
0.568118	0.607782	0.519058	0.651493	0.624886	0.649088	0.647739	0.880197	0.737309	0.750145	0.612415	0.728506	0.651493	0.512372	0.817009	0.737309	0.847273	0.566794	0.568118	0.565905	0.58583	0.73579	0.612223	0.763323	0.553187	0.963671	0.710925	0.48005	0.677899	0.54504	0.657758	0.661453	0.786683	0.509178	0.96234	0.523364	0.578738	0.698503	0.558736	0.678114	0.669029	0.71852	0.50296	0.949215	0.574228	0.610525	0.698503	0.502196	0.596469	0.556542
0.91342	0.853692	0.908912	0.552062	0.926324	0.645244	0.928428	0.758649	0.904534	0.787549	0.693741	0.952728	0.552062	0.953709	0.674551	0.904534	0.674724	0.833163	0.959596	0.704361	0.926324	0.547073	0.9588	0.471545	0.925672	0.75141	0.944332	0.936994	0.685746	0.937657	0.622902	0.939409	0.525923	0.906995	0.538098	0.9178	0.977534	0.671788	0.91129	0.592031	0.95488	0.48347	0.969624	0.760462	0.915542	0.968	0.671788	0.953025	0.56914	0.953709
0.909699	0.8299	0.886488	0.693064	0.97046	0.803159	0.932565	0.799147	0.933008	0.754257	0.726377	0.963357	0.693064	0.841456	0.786997	0.933008	0.738713	0.777151	0.895085	0.718952	0.889588	0.692543	0.943874	0.610944	0.908485	0.798828	0.960525	0.877713	0.747325	0.895104	0.71685	0.934704	0.686617	0.902453	0.630347	0.887592	0.911817	0.727657	0.934994	0.682648	0.937151	0.619437	0.892693	0.770869	0.919621	0.920434	0.727657	0.901784	0.672445	0.932918
0.734733	0.90211	0.853576	0.811773	0.794083	0.613972	0.854842	0.535362	0.832842	0.453545	0.939139	0.79574	0.811773	0.678546	0.562678	0.832842	0.537294	0.905556	0.771934	0.964892	0.764673	0.654827	0.802277	0.556472	0.780481	0.43518	0.755579	0.734538	0.920741	0.827957	0.65174	0.831297	0.544895	0.878434	0.406712	0.699982	0.767416	0.910768	0.667825	0.704134	0.780411	0.574492	0.73045	0.487607	0.859172	0.709796	0.910768	0.670674	0.743624	0.678546
0.956814	0.937481	0.995268	0.725703	0.965862	0.727109	0.980477	0.633897	0.940647	0.656184	0.822758	0.936496	0.725703	0.905091	0.64397	0.940647	0.610489	0.933575	0.938114	0.835956	0.931367	0.649876	0.951602	0.511622	0.949109	0.621256	0.944098	0.923172	0.821758	0.962797	0.703262	0.971066	0.547798	0.988377	0.468352	0.938687	0.95565	0.795932	0.929608	0.690122	0.95009	0.523373	0.951925	0.632681	0.966868	0.936571	0.795932	0.921768	0.690723	0.905091
0.533608	0.795509	0.62739	0.934156	0.68356	0.860817	0.735947	0.720504	0.802955	0.499923	0.831212	0.686764	0.934156	0.451478	0.789192	0.802955	0.749269	0.75072	0.518786	0.785453	0.68356	0.936586	0.625139	0.856552	0.587602	0.663813	0.727157	0.44334	0.830057	0.578947	0.896749	0.713392	0.842105	0.688777	0.742476	0.534995	0.581332	0.881439	0.482137	0.992198	0.606143	0.85375	0.477876	0.701596	0.725732	0.521159	0.881439	0.461455	0.983643	0.451478
0.948637	0.900343	0.956614	0.664567	0.929642	0.635453	0.958869	0.644661	0.917663	0.737261	0.762218	0.929151	0.664567	0.940064	0.658867	0.917663	0.65561	0.900865	0.9684	0.823515	0.929642	0.561951	0.928351	0.507867	0.925918	0.659475	0.931891	0.915282	0.783943	1	0.630148	0.944932	0.548872	0.942537	0.494984	0.926126	0.951271	0.74862	0.927886	0.61766	0.955134	0.529085	0.955752	0.681833	0.94556	0.922339	0.74862	0.966858	0.593898	0.940064
0.515131	0.743262	0.56037	0.813597	0.646973	0.863259	0.693214	0.715027	0.76337	0.589963	0.706942	0.679578	0.813597	0.43902	0.926194	0.76337	0.761798	0.68199	0.485903	0.739421	0.687409	0.900306	0.578504	0.958453	0.57274	0.612756	0.709953	0.426519	0.758691	0.612952	0.896063	0.63856	0.953481	0.646312	0.711682	0.541863	0.494986	0.790155	0.477587	0.847844	0.624767	0.981022	0.483542	0.65396	0.705859	0.52121	0.790155	0.519947	0.782232	0.43902
0.947452	0.835368	0.96168	0.564354	0.929984	0.589297	0.929411	0.611542	0.874475	0.669249	0.726346	0.929841	0.564354	0.913956	0.53498	0.874475	0.567543	0.842744	0.953247	0.736566	0.865847	0.494312	0.950515	0.342276	0.934551	0.653881	0.898383	0.942095	0.718879	0.933646	0.540087	0.939451	0.399032	0.918847	0.435405	0.899017	0.971066	0.686834	0.944232	0.525974	0.937111	0.345525	0.973456	0.646122	0.898851	0.958633	0.686834	0.921354	0.533296	0.950224
0.759916	0.727754	0.69902	0.714612	0.775832	0.693307	0.796574	0.862025	0.850686	0.823886	0.685399	0.836912	0.714612	0.701948	0.772738	0.850686	0.865711	0.698521	0.747171	0.639289	0.740567	0.724781	0.764033	0.677023	0.729157	0.975069	0.846803	0.671713	0.742214	0.704276	0.687702	0.819215	0.716397	0.67406	0.91328	0.711758	0.761138	0.73778	0.753834	0.712943	0.81139	0.642326	0.681222	0.960648	0.72726	0.768883	0.73778	0.683731	0.652283	0.741831
0.946935	0.948522	0.947868	0.761514	0.961283	0.73062	0.987864	0.782332	0.980196	0.801371	0.846244	0.973974	0.761514	0.936176	0.733595	0.980196	0.762216	0.926905	0.971061	0.849009	0.961283	0.685994	0.973334	0.601465	0.956409	0.76797	0.982467	0.936918	0.858474	0.963739	0.733741	0.99309	0.637903	0.958824	0.637814	0.93847	0.972009	0.832798	0.92171	0.725925	0.986587	0.611622	0.933376	0.790118	0.974153	0.952007	0.832798	0.925445	0.711398	0.936176
0.886928	0.65793	0.81001	0.40346	0.87978	0.569351	0.81192	0.642194	0.777029	0.709791	0.50631	0.872273	0.40346	0.848365	0.588547	0.777029	0.555136	0.617509	0.878561	0.521517	0.787172	0.396526	0.881169	0.333759	0.859405	0.668621	0.848855	0.896109	0.533645	0.846747	0.451488	0.826613	0.432923	0.798091	0.419126	0.86033	0.865151	0.480531	0.939741	0.356086	0.886522	0.346183	0.894468	0.619176	0.800651	0.907978	0.480531	0.911717	0.345731	0.953102
0.733397	0.922464	0.807691	0.934229	0.830599	0.790712	0.888999	0.772337	0.923936	0.639163	0.979134	0.871586	0.934229	0.654716	0.774801	0.923936	0.790314	0.893449	0.756138	0.959538	0.80543	0.862161	0.831321	0.776276	0.79907	0.703922	0.844842	0.707611	0.986075	0.787301	0.82549	0.878485	0.774323	0.848174	0.727775	0.698373	0.770273	0.993405	0.680391	0.86572	0.824283	0.779451	0.694582	0.744768	0.876659	0.742052	0.993405	0.644764	0.875581	0.683181
0.939501	0.83894	0.931496	0.547614	0.946843	0.651108	0.920572	0.697626	0.886659	0.702593	0.655201	0.921178	0.547614	0.956109	0.638006	0.886659	0.579163	0.815715	0.951722	0.65795	0.913027	0.521247	0.943281	0.433581	0.908398	0.690852	0.938605	0.935946	0.647551	0.935702	0.599491	0.928727	0.494004	0.927817	0.450627	0.952174	0.969513	0.625328	0.942242	0.584094	0.937061	0.43995	0.964287	0.679801	0.907794	0.950588	0.625328	0.968162	0.568094	0.956109
0.581065	0.797609	0.662291	0.924395	0.737336	0.891121	0.767828	0.752757	0.830608	0.527047	0.821165	0.733831	0.924395	0.487984	0.818954	0.830608	0.763937	0.74444	0.561326	0.77671	0.710027	0.935433	0.672039	0.853605	0.626893	0.705246	0.768569	0.489216	0.822319	0.61766	0.895645	0.74689	0.857026	0.721119	0.748428	0.575871	0.624602	0.869802	0.547415	0.983593	0.646673	0.851698	0.527528	0.72664	0.757171	0.569199	0.869802	0.518498	0.977797	0.51887
0.950874	0.94305	0.962014	0.745481	0.956749	0.722985	0.987411	0.72489	0.966282	0.772232	0.84518	0.962018	0.745481	0.929757	0.66152	0.966282	0.728277	0.93122	0.96368	0.836317	0.956749	0.667587	0.977536	0.525565	0.974975	0.722529	0.969828	0.948331	0.844154	0.946405	0.722428	0.99753	0.562727	0.963112	0.588031	0.935137	0.981694	0.817624	0.925469	0.70893	0.975983	0.537637	0.945273	0.745972	0.973705	0.962095	0.817624	0.911292	0.709547	0.929757
0.858843	0.891236	0.842963	0.839202	0.902337	0.868178	0.9096	0.814523	0.946379	0.74417	0.78607	0.893579	0.839202	0.76714	0.912503	0.946379	0.781597	0.848201	0.796996	0.78653	0.871222	0.852651	0.829606	0.843192	0.815585	0.803544	0.935947	0.747273	0.849473	0.853484	0.854998	0.886598	0.869527	0.867466	0.758865	0.860779	0.791847	0.836455	0.830756	0.821588	0.893575	0.833571	0.772786	0.799807	0.87984	0.819201	0.836455	0.809569	0.755043	0.76714
0.946935	0.948522	0.947868	0.761514	0.961283	0.78474	0.987864	0.763815	0.980196	0.801371	0.846244	0.973974	0.761514	0.905977	0.733595	0.980196	0.762216	0.926905	0.937285	0.832113	0.961283	0.731727	0.973334	0.601465	0.978145	0.746785	0.982467	0.936918	0.858474	0.931614	0.781079	0.99309	0.637903	0.958824	0.637814	0.93847	0.954806	0.832798	0.92171	0.725925	0.986587	0.611622	0.933376	0.765992	0.974153	0.970315	0.832798	0.898621	0.711398	0.905977
0.624982	0.643921	0.559385	0.627192	0.651489	0.655038	0.681602	0.88362	0.763674	0.810392	0.588266	0.746693	0.627192	0.598115	0.819446	0.763674	0.853262	0.608775	0.618057	0.54438	0.651489	0.721991	0.641403	0.746351	0.598966	0.974483	0.756962	0.536192	0.65576	0.590144	0.679392	0.697288	0.767977	0.546204	0.953927	0.603341	0.62961	0.670595	0.608821	0.67806	0.714406	0.70364	0.564031	0.96777	0.608831	0.667391	0.670595	0.573625	0.578779	0.598115
0.910338	0.836429	0.891004	0.521133	0.918947	0.669618	0.914525	0.762418	0.894957	0.806149	0.664488	0.95162	0.521133	0.935363	0.699597	0.894957	0.674519	0.810992	0.93406	0.670753	0.918947	0.562099	0.950312	0.486771	0.929724	0.747312	0.94061	0.935551	0.666527	0.916031	0.640011	0.923898	0.543752	0.89202	0.544626	0.920074	0.951521	0.648572	0.911752	0.558012	0.95906	0.497952	0.966067	0.750214	0.901832	0.981087	0.648572	0.942935	0.52351	0.935363
0.948052	0.875305	0.930682	0.61798	0.919935	0.56324	0.939131	0.687768	0.904534	0.769851	0.751313	0.929131	0.61798	0.975384	0.589968	0.904534	0.656488	0.868243	1	0.773079	0.919935	0.492366	0.954427	0.418413	0.936073	0.695657	0.927837	0.96484	0.757576	0.9684	0.560612	0.95403	0.464437	0.921112	0.505973	0.933556	0.98165	0.714106	0.932545	0.561326	0.965609	0.431962	0.951995	0.714286	0.926096	0.9461	0.714106	0.953025	0.556131	0.975384
0.740813	0.88653	0.833705	0.804484	0.767724	0.564315	0.855714	0.564322	0.837404	0.555805	0.95385	0.805351	0.804484	0.701558	0.471642	0.837404	0.631142	0.903378	0.796304	0.938512	0.767724	0.631142	0.826135	0.455468	0.819939	0.528704	0.761186	0.768306	0.925785	0.783232	0.626073	0.864484	0.44545	0.834656	0.509602	0.68418	0.81119	0.91199	0.674321	0.688174	0.794237	0.465929	0.734452	0.590985	0.843837	0.749555	0.91199	0.6355	0.739977	0.701558
0.822253	0.664771	0.808928	0.361357	0.860583	0.52036	0.806154	0.678829	0.767199	0.663561	0.533836	0.886073	0.361357	0.846758	0.56686	0.767199	0.540437	0.632904	0.884456	0.554057	0.774525	0.36848	0.893954	0.30717	0.826642	0.687901	0.827701	0.868362	0.515555	0.848978	0.419554	0.822311	0.397866	0.793938	0.400301	0.794173	0.900989	0.501174	0.869695	0.396822	0.852725	0.32012	0.910365	0.655081	0.794965	0.89096	0.501174	0.89478	0.401597	0.944086
0.554577	0.805677	0.66181	0.928805	0.708781	0.860016	0.744895	0.693022	0.802846	0.43721	0.837183	0.688541	0.928805	0.461723	0.767636	0.802846	0.6798	0.761739	0.528962	0.786628	0.68043	0.922586	0.637531	0.831173	0.590819	0.62195	0.728366	0.460933	0.82781	0.593487	0.879575	0.720248	0.817628	0.7215	0.677201	0.558231	0.593648	0.877967	0.502284	0.985372	0.609462	0.823948	0.495508	0.649355	0.734555	0.528725	0.877967	0.475633	0.986259	0.461723
0.933409	0.90106	0.956538	0.653899	0.941623	0.643428	0.943477	0.634313	0.902932	0.650896	0.798473	0.914236	0.653899	0.924974	0.541429	0.902932	0.56829	0.886403	0.952855	0.776249	0.914719	0.552931	0.968697	0.387838	0.954855	0.584854	0.916932	0.970949	0.771359	0.919214	0.620033	0.96055	0.42909	0.96704	0.405865	0.933377	0.970667	0.736603	0.912992	0.607745	0.939802	0.402275	0.94041	0.597965	0.945197	0.944424	0.736603	0.897284	0.639148	0.924974
0.503963	0.680103	0.512915	0.794435	0.656218	0.867678	0.653497	0.82885	0.753795	0.585769	0.663656	0.683878	0.794435	0.409953	0.974337	0.753795	0.767108	0.594448	0.464437	0.645564	0.624969	0.909826	0.570059	0.989746	0.518921	0.74005	0.710012	0.404522	0.723555	0.548872	0.858663	0.618631	1	0.597286	0.809259	0.52793	0.473119	0.757244	0.486036	0.838252	0.614015	0.981441	0.431166	0.738299	0.644426	0.509911	0.757244	0.48029	0.768885	0.445294
0.938208	0.890819	0.947982	0.650033	0.955588	0.680024	0.964077	0.728919	0.935414	0.758876	0.7961	0.976538	0.650033	0.922225	0.645254	0.935414	0.691023	0.874563	0.966988	0.794097	0.923736	0.600099	0.989918	0.46802	0.969758	0.722776	0.949918	0.960755	0.787916	0.942702	0.649396	0.97688	0.521168	0.943174	0.544603	0.911307	0.985064	0.763101	0.932589	0.620039	0.97361	0.480951	0.966915	0.730997	0.950696	0.978399	0.763101	0.921563	0.627007	0.958249
0.681045	0.68002	0.599364	0.669748	0.678401	0.636563	0.715575	0.862469	0.790569	0.835269	0.63401	0.765663	0.669748	0.63937	0.798405	0.790569	0.860663	0.650444	0.667424	0.596185	0.678401	0.710047	0.670781	0.731392	0.644281	0.956867	0.778499	0.591389	0.715097	0.634792	0.668153	0.733195	0.751386	0.582974	0.947623	0.650682	0.655618	0.707352	0.65831	0.656653	0.759555	0.690618	0.589369	0.953463	0.643381	0.697695	0.707352	0.605783	0.562809	0.63937
0.947178	0.932113	0.958551	0.700004	0.979213	0.766624	0.977833	0.778895	0.966595	0.749979	0.802862	0.978696	0.700004	0.925047	0.751197	0.966595	0.690569	0.903715	0.947178	0.794534	0.950413	0.690569	0.977853	0.594831	0.951846	0.74034	0.981582	0.938982	0.805506	0.949377	0.740336	0.97884	0.637538	0.971583	0.579309	0.951832	0.964884	0.788538	0.929454	0.702504	0.98188	0.599516	0.95373	0.744211	0.964261	0.97152	0.788538	0.931617	0.684213	0.925047
0.904534	0.967686	0.920602	0.847172	0.953463	0.837404	0.985005	0.826475	1	0.792406	0.887891	0.968496	0.847172	0.862662	0.820553	1	0.816497	0.934947	0.904534	0.874781	0.953463	0.816497	0.946379	0.7269	0.931381	0.794293	0.984732	0.87273	0.904534	0.917663	0.845154	0.981981	0.753795	0.948098	0.719195	0.901441	0.921443	0.894737	0.872357	0.830608	0.960769	0.733799	0.877058	0.818388	0.971333	0.915209	0.894737	0.862044	0.808981	0.862662
0.762075	0.928955	0.835083	0.916215	0.820488	0.713964	0.877871	0.671383	0.894957	0.563698	0.979971	0.830395	0.916215	0.67554	0.67787	0.894957	0.674519	0.913975	0.768005	0.961481	0.787669	0.786939	0.815516	0.691488	0.796143	0.59108	0.813501	0.73528	0.989412	0.797578	0.756377	0.867563	0.679126	0.867846	0.610641	0.731202	0.761217	0.97467	0.693368	0.794625	0.821264	0.690397	0.69436	0.631603	0.865686	0.733565	0.97467	0.646207	0.813111	0.67554
0.911769	0.81359	0.918085	0.526129	0.913252	0.573801	0.910314	0.649128	0.862044	0.708388	0.71602	0.936084	0.526129	0.908909	0.532026	0.862044	0.599581	0.805965	0.953025	0.719428	0.867589	0.469237	0.965856	0.322804	0.94414	0.655733	0.890147	0.959322	0.696318	0.911923	0.526182	0.930116	0.386115	0.898023	0.43628	0.874686	0.97084	0.665437	0.919123	0.491064	0.935587	0.338039	0.96608	0.655978	0.897679	0.964272	0.665437	0.908257	0.51141	0.960551
0.633419	0.817844	0.723129	0.910001	0.77359	0.860171	0.805481	0.709674	0.845154	0.520882	0.818184	0.758999	0.910001	0.546812	0.800185	0.845154	0.73607	0.777532	0.62177	0.810708	0.741357	0.883284	0.700546	0.815401	0.655967	0.684087	0.790638	0.526851	0.821098	0.69801	0.857143	0.774597	0.825425	0.765676	0.688875	0.61611	0.674926	0.862947	0.603226	0.963423	0.676665	0.820992	0.592999	0.706225	0.794301	0.596694	0.862947	0.599038	0.957199	0.583266
0.948052	0.875305	0.930682	0.61798	0.919935	0.56324	0.939131	0.687768	0.904534	0.769851	0.751313	0.929131	0.61798	0.975384	0.589968	0.904534	0.656488	0.868243	1	0.773079	0.919935	0.492366	0.954427	0.418413	0.936073	0.695657	0.927837	0.96484	0.757576	0.9684	0.560612	0.95403	0.464437	0.921112	0.505973	0.933556	0.98165	0.714106	0.932545	0.561326	0.965609	0.431962	0.951995	0.714286	0.926096	0.9461	0.714106	0.953025	0.556131	0.975384
0.555156	0.713898	0.54991	0.779162	0.682716	0.876358	0.686239	0.839263	0.781133	0.6419	0.648816	0.704943	0.779162	0.484333	0.981985	0.781133	0.779525	0.632943	0.510295	0.632268	0.682716	0.90354	0.599046	0.980756	0.560806	0.758326	0.753182	0.454479	0.710923	0.589881	0.880238	0.65342	0.98989	0.630874	0.81147	0.596993	0.519834	0.740021	0.53172	0.842715	0.656678	0.973522	0.485279	0.762638	0.676714	0.561707	0.740021	0.542438	0.758307	0.484333
0.95845	0.864525	0.92147	0.638759	0.962752	0.710658	0.950795	0.760346	0.934947	0.806711	0.733729	0.971346	0.638759	0.927525	0.719963	0.934947	0.712489	0.832168	0.95845	0.738906	0.927094	0.610705	0.970245	0.531334	0.957871	0.756767	0.966706	0.955835	0.75799	0.943763	0.663747	0.958904	0.594448	0.925818	0.582755	0.945401	0.953393	0.718433	0.9639	0.594481	0.988095	0.542317	0.951203	0.749041	0.937598	0.97791	0.718433	0.949248	0.574829	0.967852
0.733833	0.637637	0.647863	0.549899	0.751738	0.642569	0.738279	0.866934	0.78843	0.823954	0.517421	0.805845	0.549899	0.724506	0.781098	0.78843	0.802355	0.596122	0.733833	0.4891	0.719054	0.615761	0.730492	0.627476	0.675795	0.981505	0.827026	0.651047	0.573056	0.692056	0.608402	0.759262	0.686438	0.62473	0.846443	0.71341	0.747551	0.575536	0.753037	0.621494	0.779455	0.595319	0.691499	0.949406	0.674036	0.757433	0.575536	0.732195	0.537991	0.761471
0.923384	0.970233	0.948332	0.829664	0.972175	0.825924	0.988728	0.796346	0.994135	0.738383	0.884144	0.967304	0.829664	0.874095	0.793215	0.994135	0.749269	0.938996	0.9146	0.868112	0.94787	0.790895	0.955802	0.692317	0.933832	0.752997	0.982094	0.890917	0.894105	0.929825	0.818654	0.984565	0.720969	0.972971	0.653868	0.922129	0.931697	0.881439	0.891499	0.809674	0.963297	0.695648	0.894271	0.767474	0.975004	0.923172	0.881439	0.87652	0.795988	0.874095
0.948637	0.900343	0.956614	0.664567	0.929642	0.635453	0.958869	0.644661	0.917663	0.737261	0.795072	0.929151	0.664567	0.940064	0.550263	0.917663	0.65561	0.900865	0.9684	0.788913	0.929642	0.561951	0.965784	0.394166	0.970433	0.659475	0.931891	0.962953	0.783943	0.934211	0.630148	0.976221	0.43609	0.942537	0.494984	0.926126	0.986503	0.74862	0.927886	0.61766	0.955134	0.408838	0.955752	0.681833	0.94556	0.959832	0.74862	0.911923	0.631016	0.940064
0.72664	0.926951	0.8267	0.907175	0.791954	0.714004	0.879152	0.648602	0.887891	0.582526	0.983593	0.829658	0.907175	0.654764	0.663479	0.887891	0.717165	0.926534	0.751313	0.985791	0.791954	0.795118	0.804764	0.679477	0.795843	0.594747	0.800299	0.701091	0.981601	0.795072	0.774612	0.862517	0.663656	0.847843	0.624834	0.681391	0.765358	0.984369	0.656444	0.821165	0.798022	0.689565	0.703371	0.655086	0.866949	0.722732	0.984369	0.633719	0.838774	0.654764
0.887218	0.960996	0.909601	0.801542	0.930546	0.804041	0.980474	0.755666	0.975964	0.80954	0.869493	0.954263	0.801542	0.875162	0.755439	0.975964	0.810852	0.931685	0.913768	0.881645	0.979522	0.754931	0.953806	0.64833	0.96481	0.701373	0.967386	0.898718	0.872468	0.930959	0.824841	0.975192	0.678439	0.950562	0.628024	0.891854	0.93085	0.85701	0.859536	0.778277	0.954127	0.683854	0.901029	0.750042	0.993835	0.920075	0.85701	0.880684	0.772915	0.875162
0.567305	0.818923	0.688021	0.905284	0.697657	0.831264	0.772091	0.593744	0.798228	0.480247	0.834484	0.691087	0.905284	0.494932	0.688577	0.798228	0.706063	0.796054	0.561575	0.826693	0.729369	0.869001	0.655571	0.738478	0.650522	0.548484	0.728725	0.49207	0.81562	0.640941	0.871392	0.740298	0.728144	0.738112	0.605975	0.557916	0.633366	0.861246	0.516979	0.956418	0.617791	0.762391	0.55424	0.607417	0.778838	0.552257	0.861246	0.522452	0.968627	0.494932
0.966035	0.813445	0.913932	0.551742	0.89634	0.556543	0.902157	0.56977	0.850557	0.744932	0.629549	0.871058	0.551742	0.955797	0.5736	0.850557	0.584823	0.811967	0.958323	0.687335	0.89634	0.438617	0.889681	0.387528	0.910326	0.611249	0.898184	0.932069	0.670376	0.965386	0.52968	0.898727	0.444547	0.891297	0.418543	0.952706	0.921237	0.605521	0.962101	0.473123	0.93905	0.408271	0.9423	0.6151	0.889635	0.918907	0.605521	0.981911	0.441823	0.955797
0.629829	0.78264	0.624406	0.804484	0.737015	0.854772	0.752822	0.862454	0.837404	0.697592	0.732454	0.776993	0.804484	0.562636	0.979877	0.837404	0.806459	0.710658	0.602084	0.724772	0.737015	0.894118	0.678987	0.966272	0.644952	0.772346	0.800831	0.554144	0.796304	0.672397	0.871059	0.723917	0.973235	0.698939	0.818451	0.658933	0.593553	0.810281	0.597694	0.817322	0.742663	0.96112	0.564963	0.785206	0.742373	0.64428	0.810281	0.60465	0.739977	0.562636
0.958712	0.921114	0.936514	0.695784	0.954226	0.716876	0.971939	0.767583	0.960769	0.824762	0.798022	0.972796	0.695784	0.941055	0.727718	0.960769	0.740883	0.898268	0.965609	0.80182	0.954226	0.65372	0.971959	0.571405	0.969412	0.751019	0.975665	0.958277	0.820768	0.955134	0.710498	0.978399	0.614015	0.94464	0.614205	0.953939	0.959068	0.783785	0.939725	0.646673	1	0.581914	0.947981	0.76559	0.958449	0.978749	0.783785	0.935587	0.621795	0.941055
0.609596	0.746217	0.574805	0.758653	0.648749	0.718801	0.753534	0.809776	0.816497	0.910588	0.717165	0.766811	0.758653	0.616316	0.790231	0.816497	1	0.712489	0.656488	0.722465	0.778499	0.777778	0.692779	0.755379	0.718221	0.844128	0.78728	0.588162	0.765903	0.65561	0.805076	0.75724	0.767108	0.61165	0.913454	0.597352	0.66876	0.773523	0.582772	0.763937	0.740883	0.779839	0.596762	0.914394	0.743075	0.676097	0.773523	0.599581	0.704566	0.616316
0.917942	0.889149	0.945205	0.635992	0.934947	0.68639	0.960655	0.64834	0.915209	0.742484	0.778903	0.955444	0.635992	0.902304	0.631316	0.915209	0.676097	0.880119	0.9461	0.816382	0.934947	0.587137	0.968535	0.45791	0.97418	0.632985	0.929399	0.940002	0.770896	0.959832	0.662994	0.955778	0.509911	0.945755	0.470152	0.891622	0.963785	0.746618	0.912444	0.606646	0.952579	0.493405	0.974696	0.658891	0.964483	0.957265	0.746618	0.932964	0.613463	0.93755
0.938227	0.788409	0.899279	0.53633	0.925331	0.666827	0.901399	0.641671	0.862662	0.740543	0.654764	0.920932	0.53633	0.883721	0.585346	0.862662	0.616316	0.766216	0.910359	0.644046	0.873923	0.528271	0.943089	0.370541	0.954117	0.660735	0.909221	0.950052	0.664706	0.878218	0.59238	0.917711	0.445294	0.886046	0.465317	0.912881	0.927376	0.61862	0.95779	0.487984	0.941055	0.384334	0.945756	0.640967	0.888887	0.972796	0.61862	0.908909	0.488514	0.94186
0.703526	0.931846	0.806279	0.91701	0.794552	0.74078	0.869644	0.679546	0.888889	0.567402	0.992911	0.826646	0.91701	0.641006	0.690807	0.888889	0.710654	0.91417	0.737028	0.982033	0.794552	0.816497	0.808592	0.712216	0.789086	0.575757	0.800095	0.701878	0.982704	0.777464	0.798201	0.854687	0.69553	0.854459	0.612648	0.679347	0.750805	0.988304	0.634441	0.836973	0.791745	0.726034	0.682156	0.636524	0.872158	0.711829	0.988304	0.617266	0.862913	0.641006
0.896817	0.710477	0.848447	0.375923	0.87174	0.489895	0.837516	0.638856	0.789613	0.728147	0.536828	0.881826	0.375923	0.932126	0.5325	0.789613	0.542919	0.69162	0.939779	0.56287	0.832116	0.339324	0.907307	0.277373	0.877355	0.661766	0.859405	0.93437	0.538807	0.896214	0.421481	0.857004	0.358213	0.827434	0.388553	0.884443	0.931817	0.496516	0.926123	0.367805	0.905039	0.291887	0.947681	0.64263	0.825891	0.934569	0.496516	0.951361	0.356373	0.97694
0.628921	0.831143	0.697679	0.91541	0.764332	0.903665	0.800287	0.766645	0.858898	0.579766	0.811808	0.756217	0.91541	0.555704	0.831268	0.858898	0.779208	0.78161	0.604257	0.768619	0.764332	0.935049	0.700727	0.851363	0.666634	0.725532	0.810543	0.535418	0.815268	0.656815	0.919474	0.780945	0.85386	0.753999	0.754985	0.639594	0.668314	0.858898	0.59033	0.99221	0.687668	0.850349	0.577532	0.752238	0.789179	0.617627	0.858898	0.575872	0.972764	0.555704
0.930582	0.908983	0.932579	0.641757	0.95533	0.705926	0.958593	0.755635	0.939336	0.771904	0.78022	0.96488	0.641757	0.945385	0.671958	0.939336	0.681747	0.87823	0.96295	0.765043	0.95533	0.613572	0.991149	0.496585	0.972089	0.698736	0.963536	0.975937	0.765745	0.933827	0.688033	0.973655	0.543877	0.956552	0.52544	0.944931	0.980951	0.741581	0.918762	0.636732	0.977692	0.514228	0.961161	0.714795	0.961728	0.982502	0.741581	0.929712	0.63832	0.945385
0.503963	0.715341	0.512915	0.794435	0.624969	0.846566	0.653497	0.807181	0.753795	0.614625	0.663656	0.655022	0.794435	0.445294	0.95365	0.753795	0.767108	0.643475	0.464437	0.645564	0.656218	0.909826	0.548668	0.989746	0.518921	0.715257	0.710012	0.404522	0.723555	0.548872	0.886362	0.618631	0.978518	0.597286	0.809259	0.55362	0.473119	0.757244	0.460045	0.857026	0.614015	0.981441	0.431166	0.738299	0.644426	0.509911	0.757244	0.48029	0.768885	0.409953
0.956814	0.879131	0.936492	0.666381	0.965862	0.680499	0.961215	0.7535	0.940647	0.783598	0.760585	0.968349	0.666381	0.944103	0.689642	0.940647	0.708955	0.852395	0.981747	0.770476	0.931367	0.590796	0.975215	0.511622	0.949109	0.758097	0.966365	0.953242	0.773277	0.962797	0.642109	0.971066	0.571512	0.93756	0.57243	0.938687	0.977874	0.738808	0.958299	0.627949	0.979056	0.523373	0.951925	0.757348	0.947873	0.960221	0.738808	0.956421	0.62048	0.983116
0.792894	0.656065	0.703554	0.493691	0.784423	0.620487	0.75653	0.821604	0.78843	0.793773	0.478148	0.805845	0.493691	0.798435	0.737824	0.78843	0.709058	0.621762	0.775176	0.447738	0.751738	0.559783	0.752866	0.559518	0.702401	0.929642	0.848124	0.708031	0.527119	0.731377	0.57943	0.777963	0.61903	0.672878	0.747828	0.794021	0.789666	0.52141	0.807408	0.582221	0.806901	0.523449	0.751629	0.890345	0.692035	0.802251	0.52141	0.797863	0.493621	0.798435
0.904534	0.967686	0.920602	0.847172	0.953463	0.837404	0.985005	0.826475	1	0.792406	0.887891	0.968496	0.847172	0.862662	0.820553	1	0.816497	0.934947	0.904534	0.874781	0.953463	0.816497	0.946379	0.7269	0.931381	0.794293	0.984732	0.87273	0.904534	0.917663	0.845154	0.981981	0.753795	0.948098	0.719195	0.901441	0.921443	0.894737	0.872357	0.830608	0.960769	0.733799	0.877058	0.818388	0.971333	0.915209	0.894737	0.862044	0.808981	0.862662
0.888017	0.746217	0.851154	0.423953	0.875811	0.565398	0.85316	0.674814	0.816497	0.745843	0.532027	0.871648	0.423953	0.946485	0.586231	0.816497	0.583333	0.725212	0.923186	0.548006	0.875811	0.416667	0.89262	0.350711	0.863449	0.702582	0.891971	0.89921	0.526558	0.889757	0.517549	0.868599	0.421464	0.838629	0.440415	0.904029	0.940443	0.504939	0.906533	0.491102	0.890694	0.363766	0.939901	0.694588	0.841318	0.920737	0.504939	0.958026	0.462371	0.946485
0.706115	0.923422	0.802928	0.92774	0.798264	0.749808	0.862059	0.709803	0.891241	0.554042	0.987803	0.825118	0.92774	0.629051	0.717673	0.891241	0.705644	0.903964	0.724728	0.963756	0.772514	0.837952	0.795859	0.744217	0.763007	0.620057	0.801173	0.681288	0.985304	0.762096	0.798887	0.848661	0.726691	0.843087	0.653925	0.678498	0.738275	0.993585	0.63612	0.853208	0.787083	0.742701	0.663235	0.666563	0.850094	0.702678	0.993585	0.602732	0.869566	0.629051
0.934353	0.757263	0.869586	0.485026	0.913266	0.598853	0.87748	0.679872	0.845154	0.768921	0.605165	0.917744	0.485026	0.911353	0.622366	0.845154	0.613392	0.72696	0.934353	0.620353	0.859544	0.460044	0.928546	0.390946	0.918354	0.692611	0.901605	0.948332	0.63234	0.904828	0.52381	0.891401	0.47088	0.860644	0.472757	0.916436	0.917208	0.578263	0.960693	0.42765	0.947331	0.403605	0.938916	0.667395	0.8653	0.957657	0.578263	0.944429	0.410228	0.97211
0.554577	0.805677	0.66181	0.928805	0.708781	0.860016	0.744895	0.693022	0.802846	0.43721	0.837183	0.688541	0.928805	0.461723	0.767636	0.802846	0.6798	0.761739	0.528962	0.786628	0.68043	0.922586	0.637531	0.831173	0.590819	0.62195	0.728366	0.460933	0.82781	0.593487	0.879575	0.720248	0.817628	0.7215	0.677201	0.558231	0.593648	0.877967	0.502284	0.985372	0.609462	0.823948	0.495508	0.649355	0.734555	0.528725	0.877967	0.475633	0.986259	0.461723
0.918478	0.835368	0.925253	0.509206	0.929984	0.610962	0.911503	0.700493	0.874475	0.698861	0.668546	0.929841	0.509206	0.950224	0.619897	0.874475	0.567543	0.817587	0.953247	0.675693	0.897916	0.494312	0.950515	0.408954	0.908446	0.679323	0.919083	0.942095	0.651273	0.933646	0.568512	0.921102	0.46517	0.918847	0.435405	0.925381	0.971066	0.633729	0.917558	0.545241	0.937111	0.41604	0.973456	0.675096	0.898851	0.958633	0.633729	0.953569	0.533296	0.950224
0.689924	0.807593	0.697512	0.726251	0.80531	0.841357	0.808662	0.912456	0.874781	0.740987	0.70932	0.852533	0.726251	0.676574	0.976746	0.874781	0.804564	0.738906	0.700318	0.708826	0.80531	0.837403	0.766842	0.899001	0.707056	0.834027	0.865137	0.640594	0.744783	0.754312	0.8413	0.78661	0.922376	0.759469	0.78823	0.724721	0.71341	0.773173	0.672216	0.811269	0.80182	0.896992	0.687864	0.843241	0.797438	0.737505	0.773173	0.719428	0.736964	0.676574
0.920959	0.931258	0.922484	0.802664	0.975129	0.837905	0.981012	0.829407	0.990764	0.790715	0.841245	0.982063	0.802664	0.86848	0.821044	0.990764	0.800257	0.890455	0.915453	0.830067	0.944657	0.78286	0.960584	0.694843	0.937662	0.808716	0.991373	0.888578	0.859776	0.923852	0.810337	0.979885	0.740548	0.946076	0.697229	0.910652	0.932565	0.846103	0.909923	0.788152	0.967249	0.702453	0.896989	0.813583	0.967396	0.931828	0.846103	0.890817	0.770483	0.902944
0.681045	0.68002	0.599364	0.669748	0.678401	0.636563	0.715575	0.862469	0.790569	0.835269	0.63401	0.765663	0.669748	0.63937	0.798405	0.790569	0.860663	0.650444	0.667424	0.596185	0.678401	0.710047	0.670781	0.731392	0.644281	0.956867	0.778499	0.591389	0.715097	0.634792	0.668153	0.733195	0.751386	0.582974	0.947623	0.650682	0.655618	0.707352	0.65831	0.656653	0.759555	0.690618	0.589369	0.953463	0.643381	0.697695	0.707352	0.605783	0.562809	0.63937
0.947184	0.91138	0.968676	0.658654	0.949115	0.674252	0.974089	0.683095	0.93511	0.746299	0.77671	0.953456	0.658654	0.949806	0.641644	0.93511	0.673206	0.908122	0.97317	0.801638	0.949115	0.591108	0.965689	0.47641	0.955229	0.694832	0.95425	0.938953	0.771058	0.975761	0.662843	0.974211	0.520999	0.956486	0.513434	0.930434	0.991361	0.750946	0.930577	0.657482	0.961218	0.494347	0.978884	0.71591	0.960568	0.958362	0.750946	0.956348	0.649114	0.949806
0.944439	0.848717	0.902412	0.599209	0.919866	0.621459	0.910604	0.637882	0.877058	0.733596	0.703371	0.888038	0.599209	0.945756	0.553594	0.877058	0.596762	0.820003	0.951995	0.687864	0.919866	0.50128	0.944516	0.376725	0.953021	0.597121	0.917646	0.984131	0.705181	0.905449	0.592999	0.933025	0.431166	0.92393	0.420517	0.962489	0.942852	0.646253	0.938996	0.527528	0.947981	0.39841	0.923077	0.604441	0.920989	0.946029	0.646253	0.924076	0.539238	0.945756
0.701966	0.926951	0.79568	0.907175	0.791954	0.714004	0.863902	0.705414	0.887891	0.582526	1	0.829658	0.907175	0.654764	0.663479	0.887891	0.717165	0.905111	0.751313	0.968512	0.791954	0.795118	0.823458	0.679477	0.795843	0.594747	0.800299	0.724897	0.981601	0.762218	0.774612	0.862517	0.663656	0.847843	0.624834	0.681391	0.765358	0.984369	0.633729	0.821165	0.798022	0.689565	0.678251	0.655086	0.866949	0.722732	0.984369	0.606285	0.857311	0.654764
0.918881	0.861221	0.914753	0.517975	0.907374	0.648779	0.914168	0.642328	0.872357	0.740138	0.656444	0.900733	0.517975	0.95779	0.610695	0.872357	0.582772	0.845266	0.932545	0.672216	0.945181	0.518019	0.934277	0.41401	0.941757	0.59692	0.922489	0.952489	0.645608	0.927886	0.636738	0.917208	0.460045	0.927332	0.399251	0.954222	0.949977	0.617745	0.90566	0.547415	0.939725	0.440612	0.973773	0.618281	0.922298	0.964287	0.617745	0.957103	0.526082	0.915031
0.533608	0.795509	0.62739	0.934156	0.68356	0.860817	0.735947	0.720504	0.802955	0.499923	0.831212	0.686764	0.934156	0.451478	0.789192	0.802955	0.749269	0.75072	0.518786	0.785453	0.68356	0.936586	0.625139	0.856552	0.587602	0.663813	0.727157	0.44334	0.830057	0.578947	0.896749	0.713392	0.842105	0.688777	0.742476	0.534995	0.581332	0.881439	0.482137	0.992198	0.606143	0.85375	0.477876	0.701596	0.725732	0.521159	0.881439	0.461455	0.983643	0.451478
0.925788	0.884567	0.940012	0.575605	0.944576	0.685321	0.943717	0.676377	0.904534	0.724343	0.72664	0.9443	0.575605	0.938227	0.644343	0.904534	0.609596	0.8618	0.948052	0.741896	0.944576	0.562704	0.971294	0.452569	0.962818	0.617456	0.938441	0.96484	0.7114	0.948637	0.655261	0.944631	0.503963	0.957412	0.423365	0.940308	0.965774	0.686902	0.918881	0.581065	0.958712	0.480125	0.982217	0.632653	0.953234	0.974258	0.686902	0.953025	0.578432	0.938227
0.560825	0.750814	0.602675	0.773265	0.728219	0.876198	0.722295	0.829617	0.800132	0.582795	0.727098	0.762116	0.773265	0.486308	0.973348	0.800132	0.732494	0.666472	0.548293	0.72627	0.693542	0.890871	0.667026	0.956543	0.609732	0.685062	0.756578	0.510877	0.762737	0.64247	0.860663	0.68254	0.970261	0.697303	0.714954	0.590132	0.558542	0.796304	0.542249	0.814599	0.687209	0.963311	0.542271	0.692416	0.731365	0.599145	0.796304	0.56434	0.764981	0.525527
0.959879	0.911395	0.969878	0.721091	0.97766	0.761782	0.986345	0.700558	0.95702	0.746311	0.794909	0.969001	0.721091	0.906669	0.703305	0.95702	0.706984	0.894763	0.948101	0.812438	0.945072	0.669775	0.968166	0.546589	0.965629	0.713614	0.971859	0.926129	0.806115	0.964476	0.722169	0.980797	0.600417	0.964959	0.557182	0.932356	0.965824	0.780727	0.954129	0.693098	0.968733	0.56372	0.959271	0.718437	0.972655	0.956311	0.780727	0.942849	0.68573	0.943526
0.785834	0.78644	0.749424	0.759795	0.792491	0.687995	0.822027	0.844939	0.87273	0.772055	0.724897	0.837918	0.759795	0.725983	0.83154	0.87273	0.814379	0.76933	0.764353	0.71581	0.752867	0.746514	0.747273	0.766209	0.703175	0.941562	0.85429	0.654577	0.797768	0.77227	0.702468	0.820729	0.78589	0.719444	0.886699	0.744366	0.753112	0.793988	0.75474	0.751084	0.825183	0.724635	0.692536	0.932619	0.745157	0.749828	0.793988	0.720487	0.665678	0.725983
0.974111	0.920738	0.978817	0.704417	0.958958	0.668231	0.978442	0.69824	0.948292	0.741311	0.80412	0.953838	0.704417	0.9482	0.654784	0.948292	0.672604	0.918842	0.979062	0.817412	0.931559	0.610036	0.959336	0.507016	0.94567	0.724962	0.958573	0.93986	0.817329	0.975692	0.655734	0.98137	0.547179	0.957599	0.558005	0.947182	0.979711	0.784949	0.95031	0.660909	0.975509	0.509089	0.957723	0.733987	0.949773	0.954297	0.784949	0.94408	0.646266	0.9482
0.954106	0.92785	0.985228	0.710488	0.943327	0.70458	0.98185	0.608724	0.934405	0.711391	0.80761	0.934003	0.710488	0.912762	0.621015	0.934405	0.658221	0.935286	0.944636	0.840611	0.943327	0.628302	0.945287	0.483081	0.964141	0.629927	0.940435	0.920559	0.812056	0.970957	0.696808	0.971542	0.520606	0.966971	0.487543	0.924172	0.962294	0.783974	0.928468	0.672221	0.950555	0.505126	0.964149	0.6558	0.968222	0.941411	0.783974	0.93185	0.666984	0.912762
0.758175	0.90328	0.856552	0.851056	0.792201	0.626393	0.871658	0.590045	0.86164	0.536461	0.962474	0.818239	0.851056	0.683575	0.555517	0.86164	0.636524	0.920672	0.779383	0.95425	0.76286	0.703526	0.811422	0.55312	0.797738	0.572657	0.780303	0.731518	0.952579	0.797755	0.676203	0.86626	0.540578	0.847176	0.56067	0.694704	0.793952	0.945861	0.688206	0.747415	0.798272	0.550549	0.728719	0.620325	0.843402	0.7403	0.945861	0.642556	0.776714	0.683575
0.967532	0.887462	0.983747	0.655059	0.934309	0.626361	0.955184	0.598059	0.904534	0.676938	0.751313	0.915857	0.655059	0.926615	0.613757	0.904534	0.594942	0.902071	0.954545	0.800364	0.898374	0.553912	0.915069	0.463243	0.912671	0.65004	0.918559	0.902188	0.772727	0.985693	0.605206	0.941693	0.503963	0.942287	0.469832	0.927647	0.949237	0.737909	0.9445	0.608823	0.941469	0.468837	0.958606	0.655844	0.922138	0.921462	0.737909	0.953025	0.585401	0.926615
0.578432	0.817632	0.692179	0.924111	0.709626	0.844199	0.771006	0.636509	0.808981	0.470097	0.838774	0.698023	0.924111	0.488514	0.725086	0.808981	0.704566	0.792659	0.556131	0.815053	0.709626	0.898321	0.649442	0.780501	0.627891	0.60585	0.736882	0.477405	0.829318	0.631016	0.875154	0.741443	0.768885	0.732905	0.65939	0.564375	0.626161	0.877106	0.526082	0.977797	0.621795	0.785853	0.539238	0.648122	0.760305	0.550001	0.877106	0.51141	0.979058	0.488514
0.972747	0.823857	0.91723	0.577093	0.943802	0.680139	0.909632	0.654481	0.879883	0.723047	0.625832	0.890898	0.577093	0.940895	0.643312	0.879883	0.578728	0.795222	0.928531	0.623726	0.908846	0.538816	0.914059	0.450618	0.916253	0.660058	0.938653	0.938545	0.653411	0.916776	0.619697	0.916029	0.51426	0.916607	0.457027	0.988579	0.923367	0.602025	0.976909	0.550228	0.945164	0.45606	0.932481	0.63797	0.897007	0.944282	0.602025	0.962168	0.521993	0.940895
0.678337	0.85353	0.700292	0.885249	0.793509	0.898986	0.821464	0.867718	0.896258	0.698927	0.817783	0.82293	0.885249	0.607489	0.961712	0.896258	0.836333	0.790071	0.656278	0.799478	0.793509	0.940875	0.739564	0.956083	0.705569	0.789376	0.851054	0.601277	0.862169	0.719655	0.919793	0.796288	0.960939	0.768813	0.828751	0.697524	0.668546	0.882781	0.639701	0.905796	0.779088	0.952956	0.617627	0.810696	0.810062	0.686343	0.882781	0.637713	0.849351	0.607489
0.957412	0.932564	0.952687	0.693805	0.937457	0.698939	0.973143	0.702319	0.948098	0.794562	0.767383	0.936779	0.693805	0.961776	0.707039	0.948098	0.70722	0.925818	0.963462	0.801838	0.970937	0.630764	0.936222	0.563869	0.943	0.70791	0.968201	0.923749	0.789357	0.982817	0.712257	0.965496	0.597286	0.950678	0.564014	0.962003	0.959901	0.759587	0.927332	0.680889	0.972755	0.580375	0.954728	0.736587	0.959636	0.945755	0.759587	0.965291	0.642002	0.923911
0.48754	0.580849	0.436497	0.707697	0.531432	0.640737	0.57983	0.822087	0.685994	0.702132	0.594352	0.619084	0.707697	0.425343	0.790217	0.685994	0.840168	0.545163	0.465379	0.538016	0.531432	0.770154	0.498101	0.804639	0.459225	0.914621	0.643856	0.363489	0.672214	0.452461	0.688478	0.589429	0.803751	0.433593	0.986727	0.457066	0.474078	0.695021	0.455624	0.731889	0.576697	0.755073	0.376036	0.915984	0.504249	0.493293	0.695021	0.394238	0.6382	0.425343
0.917942	0.889149	0.945205	0.635992	0.966112	0.68639	0.943252	0.713174	0.915209	0.656148	0.797627	0.955444	0.635992	0.902304	0.631316	0.915209	0.587137	0.855672	0.9461	0.776944	0.903782	0.587137	0.989868	0.45791	0.948811	0.632985	0.929399	0.96717	0.770896	0.922339	0.635369	0.955778	0.509911	0.968711	0.438809	0.917243	0.963785	0.746618	0.912444	0.606646	0.952579	0.470563	0.946029	0.630733	0.947322	0.957265	0.746618	0.901657	0.634617	0.93755
0.9443	0.9088	0.920206	0.719426	0.965399	0.805351	0.968036	0.800437	0.968496	0.821705	0.754005	0.96124	0.719426	0.920932	0.789145	0.968496	0.766811	0.872565	0.929131	0.746299	0.965399	0.718885	0.951043	0.634182	0.94304	0.795911	0.997059	0.911098	0.77575	0.929151	0.781323	0.970257	0.683878	0.936779	0.654323	0.95586	0.946499	0.755334	0.935646	0.733831	0.972796	0.642998	0.926648	0.80019	0.9546	0.955444	0.755334	0.936084	0.698023	0.920932
0.688503	0.882985	0.738549	0.99789	0.769024	0.821834	0.831552	0.702961	0.879883	0.593932	0.919847	0.761782	0.99789	0.585095	0.759015	0.879883	0.77829	0.850065	0.663237	0.889141	0.769024	0.898027	0.722633	0.81402	0.717067	0.660058	0.80327	0.60335	0.948183	0.706506	0.867576	0.816026	0.80263	0.78787	0.738275	0.672464	0.675635	0.949347	0.628013	0.928248	0.739693	0.814758	0.578781	0.701136	0.820011	0.632717	0.949347	0.575896	0.925351	0.585095
0.95845	0.92484	0.982226	0.700079	0.962752	0.686568	0.970707	0.66144	0.934947	0.675003	0.797997	0.938419	0.700079	0.927525	0.672752	0.934947	0.610705	0.916084	0.95845	0.829155	0.927094	0.610705	0.945836	0.531334	0.928844	0.643606	0.943689	0.924751	0.808105	0.986661	0.663747	0.958904	0.569935	0.978347	0.475169	0.945401	0.953393	0.777482	0.934241	0.658749	0.958153	0.542317	0.951203	0.65239	0.957233	0.929015	0.777482	0.949248	0.647439	0.927525
0.580288	0.819376	0.685344	0.926003	0.713624	0.828374	0.771648	0.674814	0.816497	0.491238	0.834094	0.706904	0.926003	0.506259	0.768757	0.816497	0.722222	0.788827	0.574427	0.825088	0.713624	0.888889	0.64837	0.822823	0.6126	0.638243	0.745403	0.475054	0.834287	0.65561	0.862582	0.73868	0.811708	0.731112	0.68509	0.570685	0.626962	0.880957	0.528811	0.978307	0.63193	0.82739	0.537086	0.679934	0.760938	0.542657	0.880957	0.534409	0.968778	0.506259
0.913961	0.700533	0.84392	0.411444	0.881451	0.527448	0.836777	0.625796	0.792406	0.728682	0.506873	0.860465	0.411444	0.930426	0.544621	0.792406	0.551145	0.675003	0.929131	0.528518	0.839477	0.359443	0.887832	0.296727	0.86787	0.669364	0.872427	0.918416	0.522083	0.888753	0.44647	0.854979	0.38378	0.825479	0.401037	0.90755	0.919456	0.472663	0.94961	0.400959	0.895255	0.310731	0.926648	0.640911	0.825163	0.915154	0.472663	0.961384	0.384625	0.977897
0.480125	0.698816	0.516587	0.810729	0.633017	0.848576	0.635353	0.779743	0.733799	0.495324	0.689565	0.642998	0.810729	0.384334	0.941779	0.733799	0.684737	0.620724	0.431962	0.665102	0.5997	0.912982	0.537089	0.990598	0.482752	0.659508	0.675283	0.376113	0.741008	0.529085	0.85643	0.594762	0.981441	0.604915	0.745544	0.516308	0.440037	0.777938	0.440612	0.851698	0.581914	0.97558	0.39841	0.663747	0.626535	0.470563	0.777938	0.438446	0.785853	0.384334
0.935465	0.72734	0.841909	0.52865	0.905242	0.642158	0.856203	0.647358	0.830747	0.75233	0.55406	0.867269	0.52865	0.88302	0.629236	0.830747	0.613702	0.687938	0.89457	0.562046	0.848664	0.484502	0.879152	0.415651	0.884276	0.68679	0.898409	0.902574	0.600356	0.871252	0.551657	0.867573	0.501748	0.837638	0.483666	0.925621	0.874841	0.537175	0.969414	0.465682	0.912178	0.427136	0.884745	0.649202	0.844319	0.907713	0.537175	0.932119	0.441639	0.947007
0.798886	0.759423	0.753292	0.624736	0.822516	0.701558	0.815278	0.89121	0.862662	0.788014	0.654764	0.873461	0.624736	0.767442	0.823568	0.862662	0.763057	0.725889	0.780307	0.611519	0.771109	0.704361	0.80233	0.691202	0.744881	0.946238	0.876038	0.725983	0.700832	0.754525	0.683515	0.829469	0.72802	0.734585	0.82723	0.786092	0.794894	0.703751	0.786756	0.673295	0.85472	0.648093	0.756605	0.919648	0.747345	0.831811	0.703751	0.753981	0.593196	0.767442
0.921583	0.973931	0.950035	0.81233	0.967888	0.814863	0.993671	0.765837	0.9891	0.751685	0.881196	0.967107	0.81233	0.886941	0.765607	0.9891	0.750924	0.944225	0.926067	0.877808	0.967888	0.765092	0.966643	0.657056	0.957593	0.710813	0.980407	0.910814	0.884211	0.94349	0.813944	0.988317	0.68757	0.981636	0.611517	0.924261	0.943378	0.868545	0.891748	0.788752	0.966969	0.674868	0.913156	0.737715	0.993545	0.932458	0.868545	0.892538	0.783318	0.886941
0.967532	0.887462	0.983747	0.655059	0.934309	0.626361	0.955184	0.598059	0.904534	0.676938	0.772903	0.915857	0.655059	0.926615	0.54239	0.904534	0.594942	0.902071	0.954545	0.777626	0.898374	0.553912	0.939668	0.388526	0.941923	0.65004	0.918559	0.933514	0.772727	0.942461	0.605206	0.962254	0.429851	0.942287	0.469832	0.927647	0.972389	0.737909	0.9445	0.608823	0.941469	0.389819	0.958606	0.655844	0.922138	0.9461	0.737909	0.916926	0.609792	0.926615
0.727157	0.923501	0.817976	0.898422	0.790695	0.686818	0.875199	0.675595	0.888523	0.599764	0.975537	0.834455	0.898422	0.670684	0.691691	0.888523	0.725476	0.919333	0.76798	0.99168	0.790695	0.773841	0.802219	0.704583	0.781578	0.616129	0.802044	0.70159	0.982299	0.815365	0.750939	0.856355	0.689177	0.842407	0.639021	0.684871	0.764142	0.982052	0.657669	0.805878	0.80624	0.714093	0.701358	0.676128	0.863052	0.716377	0.982052	0.652472	0.814638	0.670684
0.886621	0.848149	0.90237	0.575281	0.93458	0.64042	0.915794	0.717523	0.886844	0.694521	0.763357	0.949316	0.575281	0.89591	0.598071	0.886844	0.609773	0.811696	0.942914	0.744819	0.890076	0.533551	0.988566	0.404061	0.949163	0.637327	0.907776	0.971834	0.73025	0.89949	0.591726	0.93707	0.463512	0.929322	0.436399	0.883589	0.96054	0.705053	0.892097	0.546783	0.941742	0.425689	0.941564	0.641342	0.92759	0.95811	0.705053	0.889679	0.581504	0.946242
0.533608	0.795509	0.62739	0.934156	0.68356	0.860817	0.735947	0.720504	0.802955	0.499923	0.831212	0.686764	0.934156	0.451478	0.789192	0.802955	0.749269	0.75072	0.518786	0.785453	0.68356	0.936586	0.625139	0.856552	0.587602	0.663813	0.727157	0.44334	0.830057	0.578947	0.896749	0.713392	0.842105	0.688777	0.742476	0.534995	0.581332	0.881439	0.482137	0.992198	0.606143	0.85375	0.477876	0.701596	0.725732	0.521159	0.881439	0.461455	0.983643	0.451478
0.962818	0.913802	0.970914	0.674501	0.96204	0.644952	0.962872	0.692786	0.931381	0.69703	0.795843	0.94304	0.674501	0.954117	0.631973	0.931381	0.6126	0.899818	0.982876	0.800706	0.925038	0.570352	0.967557	0.476992	0.939759	0.669333	0.945822	0.96122	0.795662	0.970433	0.623169	0.969643	0.518921	0.970254	0.483776	0.95518	0.97741	0.759811	0.941757	0.626893	0.969412	0.482752	0.953021	0.67531	0.949507	0.948811	0.759811	0.94414	0.627891	0.954117
0.503523	0.73258	0.516926	0.792046	0.626548	0.855499	0.668452	0.788924	0.760886	0.645562	0.671622	0.663832	0.792046	0.462455	0.947436	0.760886	0.790695	0.659651	0.479687	0.669781	0.6925	0.903652	0.566589	0.978189	0.552981	0.677623	0.719468	0.428325	0.725324	0.571285	0.906138	0.630193	0.96801	0.614521	0.779381	0.561186	0.488654	0.757245	0.460795	0.853891	0.625811	0.988572	0.455005	0.718041	0.677333	0.524538	0.757245	0.503532	0.772226	0.42516
0.950909	0.956449	0.977087	0.770627	0.961467	0.763238	0.998068	0.696495	0.972381	0.751495	0.848928	0.960773	0.770627	0.90874	0.702416	0.972381	0.725333	0.94953	0.944704	0.865829	0.961467	0.70573	0.960201	0.578311	0.967152	0.698798	0.970834	0.917475	0.857835	0.966678	0.760937	0.990225	0.612584	0.975027	0.57846	0.930182	0.962363	0.835907	0.922522	0.739588	0.968835	0.59524	0.947594	0.724428	0.984215	0.946435	0.835907	0.921024	0.728368	0.90874
0.48754	0.580849	0.436497	0.707697	0.531432	0.640737	0.57983	0.822087	0.685994	0.702132	0.594352	0.619084	0.707697	0.425343	0.790217	0.685994	0.840168	0.545163	0.465379	0.538016	0.531432	0.770154	0.498101	0.804639	0.459225	0.914621	0.643856	0.363489	0.672214	0.452461	0.688478	0.589429	0.803751	0.433593	0.986727	0.457066	0.474078	0.695021	0.455624	0.731889	0.576697	0.755073	0.376036	0.915984	0.504249	0.493293	0.695021	0.394238	0.6382	0.425343
0.923797	0.856243	0.90987	0.577868	0.891593	0.530463	0.921088	0.633234	0.874781	0.767546	0.7266	0.905651	0.577868	0.969322	0.538829	0.874781	0.640367	0.851717	0.99136	0.763421	0.920354	0.443331	0.944033	0.360796	0.941181	0.628658	0.902268	0.966532	0.724572	0.96192	0.535373	0.934716	0.408297	0.907761	0.44112	0.913882	0.972831	0.677915	0.911439	0.517519	0.946727	0.391051	0.952428	0.66134	0.924141	0.934699	0.677915	0.950569	0.52222	0.969322
0.925862	0.713326	0.819131	0.456884	0.860277	0.598295	0.826567	0.605333	0.796117	0.771036	0.478845	0.817766	0.456884	0.915707	0.586256	0.796117	0.577802	0.684781	0.880141	0.4883	0.860277	0.433351	0.84003	0.368262	0.86507	0.652425	0.881957	0.893309	0.524528	0.852329	0.538274	0.839681	0.443559	0.810708	0.445327	0.94647	0.86399	0.46091	0.947043	0.43324	0.892366	0.380187	0.884439	0.628672	0.815095	0.902093	0.46091	0.940469	0.386426	0.915707
0.688503	0.882985	0.738549	0.99789	0.769024	0.821834	0.831552	0.702961	0.879883	0.593932	0.919847	0.761782	0.99789	0.585095	0.759015	0.879883	0.77829	0.850065	0.663237	0.889141	0.769024	0.898027	0.722633	0.81402	0.717067	0.660058	0.80327	0.60335	0.948183	0.706506	0.867576	0.816026	0.80263	0.78787	0.738275	0.672464	0.675635	0.949347	0.628013	0.928248	0.739693	0.814758	0.578781	0.701136	0.820011	0.632717	0.949347	0.575896	0.925351	0.585095
0.962779	0.799955	0.920912	0.487619	0.89056	0.522822	0.890011	0.585617	0.837404	0.72595	0.640205	0.890423	0.487619	0.944672	0.53263	0.837404	0.543483	0.807018	0.951681	0.666479	0.859851	0.420761	0.91022	0.327766	0.919931	0.626161	0.880121	0.955697	0.666824	0.931012	0.489971	0.899626	0.382116	0.879895	0.416947	0.936645	0.9299	0.606863	0.955288	0.411429	0.948958	0.330877	0.960437	0.618731	0.860747	0.960104	0.606863	0.943995	0.385622	0.944672
0.533608	0.795509	0.62739	0.934156	0.68356	0.860817	0.735947	0.720504	0.802955	0.499923	0.831212	0.686764	0.934156	0.451478	0.789192	0.802955	0.749269	0.75072	0.518786	0.785453	0.68356	0.936586	0.625139	0.856552	0.587602	0.663813	0.727157	0.44334	0.830057	0.578947	0.896749	0.713392	0.842105	0.688777	0.742476	0.534995	0.581332	0.881439	0.482137	0.992198	0.606143	0.85375	0.477876	0.701596	0.725732	0.521159	0.881439	0.461455	0.983643	0.451478
0.857942	0.744254	0.844039	0.377041	0.853039	0.512613	0.841145	0.677159	0.800499	0.733821	0.557006	0.883073	0.377041	0.934287	0.561742	0.800499	0.563894	0.730814	0.922845	0.578106	0.853039	0.384473	0.902022	0.320502	0.862521	0.682137	0.863627	0.906053	0.537932	0.885827	0.477561	0.858003	0.38427	0.828398	0.417675	0.865554	0.940096	0.522926	0.8701	0.441019	0.889737	0.334015	0.949878	0.683514	0.82947	0.929631	0.522926	0.933617	0.419028	0.934287
0.555156	0.713898	0.54991	0.779162	0.682716	0.876358	0.686239	0.839263	0.781133	0.6419	0.648816	0.704943	0.779162	0.484333	0.981985	0.781133	0.779525	0.632943	0.510295	0.632268	0.682716	0.90354	0.599046	0.980756	0.560806	0.758326	0.753182	0.454479	0.710923	0.589881	0.880238	0.65342	0.98989	0.630874	0.81147	0.596993	0.519834	0.740021	0.53172	0.842715	0.656678	0.973522	0.485279	0.762638	0.676714	0.561707	0.740021	0.542438	0.758307	0.484333
0.965361	0.9347	0.993018	0.738692	0.958376	0.726223	0.987187	0.651115	0.95082	0.705598	0.820882	0.944784	0.738692	0.908119	0.660168	0.95082	0.665436	0.939765	0.941959	0.839954	0.932474	0.665436	0.944163	0.529584	0.948831	0.683303	0.953023	0.908839	0.832746	0.966018	0.711751	0.978148	0.565365	0.968247	0.540547	0.93164	0.959567	0.80784	0.937176	0.704169	0.957019	0.536336	0.953057	0.69623	0.959222	0.941235	0.80784	0.923731	0.690078	0.908119
0.775956	0.802181	0.739062	0.80063	0.832801	0.808792	0.847756	0.90837	0.909843	0.817094	0.755723	0.881179	0.80063	0.706399	0.884403	0.909843	0.891461	0.755382	0.757145	0.719066	0.798101	0.83203	0.801673	0.805663	0.762669	0.956693	0.895952	0.688175	0.810792	0.751436	0.799716	0.853739	0.840893	0.747605	0.916096	0.748851	0.771299	0.81407	0.764846	0.807842	0.845011	0.782095	0.702227	0.948391	0.797773	0.785114	0.81407	0.714607	0.747823	0.745643
0.953234	0.951236	0.982352	0.784145	0.97619	0.776194	0.98612	0.724673	0.971333	0.68648	0.851911	0.9546	0.784145	0.888887	0.727435	0.971333	0.671626	0.937598	0.926096	0.844952	0.926129	0.728785	0.948377	0.612383	0.929131	0.717903	0.966197	0.897898	0.862773	0.94556	0.754364	0.979609	0.644426	0.978073	0.585295	0.935276	0.943407	0.844217	0.922298	0.757171	0.958449	0.608188	0.920989	0.720297	0.958649	0.93016	0.844217	0.897679	0.743315	0.888887
1	0.861411	0.963338	0.646231	0.944576	0.657575	0.943717	0.619419	0.904534	0.724343	0.701966	0.906377	0.646231	0.938227	0.617156	0.904534	0.609596	0.8618	0.948052	0.71591	0.903508	0.562704	0.915069	0.452569	0.929387	0.682623	0.938441	0.929038	0.74026	0.948637	0.618857	0.944631	0.503963	0.927162	0.505973	0.974072	0.939315	0.686902	0.987199	0.581065	0.958712	0.450023	0.944439	0.669759	0.908003	0.9461	0.686902	0.953025	0.550555	0.938227
0.682849	0.923422	0.773677	0.92774	0.772514	0.749808	0.862059	0.709803	0.891241	0.625377	0.987803	0.825118	0.92774	0.629051	0.717673	0.891241	0.779149	0.903964	0.724728	0.98005	0.798264	0.837952	0.795859	0.744217	0.783969	0.620057	0.801173	0.681288	0.985304	0.762096	0.821712	0.848661	0.726691	0.82412	0.679823	0.657328	0.738275	0.993585	0.614702	0.853208	0.787083	0.761575	0.663235	0.689829	0.864274	0.702678	0.993585	0.602732	0.869566	0.629051
[truncated: 150 more columns]

## Sheet: wp100,CLoak9(32,4)
1	0.768709	0.625897	0.622272	0.831224	0.87419	0.719558	0.742682	0.6949	0.870005	0.76813	0.722452	0.765262	0.857221	0.794274	0.634007	0.726388	0.771164	0.924453	0.736871	0.690366	0.64921	0.84128	0.860087	0.669991	0.673893	0.7695	0.859581	0.74003	0.56282	0.701991	0.808821	0.84159	0.671058	0.724907	0.619649	0.887604	0.63314	0.606326	0.747962	0.851066	0.883401	0.661286	0.678065	0.796325	0.766933	0.748566	0.612788	0.77909	0.830007
0.768709	1	0.643612	0.559589	0.698733	0.823221	0.908076	0.703678	0.586004	0.75562	0.857742	0.72343	0.69269	0.703599	0.753339	0.791975	0.697628	0.601864	0.751659	0.898371	0.766443	0.603559	0.640234	0.836158	0.855113	0.619346	0.610374	0.751519	0.899699	0.674272	0.629861	0.685881	0.791642	0.846627	0.721986	0.529507	0.75496	0.881737	0.706614	0.647717	0.738048	0.827668	0.865782	0.696214	0.702915	0.70514	0.893207	0.691133	0.659104	0.728161
0.625897	0.643612	1	0.78728	0.614572	0.582069	0.724963	0.822665	0.633553	0.549938	0.622034	0.836074	0.796185	0.638147	0.649348	0.79499	0.882334	0.663498	0.523539	0.638436	0.92223	0.676051	0.560681	0.628905	0.786835	0.842865	0.64125	0.501071	0.567545	0.925849	0.74636	0.577903	0.613947	0.818188	0.848852	0.560724	0.57281	0.653143	0.914381	0.807771	0.5663	0.571445	0.78094	0.85395	0.687605	0.584785	0.613453	0.913258	0.713015	0.651343
0.622272	0.559589	0.78728	1	0.712892	0.615679	0.539602	0.7631	0.812462	0.585991	0.518737	0.623656	0.891224	0.756478	0.635784	0.678116	0.831296	0.759995	0.513255	0.535516	0.78373	0.902684	0.653947	0.604992	0.61109	0.885574	0.750143	0.570769	0.540687	0.786931	0.931957	0.69117	0.638091	0.649011	0.823183	0.715714	0.630572	0.54748	0.685792	0.930659	0.57723	0.568741	0.634743	0.821009	0.740859	0.638557	0.499532	0.743428	0.835411	0.690276
0.831224	0.698733	0.614572	0.712892	1	0.74799	0.58046	0.648135	0.838691	0.772515	0.622974	0.576372	0.735186	0.934418	0.658905	0.634217	0.685408	0.885122	0.791082	0.63052	0.644727	0.737313	0.932689	0.718085	0.579009	0.678183	0.847537	0.826882	0.663436	0.577427	0.750458	0.913729	0.662765	0.595971	0.667204	0.759569	0.83249	0.534884	0.528034	0.77532	0.923921	0.743034	0.602468	0.609088	0.847332	0.710704	0.6168	0.568064	0.77303	0.898476
0.87419	0.823221	0.582069	0.615679	0.74799	1	0.738292	0.670961	0.67067	0.813408	0.837379	0.614689	0.723514	0.761686	0.893502	0.627276	0.692637	0.70655	0.799203	0.782548	0.698941	0.672557	0.750925	0.95317	0.708408	0.625869	0.720116	0.782953	0.820462	0.55532	0.696646	0.747842	0.929328	0.691151	0.696082	0.613031	0.812227	0.733162	0.590962	0.693648	0.785444	0.937365	0.716628	0.648623	0.764625	0.72646	0.831566	0.605322	0.728048	0.762891
0.719558	0.908076	0.724963	0.539602	0.58046	0.738292	1	0.773666	0.477953	0.686043	0.857032	0.821017	0.708935	0.595375	0.733422	0.810082	0.737268	0.487518	0.670368	0.813042	0.793297	0.55996	0.534646	0.79902	0.901526	0.625126	0.547467	0.632614	0.782121	0.700598	0.605023	0.6091	0.747162	0.898552	0.75563	0.455517	0.646367	0.837629	0.802852	0.651482	0.621813	0.770628	0.872387	0.730097	0.623753	0.67014	0.829062	0.751549	0.629093	0.649486
0.742682	0.703678	0.822665	0.7631	0.648135	0.670961	0.773666	1	0.645433	0.586646	0.720907	0.853813	0.880544	0.693814	0.715826	0.76155	0.938425	0.649887	0.633868	0.66954	0.817907	0.694088	0.646741	0.704024	0.765036	0.857584	0.683668	0.612707	0.604414	0.767466	0.781274	0.654921	0.705854	0.777526	0.9095	0.6179	0.64115	0.65471	0.847941	0.842687	0.601479	0.690159	0.701788	0.887172	0.722566	0.638127	0.65867	0.744746	0.818428	0.667049
0.6949	0.586004	0.633553	0.812462	0.838691	0.67067	0.477953	0.645433	1	0.713189	0.561185	0.544765	0.790319	0.872755	0.647265	0.603086	0.676113	0.900854	0.627161	0.533324	0.661986	0.804389	0.812015	0.647866	0.559173	0.668646	0.918773	0.798621	0.574507	0.626149	0.812786	0.863899	0.678477	0.500745	0.694579	0.945747	0.772573	0.530517	0.542301	0.812031	0.738616	0.709356	0.5261	0.653393	0.915323	0.752001	0.557956	0.54645	0.754069	0.815474
0.870005	0.75562	0.549938	0.585991	0.772515	0.813408	0.686043	0.586646	0.713189	1	0.764653	0.565297	0.685411	0.808615	0.715005	0.545077	0.614336	0.738206	0.845047	0.65634	0.615845	0.6817	0.779396	0.79902	0.621113	0.607381	0.750599	0.894851	0.694791	0.498212	0.654296	0.847794	0.79022	0.55769	0.661898	0.657356	0.939852	0.629596	0.486317	0.675718	0.833606	0.853886	0.59292	0.641212	0.763596	0.918893	0.735226	0.581323	0.670688	0.855561
0.76813	0.857742	0.622034	0.518737	0.622974	0.837379	0.857032	0.720907	0.561185	0.764653	1	0.732958	0.695526	0.622938	0.755794	0.622157	0.680769	0.594604	0.698797	0.803384	0.686435	0.602891	0.62819	0.853671	0.764382	0.580376	0.668228	0.690338	0.787945	0.544604	0.611848	0.669979	0.786007	0.724884	0.696193	0.534436	0.695386	0.833677	0.683719	0.635354	0.689533	0.824076	0.70546	0.673182	0.68609	0.709705	0.864025	0.642331	0.629579	0.686283
0.722452	0.72343	0.836074	0.623656	0.576372	0.614689	0.821017	0.853813	0.544765	0.565297	0.732958	1	0.772801	0.632809	0.635762	0.778781	0.806346	0.582249	0.627153	0.714004	0.837387	0.547359	0.576655	0.705639	0.807165	0.682939	0.625255	0.571671	0.619312	0.791338	0.64847	0.56335	0.65923	0.805514	0.78359	0.504481	0.589572	0.704337	0.877453	0.722294	0.559322	0.663172	0.734889	0.766807	0.641495	0.588127	0.698807	0.800681	0.675979	0.616566
0.765262	0.69269	0.796185	0.891224	0.735186	0.723514	0.708935	0.880544	0.790319	0.685411	0.695526	0.772801	1	0.803324	0.714503	0.755413	0.873966	0.774411	0.649955	0.675658	0.81257	0.889936	0.728686	0.722172	0.707983	0.829473	0.790735	0.691986	0.647992	0.777396	0.938992	0.741129	0.742094	0.745341	0.89507	0.748045	0.714038	0.634197	0.755662	0.961839	0.650084	0.719221	0.681022	0.831925	0.840674	0.724575	0.65234	0.726077	0.940953	0.75785
0.857221	0.703599	0.638147	0.756478	0.934418	0.761686	0.595375	0.693814	0.872755	0.808615	0.622938	0.632809	0.803324	1	0.698589	0.681273	0.715626	0.883463	0.813259	0.6489	0.696282	0.767093	0.941183	0.744089	0.641456	0.697023	0.851725	0.873367	0.679415	0.634383	0.78163	0.935082	0.739693	0.612227	0.725529	0.813281	0.883676	0.567198	0.547373	0.822776	0.880362	0.787826	0.632452	0.676602	0.875667	0.793048	0.65644	0.5922	0.801883	0.937935
0.794274	0.753339	0.649348	0.635784	0.658905	0.893502	0.733422	0.715826	0.647265	0.715005	0.755794	0.635762	0.714503	0.698589	1	0.702647	0.715719	0.622284	0.753584	0.778241	0.76447	0.65041	0.650217	0.916449	0.745032	0.649039	0.655354	0.749899	0.789358	0.630379	0.698685	0.650432	0.913556	0.701239	0.673068	0.585774	0.754134	0.7286	0.697374	0.679766	0.645339	0.847063	0.76008	0.686886	0.710639	0.671185	0.783184	0.669898	0.644986	0.656675
0.634007	0.791975	0.79499	0.678116	0.634217	0.627276	0.810082	0.76155	0.603086	0.545077	0.622157	0.778781	0.755413	0.681273	0.702647	1	0.780311	0.608381	0.590894	0.765284	0.85876	0.647642	0.576969	0.679717	0.927926	0.68951	0.598495	0.60677	0.738109	0.843241	0.709297	0.59046	0.666052	0.905769	0.747867	0.561245	0.610792	0.730813	0.82658	0.722338	0.588169	0.649015	0.920231	0.734248	0.707066	0.568564	0.746284	0.766879	0.687616	0.645992
0.726388	0.697628	0.882334	0.831296	0.685408	0.692637	0.737268	0.938425	0.676113	0.614336	0.680769	0.806346	0.873966	0.715626	0.715719	0.780311	1	0.697739	0.594265	0.675832	0.892022	0.772632	0.632429	0.716762	0.774885	0.945293	0.682684	0.58399	0.629981	0.85455	0.823575	0.656393	0.708947	0.816823	0.941191	0.61886	0.657397	0.6668	0.858603	0.873	0.652521	0.659922	0.75819	0.945234	0.734764	0.658154	0.668321	0.8473	0.826765	0.693049
0.771164	0.601864	0.663498	0.759995	0.885122	0.70655	0.487518	0.649887	0.900854	0.738206	0.594604	0.582249	0.774411	0.883463	0.622284	0.608381	0.697739	1	0.695098	0.551657	0.656684	0.785628	0.878109	0.670559	0.573831	0.692151	0.899006	0.752601	0.583138	0.615542	0.791896	0.843404	0.649329	0.552424	0.674421	0.822883	0.763418	0.488197	0.549974	0.80851	0.82345	0.700118	0.546265	0.633185	0.909726	0.680811	0.545931	0.587379	0.786025	0.841936
0.924453	0.751659	0.523539	0.513255	0.791082	0.799203	0.670368	0.633868	0.627161	0.845047	0.698797	0.627153	0.649955	0.813259	0.753584	0.590894	0.594265	0.695098	1	0.716358	0.600487	0.49764	0.821286	0.786957	0.610338	0.559543	0.671572	0.892879	0.721025	0.491537	0.568256	0.760229	0.786917	0.595678	0.614113	0.561098	0.896349	0.585106	0.53298	0.606556	0.787308	0.830273	0.623287	0.554579	0.731417	0.724348	0.719306	0.510245	0.65325	0.769116
0.736871	0.898371	0.638436	0.535516	0.63052	0.782548	0.813042	0.66954	0.533324	0.65634	0.803384	0.714004	0.675658	0.6489	0.778241	0.765284	0.675832	0.551657	0.716358	1	0.765138	0.554864	0.58498	0.829542	0.823984	0.583023	0.564506	0.690905	0.942894	0.684679	0.608388	0.595172	0.806281	0.795602	0.674103	0.474617	0.673161	0.929087	0.6963	0.605772	0.644881	0.761119	0.835947	0.650151	0.660216	0.594753	0.925194	0.655912	0.631991	0.63976
0.690366	0.766443	0.92223	0.78373	0.644727	0.698941	0.793297	0.817907	0.661986	0.615845	0.686435	0.837387	0.81257	0.696282	0.76447	0.85876	0.892022	0.656684	0.600487	0.765138	1	0.718823	0.584406	0.756022	0.861372	0.841339	0.63888	0.586189	0.725952	0.940994	0.768492	0.623663	0.761269	0.871659	0.870752	0.589793	0.660768	0.770735	0.913655	0.804166	0.614544	0.681867	0.872656	0.874065	0.727636	0.653437	0.738316	0.921089	0.730309	0.676496
0.64921	0.603559	0.676051	0.902684	0.737313	0.672557	0.55996	0.694088	0.804389	0.6817	0.602891	0.547359	0.889936	0.767093	0.65041	0.647642	0.772632	0.785628	0.49764	0.554864	0.718823	1	0.670747	0.655128	0.606966	0.800436	0.798192	0.619025	0.585057	0.666838	0.949741	0.729068	0.65584	0.623192	0.761316	0.726565	0.679132	0.548084	0.590895	0.92696	0.648024	0.612655	0.601307	0.76296	0.790155	0.711727	0.52811	0.680941	0.848907	0.730036
0.84128	0.640234	0.560681	0.653947	0.932689	0.750925	0.534646	0.646741	0.812015	0.779396	0.62819	0.576655	0.728686	0.941183	0.650217	0.576969	0.632429	0.878109	0.821286	0.58498	0.584406	0.670747	1	0.708268	0.551048	0.605442	0.836055	0.852883	0.59702	0.500962	0.708493	0.932408	0.673849	0.518056	0.648135	0.778747	0.830143	0.476233	0.46843	0.742649	0.876773	0.766652	0.51194	0.569453	0.8404	0.722643	0.596319	0.481377	0.750027	0.914176
0.860087	0.836158	0.628905	0.604992	0.718085	0.95317	0.79902	0.704024	0.647866	0.79902	0.853671	0.705639	0.722172	0.744089	0.916449	0.679717	0.716762	0.670559	0.786957	0.829542	0.756022	0.655128	0.708268	1	0.762923	0.629143	0.711025	0.779216	0.832267	0.614663	0.671661	0.720681	0.947849	0.715528	0.710297	0.603071	0.797758	0.791087	0.653613	0.677602	0.742963	0.93226	0.761148	0.681913	0.745502	0.751131	0.877955	0.666875	0.666444	0.733672
0.669991	0.855113	0.786835	0.61109	0.579009	0.708408	0.901526	0.765036	0.559173	0.621113	0.764382	0.807165	0.707983	0.641456	0.745032	0.927926	0.774885	0.573831	0.610338	0.823984	0.861372	0.606966	0.551048	0.762923	1	0.669992	0.604968	0.612648	0.793189	0.801032	0.649804	0.600128	0.748877	0.921022	0.752868	0.53582	0.635455	0.832468	0.848749	0.681472	0.604523	0.728971	0.944834	0.763431	0.681951	0.632626	0.818443	0.78751	0.635811	0.650606
0.673893	0.619346	0.842865	0.885574	0.678183	0.625869	0.625126	0.857584	0.668646	0.607381	0.580376	0.682939	0.829473	0.697023	0.649039	0.68951	0.945293	0.692151	0.559543	0.583023	0.841339	0.800436	0.605442	0.629143	0.669992	1	0.647558	0.526031	0.570098	0.820481	0.832533	0.637191	0.635913	0.737841	0.897469	0.558031	0.638979	0.587255	0.769144	0.870191	0.631802	0.564807	0.699307	0.929733	0.657274	0.627229	0.542959	0.843756	0.807686	0.670242
0.7695	0.610374	0.64125	0.750143	0.847537	0.720116	0.547467	0.683668	0.918773	0.750599	0.668228	0.625255	0.790735	0.851725	0.655354	0.598495	0.682684	0.899006	0.671572	0.564506	0.63888	0.798192	0.836055	0.711025	0.604968	0.647558	1	0.78506	0.563912	0.555238	0.793502	0.856883	0.701259	0.529799	0.678576	0.885076	0.776472	0.543071	0.565594	0.817512	0.770182	0.746163	0.532196	0.627299	0.908399	0.754769	0.593103	0.531992	0.763702	0.812982
0.859581	0.751519	0.501071	0.570769	0.826882	0.782953	0.632614	0.612707	0.798621	0.894851	0.690338	0.571671	0.691986	0.873367	0.749899	0.60677	0.58399	0.752601	0.892879	0.690905	0.586189	0.619025	0.852883	0.779216	0.612648	0.526031	0.78506	1	0.71224	0.492883	0.651522	0.870105	0.795823	0.522291	0.621142	0.777746	0.947378	0.603523	0.480796	0.654153	0.797974	0.864033	0.5727	0.570561	0.829732	0.869881	0.744091	0.460628	0.655978	0.852273
0.74003	0.899699	0.567545	0.540687	0.663436	0.820462	0.782121	0.604414	0.574507	0.694791	0.787945	0.619312	0.647992	0.679415	0.789358	0.738109	0.629981	0.583138	0.721025	0.942894	0.725952	0.585057	0.59702	0.832267	0.793189	0.570098	0.563912	0.71224	1	0.658098	0.621711	0.628101	0.803397	0.771885	0.64646	0.493696	0.696099	0.892277	0.623357	0.59867	0.697475	0.785252	0.830074	0.622218	0.672243	0.596945	0.903155	0.632022	0.638836	0.660538
0.56282	0.674272	0.925849	0.786931	0.577427	0.55532	0.700598	0.767466	0.626149	0.498212	0.544604	0.791338	0.777396	0.634383	0.630379	0.843241	0.85455	0.615542	0.491537	0.684679	0.940994	0.666838	0.500962	0.614663	0.801032	0.820481	0.555238	0.492883	0.658098	1	0.739863	0.541854	0.629598	0.830089	0.842449	0.545913	0.558301	0.689703	0.899769	0.774906	0.538667	0.559092	0.816408	0.834785	0.651642	0.565658	0.642618	0.897938	0.700863	0.607526
0.701991	0.629861	0.74636	0.931957	0.750458	0.696646	0.605023	0.781274	0.812786	0.654296	0.611848	0.64847	0.938992	0.78163	0.698685	0.709297	0.823575	0.791896	0.568256	0.608388	0.768492	0.949741	0.708493	0.671661	0.649804	0.832533	0.793502	0.651522	0.621711	0.739863	1	0.722841	0.68422	0.681605	0.815609	0.748367	0.676806	0.576798	0.68865	0.960758	0.638589	0.645273	0.64031	0.795247	0.810972	0.673148	0.565386	0.709319	0.918099	0.73174
0.808821	0.685881	0.577903	0.69117	0.913729	0.747842	0.6091	0.654921	0.863899	0.847794	0.669979	0.56335	0.741129	0.935082	0.650432	0.59046	0.656393	0.843404	0.760229	0.595172	0.623663	0.729068	0.932408	0.720681	0.600128	0.637191	0.856883	0.870105	0.628101	0.541854	0.722841	1	0.718132	0.537477	0.699689	0.837485	0.865815	0.563923	0.493353	0.757145	0.885602	0.805872	0.547815	0.635426	0.843093	0.847231	0.640081	0.523422	0.731704	0.962583
0.84159	0.791642	0.613947	0.638091	0.662765	0.929328	0.747162	0.705854	0.678477	0.79022	0.786007	0.65923	0.742094	0.739693	0.913556	0.666052	0.708947	0.649329	0.786917	0.806281	0.761269	0.65584	0.673849	0.947849	0.748877	0.635913	0.701259	0.795823	0.803397	0.629598	0.68422	0.718132	1	0.683857	0.724422	0.644748	0.82667	0.769532	0.654246	0.691743	0.674354	0.940764	0.733413	0.698337	0.7626	0.785995	0.842799	0.62739	0.682726	0.723224
0.671058	0.846627	0.818188	0.649011	0.595971	0.691151	0.898552	0.777526	0.500745	0.55769	0.724884	0.805514	0.745341	0.612227	0.701239	0.905769	0.816823	0.552424	0.595678	0.795602	0.871659	0.623192	0.518056	0.715528	0.921022	0.737841	0.529799	0.522291	0.771885	0.830089	0.681605	0.537477	0.683857	1	0.796207	0.437145	0.577986	0.788242	0.861754	0.728115	0.613942	0.66141	0.946573	0.786542	0.635177	0.544451	0.750497	0.842959	0.707994	0.620515
0.724907	0.721986	0.848852	0.823183	0.667204	0.696082	0.75563	0.9095	0.694579	0.661898	0.696193	0.78359	0.89507	0.725529	0.673068	0.747867	0.941191	0.674421	0.614113	0.674103	0.870752	0.761316	0.648135	0.710297	0.752868	0.897469	0.678576	0.621142	0.64646	0.842449	0.815609	0.699689	0.724422	0.796207	1	0.670087	0.688153	0.677063	0.806966	0.868657	0.658657	0.707858	0.736988	0.938522	0.764212	0.728319	0.692391	0.802067	0.847195	0.740376
0.619649	0.529507	0.560724	0.715714	0.759569	0.613031	0.455517	0.6179	0.945747	0.657356	0.534436	0.504481	0.748045	0.813281	0.585774	0.561245	0.61886	0.822883	0.561098	0.474617	0.589793	0.726565	0.778747	0.603071	0.53582	0.558031	0.885076	0.777746	0.493696	0.545913	0.748367	0.837485	0.644748	0.437145	0.670087	1	0.721477	0.477273	0.492417	0.751237	0.66655	0.694408	0.457451	0.605412	0.904646	0.754179	0.544001	0.423706	0.699945	0.78641
0.887604	0.75496	0.57281	0.630572	0.83249	0.812227	0.646367	0.64115	0.772573	0.939852	0.695386	0.589572	0.714038	0.883676	0.754134	0.610792	0.657397	0.763418	0.896349	0.673161	0.660768	0.679132	0.830143	0.797758	0.635455	0.638979	0.776472	0.947378	0.696099	0.558301	0.676806	0.865815	0.82667	0.577986	0.688153	0.721477	1	0.59847	0.528826	0.706078	0.841788	0.864388	0.625353	0.663654	0.813936	0.913824	0.719109	0.569572	0.69947	0.869739
0.63314	0.881737	0.653143	0.54748	0.534884	0.733162	0.837629	0.65471	0.530517	0.629596	0.833677	0.704337	0.634197	0.567198	0.7286	0.730813	0.6668	0.488197	0.585106	0.929087	0.770735	0.548084	0.476233	0.791087	0.832468	0.587255	0.543071	0.603523	0.892277	0.689703	0.576798	0.563923	0.769532	0.788242	0.677063	0.477273	0.59847	1	0.710116	0.569436	0.560478	0.728387	0.820425	0.682365	0.608266	0.615872	0.918759	0.693901	0.562644	0.595184
0.606326	0.706614	0.914381	0.685792	0.528034	0.590962	0.802852	0.847941	0.542301	0.486317	0.683719	0.877453	0.755662	0.547373	0.697374	0.82658	0.858603	0.549974	0.53298	0.6963	0.913655	0.590895	0.46843	0.653613	0.848749	0.769144	0.565594	0.480796	0.623357	0.899769	0.68865	0.493353	0.654246	0.861754	0.806966	0.492417	0.528826	0.710116	1	0.731672	0.498054	0.598849	0.815387	0.82098	0.621509	0.533102	0.657352	0.871998	0.668966	0.542252
0.747962	0.647717	0.807771	0.930659	0.77532	0.693648	0.651482	0.842687	0.812031	0.675718	0.635354	0.722294	0.961839	0.822776	0.679766	0.722338	0.873	0.80851	0.606556	0.605772	0.804166	0.92696	0.742649	0.677602	0.681472	0.870191	0.817512	0.654153	0.59867	0.774906	0.960758	0.757145	0.691743	0.728115	0.868657	0.751237	0.706078	0.569436	0.731672	1	0.693725	0.66575	0.665411	0.850234	0.82617	0.713284	0.565811	0.759549	0.928807	0.777509
0.851066	0.738048	0.5663	0.57723	0.923921	0.785444	0.621813	0.601479	0.738616	0.833606	0.689533	0.559322	0.650084	0.880362	0.645339	0.588169	0.652521	0.82345	0.787308	0.644881	0.614544	0.648024	0.876773	0.742963	0.604523	0.631802	0.770182	0.797974	0.697475	0.538667	0.638589	0.885602	0.674354	0.613942	0.658657	0.66655	0.841788	0.560478	0.498054	0.693725	1	0.782435	0.613493	0.600359	0.780258	0.738425	0.663563	0.566532	0.721041	0.894461
0.883401	0.827668	0.571445	0.568741	0.743034	0.937365	0.770628	0.690159	0.709356	0.853886	0.824076	0.663172	0.719221	0.787826	0.847063	0.649015	0.659922	0.700118	0.830273	0.761119	0.681867	0.612655	0.766652	0.93226	0.728971	0.564807	0.746163	0.864033	0.785252	0.559092	0.645273	0.805872	0.940764	0.66141	0.707858	0.694408	0.864388	0.728387	0.598849	0.66575	0.782435	1	0.689464	0.641649	0.802356	0.824953	0.848872	0.565186	0.695158	0.805628
0.661286	0.865782	0.78094	0.634743	0.602468	0.716628	0.872387	0.701788	0.5261	0.59292	0.70546	0.734889	0.681022	0.632452	0.76008	0.920231	0.75819	0.546265	0.623287	0.835947	0.872656	0.601307	0.51194	0.761148	0.944834	0.699307	0.532196	0.5727	0.830074	0.816408	0.64031	0.547815	0.733413	0.946573	0.736988	0.457451	0.625353	0.820425	0.815387	0.665411	0.613493	0.689464	1	0.753568	0.640058	0.565275	0.80373	0.814622	0.630418	0.619854
0.678065	0.696214	0.85395	0.821009	0.609088	0.648623	0.730097	0.887172	0.653393	0.641212	0.673182	0.766807	0.831925	0.676602	0.686886	0.734248	0.945234	0.633185	0.554579	0.650151	0.874065	0.76296	0.569453	0.681913	0.763431	0.929733	0.627299	0.570561	0.622218	0.834785	0.795247	0.635426	0.698337	0.786542	0.938522	0.605412	0.663654	0.682365	0.82098	0.850234	0.600359	0.641649	0.753568	1	0.690796	0.708055	0.648096	0.868048	0.760895	0.693009
0.796325	0.702915	0.687605	0.740859	0.847332	0.764625	0.623753	0.722566	0.915323	0.763596	0.68609	0.641495	0.840674	0.875667	0.710639	0.707066	0.734764	0.909726	0.731417	0.660216	0.727636	0.790155	0.8404	0.745502	0.681951	0.657274	0.908399	0.829732	0.672243	0.651642	0.810972	0.843093	0.7626	0.635177	0.764212	0.904646	0.813936	0.608266	0.621509	0.82617	0.780258	0.802356	0.640058	0.690796	1	0.761506	0.69465	0.57552	0.8204	0.839784
0.766933	0.70514	0.584785	0.638557	0.710704	0.72646	0.67014	0.638127	0.752001	0.918893	0.709705	0.588127	0.724575	0.793048	0.671185	0.568564	0.658154	0.680811	0.724348	0.594753	0.653437	0.711727	0.722643	0.751131	0.632626	0.627229	0.754769	0.869881	0.596945	0.565658	0.673148	0.847231	0.785995	0.544451	0.728319	0.754179	0.913824	0.615872	0.533102	0.713284	0.738425	0.824953	0.565275	0.708055	0.761506	1	0.700434	0.593097	0.649936	0.846172
0.748566	0.893207	0.613453	0.499532	0.6168	0.831566	0.829062	0.65867	0.557956	0.735226	0.864025	0.698807	0.65234	0.65644	0.783184	0.746284	0.668321	0.545931	0.719306	0.925194	0.738316	0.52811	0.596319	0.877955	0.818443	0.542959	0.593103	0.744091	0.903155	0.642618	0.565386	0.640081	0.842799	0.750497	0.692391	0.544001	0.719109	0.918759	0.657352	0.565811	0.663563	0.848872	0.80373	0.648096	0.69465	0.700434	1	0.618572	0.598105	0.677706
0.612788	0.691133	0.913258	0.743428	0.568064	0.605322	0.751549	0.744746	0.54645	0.581323	0.642331	0.800681	0.726077	0.5922	0.669898	0.766879	0.8473	0.587379	0.510245	0.655912	0.921089	0.680941	0.481377	0.666875	0.78751	0.843756	0.531992	0.460628	0.632022	0.897938	0.709319	0.523422	0.62739	0.842959	0.802067	0.423706	0.569572	0.693901	0.871998	0.759549	0.566532	0.565186	0.814622	0.868048	0.57552	0.593097	0.618572	1	0.638883	0.607063
0.77909	0.659104	0.713015	0.835411	0.77303	0.728048	0.629093	0.818428	0.754069	0.670688	0.629579	0.675979	0.940953	0.801883	0.644986	0.687616	0.826765	0.786025	0.65325	0.631991	0.730309	0.848907	0.750027	0.666444	0.635811	0.807686	0.763702	0.655978	0.638836	0.700863	0.918099	0.731704	0.682726	0.707994	0.847195	0.699945	0.69947	0.562644	0.668966	0.928807	0.721041	0.695158	0.630418	0.760895	0.8204	0.649936	0.598105	0.638883	1	0.744417
0.830007	0.728161	0.651343	0.690276	0.898476	0.762891	0.649486	0.667049	0.815474	0.855561	0.686283	0.616566	0.75785	0.937935	0.656675	0.645992	0.693049	0.841936	0.769116	0.63976	0.676496	0.730036	0.914176	0.733672	0.650606	0.670242	0.812982	0.852273	0.660538	0.607526	0.73174	0.962583	0.723224	0.620515	0.740376	0.78641	0.869739	0.595184	0.542252	0.777509	0.894461	0.805628	0.619854	0.693009	0.839784	0.846172	0.677706	0.607063	0.744417	1
0.898295	0.811851	0.567489	0.566702	0.761248	0.941848	0.717991	0.631593	0.628703	0.805824	0.781438	0.616999	0.693722	0.773698	0.871049	0.651919	0.66698	0.687432	0.85222	0.828459	0.680628	0.616803	0.738441	0.931779	0.695334	0.595035	0.669867	0.81439	0.8403	0.559907	0.642383	0.71514	0.909559	0.683573	0.646951	0.551752	0.825294	0.721832	0.576467	0.650034	0.778215	0.910575	0.732906	0.613295	0.742581	0.709273	0.849797	0.591522	0.687185	0.757385
0.777602	0.909846	0.778851	0.66822	0.677753	0.782334	0.905178	0.802002	0.57291	0.672464	0.780896	0.803069	0.782073	0.715346	0.789471	0.914832	0.817036	0.621661	0.741781	0.878346	0.86095	0.652993	0.636794	0.803623	0.930935	0.740614	0.59686	0.679044	0.850534	0.793154	0.71626	0.640432	0.789984	0.959509	0.805861	0.511806	0.707506	0.834776	0.822227	0.742962	0.675586	0.768555	0.945693	0.7951	0.712968	0.64282	0.834745	0.803946	0.736763	0.711927
0.717714	0.690344	0.859699	0.826946	0.668482	0.676996	0.748814	0.966957	0.680847	0.587495	0.686983	0.832964	0.909238	0.716289	0.699197	0.783069	0.965754	0.683788	0.590686	0.661992	0.850621	0.759406	0.654746	0.705597	0.764885	0.901929	0.710268	0.588209	0.600298	0.818389	0.833896	0.668908	0.693152	0.800075	0.941539	0.647874	0.632866	0.648121	0.844493	0.880535	0.622265	0.669084	0.726704	0.902589	0.733536	0.642789	0.650546	0.779415	0.852097	0.691461
0.77844	0.639312	0.743899	0.853643	0.872489	0.719205	0.56056	0.733878	0.930404	0.695467	0.595442	0.652092	0.851365	0.901555	0.698589	0.720455	0.781286	0.947906	0.676838	0.617569	0.76	0.837707	0.838195	0.700817	0.667034	0.763927	0.900819	0.743496	0.642374	0.719617	0.861849	0.822589	0.703617	0.661312	0.753429	0.850403	0.751948	0.567198	0.646824	0.887498	0.788641	0.709349	0.657944	0.718492	0.924486	0.677947	0.597476	0.667705	0.841088	0.814759
0.925193	0.762519	0.602917	0.616598	0.850066	0.803319	0.663955	0.658602	0.735916	0.901776	0.702258	0.637635	0.706418	0.874685	0.757625	0.633624	0.652173	0.753205	0.946456	0.735778	0.667105	0.619204	0.848118	0.792539	0.649452	0.635176	0.767632	0.932597	0.73625	0.565825	0.661106	0.842083	0.806701	0.5972	0.665874	0.655159	0.950033	0.636275	0.565186	0.687013	0.827979	0.848512	0.64821	0.624156	0.787294	0.824415	0.745918	0.574727	0.711255	0.836925
0.71325	0.871732	0.663022	0.67934	0.682032	0.813216	0.802515	0.712054	0.69604	0.726067	0.879922	0.679166	0.742825	0.700938	0.798448	0.734546	0.718704	0.661496	0.661515	0.887879	0.771464	0.707264	0.64913	0.840184	0.812158	0.661294	0.721415	0.715343	0.882415	0.680911	0.718877	0.711212	0.81931	0.75547	0.722298	0.653735	0.703857	0.926964	0.69996	0.713784	0.685495	0.792874	0.787215	0.723545	0.744609	0.709	0.891357	0.672732	0.675709	0.705735
0.629418	0.671427	0.943068	0.763463	0.583738	0.586834	0.727568	0.800685	0.596227	0.542376	0.588361	0.829726	0.780498	0.639948	0.64565	0.78666	0.873912	0.603222	0.521305	0.658136	0.947644	0.665625	0.52205	0.630183	0.782119	0.843097	0.569863	0.485197	0.615064	0.950402	0.737382	0.560803	0.638983	0.829685	0.851686	0.510059	0.577337	0.674375	0.908616	0.805175	0.568347	0.576337	0.784952	0.869549	0.638908	0.590102	0.612691	0.933972	0.717549	0.63976
0.750667	0.691458	0.755322	0.901475	0.774202	0.739246	0.665746	0.802593	0.805186	0.710185	0.65952	0.690506	0.959951	0.824294	0.707464	0.740703	0.837262	0.792483	0.619105	0.658062	0.800484	0.941065	0.73394	0.725468	0.69421	0.831335	0.804578	0.686503	0.67278	0.759713	0.962005	0.761884	0.736927	0.720875	0.854844	0.74994	0.736474	0.607806	0.695837	0.968484	0.706159	0.711708	0.693561	0.819249	0.839361	0.731473	0.627324	0.720387	0.938959	0.783624
0.831672	0.719017	0.623367	0.692328	0.921519	0.780928	0.645543	0.727479	0.843164	0.73438	0.694057	0.666354	0.782397	0.93463	0.71322	0.685574	0.701346	0.836906	0.781034	0.669151	0.675132	0.697576	0.945851	0.764624	0.659717	0.6276	0.860914	0.843803	0.671322	0.579973	0.737925	0.921169	0.731177	0.620287	0.713267	0.812804	0.798173	0.587254	0.573319	0.775704	0.850688	0.812638	0.621975	0.623826	0.874131	0.716075	0.69436	0.538549	0.769833	0.89249
0.639514	0.688539	0.60551	0.633958	0.561046	0.813792	0.666711	0.670189	0.673621	0.604586	0.711609	0.602779	0.680538	0.643856	0.89099	0.645147	0.683707	0.569811	0.576308	0.71968	0.734924	0.636049	0.573912	0.872313	0.721151	0.588526	0.652733	0.67608	0.701835	0.624179	0.661074	0.630967	0.890428	0.613851	0.664707	0.676558	0.656745	0.74191	0.661882	0.635151	0.524097	0.818515	0.679847	0.67193	0.683294	0.68685	0.761396	0.615188	0.561939	0.614208
0.683901	0.879938	0.785757	0.672366	0.608331	0.719713	0.906826	0.746906	0.581845	0.663006	0.73811	0.779889	0.741304	0.668114	0.715425	0.912263	0.778053	0.578045	0.630357	0.804149	0.870088	0.644392	0.563681	0.754869	0.943836	0.706727	0.562983	0.63082	0.796878	0.822069	0.686259	0.628452	0.746328	0.940598	0.803978	0.539764	0.668406	0.826565	0.798449	0.719283	0.632176	0.739993	0.93742	0.797253	0.687613	0.673989	0.809066	0.820526	0.673059	0.695924
0.743845	0.739246	0.833865	0.826595	0.680895	0.724247	0.754722	0.931333	0.691707	0.656486	0.696216	0.763417	0.879549	0.728883	0.763882	0.779941	0.958116	0.673919	0.651426	0.730936	0.863334	0.76087	0.641388	0.739609	0.77746	0.926674	0.66785	0.647975	0.698309	0.831245	0.83376	0.683407	0.755413	0.807669	0.931615	0.634848	0.709601	0.716545	0.82425	0.854029	0.648489	0.699615	0.776495	0.927716	0.734043	0.687877	0.704927	0.792073	0.841917	0.710487
0.775067	0.621043	0.665671	0.767713	0.886239	0.708446	0.511583	0.680108	0.910633	0.757516	0.619573	0.612134	0.794413	0.885462	0.631638	0.632149	0.717651	0.960566	0.667079	0.561972	0.680628	0.830584	0.863157	0.684327	0.60069	0.70053	0.937398	0.759429	0.591101	0.617249	0.80855	0.855906	0.663818	0.557486	0.698569	0.842074	0.789845	0.509819	0.563376	0.838294	0.832662	0.714671	0.557118	0.672477	0.919937	0.726481	0.56503	0.605808	0.797086	0.838659
0.839446	0.730937	0.582812	0.592774	0.765198	0.774617	0.691504	0.684446	0.726233	0.79216	0.697853	0.660253	0.692523	0.805285	0.799421	0.675516	0.642461	0.67633	0.872961	0.72869	0.68317	0.577716	0.777851	0.818717	0.690779	0.559788	0.779138	0.903251	0.696614	0.557825	0.630587	0.786208	0.853028	0.589929	0.64751	0.714611	0.872614	0.661373	0.603594	0.646211	0.691019	0.85286	0.647435	0.590306	0.801167	0.796023	0.780243	0.507663	0.636564	0.742466
0.733238	0.888458	0.666911	0.626492	0.646921	0.810879	0.830251	0.700638	0.576745	0.657282	0.831811	0.695094	0.691158	0.639458	0.833061	0.773255	0.722377	0.560649	0.698033	0.935928	0.792304	0.617853	0.566703	0.848274	0.826483	0.661109	0.591889	0.668828	0.942416	0.703534	0.663785	0.595159	0.81353	0.82275	0.710519	0.489761	0.659309	0.913378	0.726593	0.650684	0.64691	0.762461	0.86216	0.710381	0.666194	0.585504	0.901171	0.714835	0.636774	0.619293
0.728275	0.760441	0.873038	0.705046	0.642361	0.683983	0.786529	0.832991	0.588302	0.590143	0.657248	0.843739	0.835794	0.698458	0.695894	0.827868	0.86483	0.615846	0.650891	0.747942	0.905294	0.646117	0.59816	0.698465	0.794648	0.788734	0.561909	0.587762	0.709163	0.891514	0.736399	0.601364	0.696728	0.8694	0.873524	0.516257	0.649376	0.676344	0.869472	0.796036	0.641037	0.670283	0.818519	0.822557	0.697847	0.595913	0.699849	0.845684	0.793337	0.69408
0.757435	0.687336	0.772165	0.88018	0.76164	0.704409	0.693051	0.867426	0.801674	0.676018	0.691806	0.735451	0.963563	0.798054	0.691187	0.750465	0.857429	0.783727	0.637405	0.65726	0.777923	0.89718	0.746178	0.686665	0.713776	0.807006	0.826417	0.705553	0.626929	0.729932	0.948012	0.760625	0.709864	0.730028	0.868464	0.776016	0.717494	0.607744	0.734646	0.959466	0.661586	0.699326	0.66747	0.823521	0.862301	0.716946	0.624582	0.688187	0.915041	0.769863
0.821997	0.674596	0.686112	0.777592	0.931257	0.720868	0.59499	0.732241	0.872377	0.764928	0.629185	0.628327	0.795099	0.951103	0.684206	0.67872	0.744563	0.884648	0.772423	0.63048	0.713835	0.758935	0.933215	0.69056	0.644967	0.728624	0.855443	0.833339	0.636591	0.647502	0.784741	0.940915	0.702875	0.616255	0.746908	0.816933	0.835368	0.551155	0.599006	0.826933	0.854826	0.742325	0.62438	0.704582	0.871117	0.757841	0.618957	0.606549	0.777513	0.933567
0.820034	0.798241	0.573484	0.607094	0.698519	0.939738	0.720882	0.639172	0.666978	0.777013	0.770101	0.599685	0.695311	0.73075	0.922145	0.675946	0.678257	0.644206	0.766505	0.811687	0.720436	0.643103	0.668967	0.946695	0.727262	0.60422	0.666787	0.783481	0.836625	0.600135	0.666907	0.692612	0.94127	0.682303	0.670701	0.604435	0.791614	0.765483	0.616181	0.644503	0.71736	0.923012	0.750367	0.642671	0.731522	0.724863	0.862374	0.624345	0.670979	0.698055
0.686473	0.836022	0.819596	0.717669	0.672025	0.714648	0.878087	0.781956	0.620832	0.635107	0.729786	0.767095	0.778357	0.707294	0.715233	0.922194	0.829573	0.660411	0.608012	0.745978	0.862915	0.707006	0.606583	0.734524	0.941698	0.763253	0.639488	0.59697	0.751962	0.826905	0.732529	0.65134	0.704722	0.948878	0.804004	0.573003	0.648116	0.757883	0.827776	0.774978	0.682285	0.706071	0.93928	0.797202	0.721743	0.635817	0.745997	0.816523	0.733803	0.705182
0.682138	0.650029	0.837015	0.859394	0.664709	0.645867	0.675151	0.921933	0.683405	0.585424	0.628209	0.744607	0.891548	0.70158	0.657189	0.721518	0.96407	0.688969	0.560224	0.634074	0.838998	0.784798	0.635454	0.649518	0.697144	0.944109	0.659007	0.55986	0.591119	0.823033	0.856454	0.66098	0.659538	0.758117	0.938935	0.630621	0.625811	0.636325	0.798407	0.879921	0.605884	0.610858	0.683011	0.924493	0.713299	0.636672	0.603266	0.789146	0.859183	0.69069
0.787173	0.610288	0.66674	0.737237	0.861554	0.726313	0.526403	0.675133	0.899832	0.781845	0.642855	0.612584	0.767635	0.872135	0.623281	0.597749	0.7159	0.950077	0.674992	0.539116	0.666338	0.783129	0.849235	0.698198	0.604985	0.698272	0.942687	0.752293	0.569581	0.60054	0.767133	0.853259	0.678521	0.55548	0.709951	0.836317	0.790231	0.51385	0.563068	0.813022	0.845753	0.745075	0.552033	0.669169	0.908002	0.745302	0.584554	0.597795	0.786192	0.83823
0.846638	0.67092	0.645282	0.713419	0.836792	0.718572	0.616505	0.724911	0.789061	0.774352	0.579883	0.653946	0.783559	0.881208	0.756165	0.700435	0.718884	0.742629	0.860934	0.666069	0.696645	0.675536	0.823516	0.743413	0.640148	0.672983	0.779942	0.902616	0.655129	0.647751	0.748634	0.80066	0.771561	0.596545	0.718488	0.754486	0.885058	0.557851	0.619728	0.760297	0.737498	0.786736	0.630504	0.661587	0.824148	0.782403	0.681768	0.558985	0.761127	0.783573
0.667765	0.880936	0.667159	0.561323	0.575028	0.767289	0.840152	0.653386	0.519104	0.647229	0.854787	0.678611	0.623287	0.570362	0.775857	0.702237	0.689599	0.508678	0.638499	0.880749	0.776193	0.572534	0.488074	0.805815	0.812853	0.63864	0.542107	0.602484	0.889122	0.676537	0.58643	0.543833	0.768006	0.810496	0.662351	0.429864	0.631243	0.923554	0.725019	0.588411	0.600967	0.720282	0.842292	0.698455	0.601899	0.585638	0.856314	0.742256	0.554847	0.572217
0.739049	0.790575	0.908871	0.712754	0.64859	0.705045	0.84343	0.886118	0.642161	0.63019	0.765005	0.912408	0.821801	0.704664	0.756452	0.838	0.881709	0.655767	0.653317	0.769746	0.94319	0.661171	0.623981	0.758513	0.867395	0.789017	0.66026	0.630381	0.716456	0.898202	0.739409	0.6561	0.757731	0.857653	0.865028	0.585913	0.677302	0.763282	0.940855	0.792318	0.637571	0.725871	0.819392	0.852539	0.734092	0.665158	0.749098	0.875346	0.732184	0.710534
0.639771	0.546824	0.736067	0.905938	0.732404	0.618269	0.529598	0.67084	0.756995	0.659424	0.569617	0.548234	0.83692	0.742871	0.593449	0.616798	0.77102	0.785836	0.478951	0.490032	0.738626	0.950886	0.65898	0.594846	0.591097	0.841055	0.765664	0.536256	0.526028	0.690171	0.91344	0.701005	0.590296	0.629474	0.747399	0.661189	0.638589	0.504286	0.620005	0.91601	0.65843	0.549557	0.608025	0.777653	0.738287	0.657955	0.463635	0.741018	0.825958	0.715544
0.863676	0.759245	0.69776	0.767398	0.932014	0.789803	0.680027	0.735923	0.83864	0.823006	0.691248	0.687073	0.807289	0.96928	0.726835	0.723594	0.764339	0.853092	0.803289	0.718749	0.768839	0.764486	0.922447	0.791057	0.710605	0.742584	0.831249	0.8493	0.728094	0.684815	0.779132	0.936809	0.777691	0.680073	0.772342	0.784291	0.870236	0.666796	0.614815	0.821689	0.886778	0.813166	0.700824	0.730227	0.858264	0.807473	0.730446	0.663994	0.79834	0.941536
0.785687	0.755094	0.621464	0.643726	0.651681	0.864452	0.732855	0.678374	0.698535	0.821622	0.79468	0.624588	0.705139	0.711513	0.855461	0.59541	0.698123	0.642392	0.705704	0.679962	0.729776	0.677206	0.661463	0.893364	0.6961	0.64345	0.69002	0.786626	0.700248	0.591659	0.679308	0.733279	0.888671	0.635922	0.72033	0.683228	0.812046	0.732375	0.621855	0.683591	0.674103	0.872594	0.664635	0.730719	0.728116	0.851691	0.773406	0.656861	0.622693	0.739052
0.613921	0.827622	0.752631	0.697811	0.625176	0.663623	0.81831	0.693258	0.584404	0.573509	0.629834	0.717569	0.719968	0.674988	0.710758	0.909173	0.752025	0.569926	0.587119	0.805565	0.862898	0.660855	0.525437	0.739798	0.890691	0.70261	0.571068	0.594524	0.785576	0.827271	0.687385	0.576838	0.722848	0.876945	0.745359	0.529646	0.624068	0.800106	0.762251	0.703595	0.576458	0.667068	0.93391	0.737598	0.662996	0.611907	0.784655	0.780507	0.649	0.625868
0.702984	0.571336	0.789601	0.803262	0.6965	0.633838	0.562644	0.801078	0.656924	0.644678	0.622091	0.662106	0.772884	0.689418	0.630041	0.596638	0.892433	0.736748	0.562642	0.537434	0.771146	0.773388	0.642486	0.645981	0.589531	0.927452	0.690945	0.529997	0.510679	0.708658	0.771096	0.645376	0.614267	0.640327	0.797745	0.544379	0.638882	0.552565	0.697198	0.825047	0.662219	0.57401	0.597855	0.859117	0.661314	0.635939	0.533117	0.803161	0.745806	0.67491
0.73899	0.634435	0.675665	0.799293	0.866062	0.704259	0.540561	0.707165	0.948556	0.670665	0.595138	0.600486	0.830593	0.887642	0.704911	0.696272	0.721181	0.923704	0.676614	0.611004	0.6912	0.802997	0.847796	0.679257	0.631223	0.68115	0.907001	0.784444	0.629305	0.647297	0.843396	0.827976	0.687431	0.61091	0.708839	0.903285	0.743504	0.554504	0.606728	0.840672	0.756062	0.713051	0.612932	0.661068	0.944808	0.663041	0.594582	0.565358	0.814274	0.807905
0.84471	0.693569	0.490582	0.603861	0.845814	0.759712	0.574777	0.602482	0.79655	0.833431	0.607459	0.530009	0.689121	0.868721	0.75199	0.593842	0.585848	0.741337	0.887387	0.675984	0.59854	0.625832	0.837549	0.769599	0.567283	0.559335	0.781894	0.955891	0.684752	0.502645	0.661845	0.842297	0.808266	0.49379	0.61234	0.760882	0.922914	0.561934	0.474653	0.661654	0.772774	0.829671	0.566197	0.553356	0.82268	0.814762	0.69782	0.440511	0.672982	0.807668
0.703276	0.860983	0.646532	0.615943	0.619792	0.795415	0.822582	0.682853	0.647725	0.781042	0.901407	0.701001	0.698306	0.662415	0.7493	0.688175	0.699615	0.60644	0.61949	0.838064	0.761341	0.678345	0.592749	0.853276	0.812791	0.634567	0.705651	0.706782	0.818564	0.645453	0.654739	0.708789	0.827589	0.721555	0.724643	0.626031	0.7272	0.916161	0.675992	0.66367	0.670238	0.81644	0.75887	0.735096	0.696857	0.8027	0.892988	0.691817	0.608589	0.71523
0.680508	0.773317	0.892815	0.731533	0.590946	0.682934	0.836919	0.785664	0.575654	0.684785	0.750643	0.833321	0.782646	0.633809	0.70995	0.785521	0.857276	0.608759	0.577671	0.71747	0.922047	0.708498	0.536682	0.732629	0.830855	0.830394	0.575511	0.550229	0.692007	0.882283	0.744334	0.603183	0.70711	0.873572	0.847352	0.487523	0.648888	0.769855	0.884329	0.781383	0.621739	0.67015	0.829224	0.886094	0.633938	0.695556	0.710478	0.963138	0.704755	0.684146
0.67422	0.537785	0.720385	0.904952	0.771029	0.639503	0.542485	0.74726	0.808944	0.611491	0.571897	0.606169	0.920327	0.792311	0.615924	0.641265	0.771162	0.815725	0.553479	0.51951	0.707435	0.920064	0.747561	0.608609	0.580469	0.77644	0.832623	0.608408	0.527123	0.674845	0.93909	0.744389	0.621999	0.607503	0.773035	0.762161	0.639066	0.47982	0.633435	0.939441	0.638102	0.59057	0.559937	0.714145	0.827302	0.626628	0.483518	0.613281	0.898363	0.732328
0.787158	0.682618	0.597562	0.672945	0.891407	0.728217	0.601392	0.674981	0.856661	0.775001	0.632517	0.604953	0.747724	0.933312	0.677602	0.647943	0.653649	0.812844	0.761617	0.621851	0.64785	0.681277	0.92737	0.711866	0.619545	0.596615	0.820085	0.87987	0.628174	0.569335	0.721116	0.946879	0.713323	0.560028	0.695429	0.857466	0.839154	0.563428	0.525093	0.744099	0.835884	0.789045	0.56812	0.621656	0.863713	0.789243	0.663088	0.508456	0.730635	0.934047
0.810409	0.80787	0.522882	0.526593	0.671547	0.930882	0.723843	0.60427	0.581246	0.723843	0.754502	0.58076	0.655539	0.690657	0.887374	0.634882	0.624777	0.592347	0.754309	0.829726	0.68762	0.573293	0.639593	0.942961	0.686925	0.545339	0.584868	0.739071	0.861156	0.562379	0.603813	0.653249	0.924215	0.674408	0.630577	0.526294	0.749543	0.753718	0.562389	0.592538	0.69882	0.901025	0.739882	0.584656	0.675919	0.663277	0.847299	0.573293	0.640142	0.666675
0.553594	0.793266	0.749483	0.649067	0.472249	0.608004	0.813501	0.686297	0.489533	0.501897	0.612492	0.697132	0.712431	0.550853	0.641911	0.865843	0.734121	0.463972	0.488756	0.764508	0.825364	0.596173	0.404513	0.637014	0.85542	0.689574	0.413223	0.478614	0.754823	0.829765	0.654973	0.474509	0.64278	0.911163	0.760386	0.424706	0.517682	0.796418	0.765375	0.662811	0.492496	0.594959	0.894391	0.742822	0.562547	0.533966	0.720237	0.781716	0.653728	0.563573
0.722979	0.607796	0.792859	0.838144	0.760729	0.617437	0.578604	0.866725	0.744563	0.578604	0.532439	0.713016	0.885265	0.774415	0.646276	0.723129	0.885241	0.757742	0.636664	0.646532	0.769996	0.763052	0.715221	0.623355	0.617765	0.87139	0.706895	0.6437	0.611464	0.789724	0.84674	0.693733	0.632547	0.688357	0.855366	0.657361	0.669951	0.549876	0.715967	0.871593	0.654589	0.601172	0.631961	0.814329	0.760458	0.597973	0.568649	0.703058	0.870101	0.713904
0.831101	0.677356	0.75109	0.783512	0.881258	0.768048	0.628847	0.758088	0.857014	0.751918	0.708519	0.705432	0.820356	0.874494	0.733216	0.701137	0.782833	0.933927	0.732333	0.639164	0.759308	0.8142	0.858323	0.760876	0.696994	0.749571	0.920251	0.746242	0.63911	0.670484	0.815792	0.83012	0.727092	0.668394	0.736131	0.774042	0.785735	0.579205	0.68318	0.859786	0.827413	0.748049	0.663238	0.721244	0.903869	0.699821	0.624619	0.686703	0.803897	0.819758
0.875586	0.757708	0.621109	0.703558	0.873433	0.811445	0.661119	0.690041	0.848117	0.915813	0.721179	0.618749	0.770525	0.905402	0.772901	0.640951	0.69638	0.824214	0.88155	0.694463	0.694478	0.725518	0.875773	0.814838	0.652696	0.676652	0.83776	0.958967	0.699398	0.596578	0.740567	0.908074	0.83252	0.58568	0.724607	0.809274	0.962631	0.635433	0.573583	0.754444	0.830209	0.873248	0.631989	0.688382	0.86736	0.909718	0.739644	0.583436	0.736087	0.894162
0.738282	0.881087	0.65596	0.607698	0.632211	0.819145	0.832721	0.690672	0.618716	0.808556	0.908807	0.704538	0.71985	0.66372	0.734075	0.68262	0.728772	0.598142	0.642062	0.841195	0.772642	0.693376	0.587576	0.849706	0.789527	0.674288	0.663524	0.698354	0.84055	0.656589	0.670035	0.69444	0.813309	0.752431	0.756874	0.570799	0.747713	0.894557	0.66284	0.68552	0.710636	0.810525	0.765003	0.763408	0.693608	0.792526	0.890883	0.729524	0.655841	0.732548
0.672581	0.712073	0.898537	0.737222	0.604693	0.622634	0.749725	0.796521	0.595363	0.570082	0.598743	0.819706	0.79815	0.640806	0.656676	0.808174	0.868187	0.58785	0.573977	0.715797	0.920423	0.65965	0.525058	0.650994	0.798051	0.808148	0.56056	0.552173	0.666699	0.928988	0.734155	0.565011	0.671956	0.857026	0.864625	0.516818	0.628436	0.670012	0.897208	0.791138	0.595657	0.623045	0.810175	0.847669	0.659884	0.616703	0.65673	0.882304	0.748246	0.644434
0.684145	0.572702	0.750785	0.913374	0.756288	0.647234	0.547915	0.752806	0.767083	0.643811	0.569648	0.627222	0.905383	0.777749	0.591748	0.657361	0.814743	0.816736	0.539975	0.527208	0.741131	0.944675	0.709293	0.612574	0.601634	0.843113	0.803001	0.578659	0.526013	0.711435	0.939242	0.715261	0.623773	0.652553	0.806211	0.687395	0.666308	0.49241	0.65095	0.94839	0.658764	0.590774	0.596626	0.782092	0.791664	0.657997	0.490198	0.700979	0.901446	0.733611
0.767448	0.669545	0.519482	0.621861	0.882491	0.726216	0.557041	0.625179	0.823538	0.742888	0.590834	0.507996	0.696103	0.914216	0.692576	0.616173	0.607179	0.776524	0.772087	0.615784	0.591109	0.636236	0.909583	0.6848	0.587002	0.56034	0.759865	0.886336	0.651744	0.519993	0.675901	0.923935	0.711507	0.525341	0.631693	0.815672	0.833692	0.523233	0.479611	0.689464	0.817652	0.779928	0.55609	0.569554	0.824358	0.746422	0.6339	0.447182	0.689828	0.903325
0.819054	0.798396	0.536321	0.497209	0.624191	0.92404	0.729732	0.616005	0.532959	0.709566	0.765698	0.595231	0.61873	0.658927	0.901099	0.649116	0.631463	0.570185	0.782166	0.829229	0.670643	0.525309	0.612695	0.919301	0.727876	0.548676	0.565686	0.720163	0.845475	0.536983	0.572383	0.603349	0.907048	0.691698	0.590526	0.454677	0.724894	0.748894	0.595417	0.559896	0.657441	0.865911	0.760172	0.577894	0.638988	0.605592	0.836517	0.5875	0.602171	0.630738
0.760873	0.871176	0.817844	0.724824	0.73741	0.743867	0.877257	0.801183	0.663607	0.646322	0.712082	0.795635	0.813291	0.768147	0.756673	0.925695	0.826477	0.673076	0.705981	0.810169	0.888304	0.690346	0.665026	0.764559	0.904788	0.75757	0.646644	0.681042	0.811899	0.848696	0.759951	0.683523	0.748554	0.946177	0.829617	0.603433	0.706465	0.767808	0.830241	0.79412	0.717482	0.746898	0.936563	0.788332	0.769362	0.640254	0.776257	0.797413	0.785565	0.73452
0.637126	0.556447	0.830625	0.827207	0.633983	0.582497	0.623546	0.863654	0.66175	0.608026	0.605209	0.71353	0.821247	0.669361	0.608697	0.677134	0.935021	0.675783	0.505761	0.514726	0.823369	0.784517	0.602891	0.610891	0.67964	0.929416	0.679152	0.518497	0.489458	0.77151	0.786441	0.644732	0.60786	0.692791	0.908705	0.620619	0.622467	0.534855	0.759061	0.848294	0.597839	0.562795	0.647397	0.930019	0.695317	0.670923	0.53663	0.8043	0.761449	0.668728
0.711934	0.651416	0.574103	0.717923	0.80264	0.696185	0.525	0.63244	0.932883	0.732008	0.581002	0.565612	0.782329	0.859452	0.622242	0.62956	0.646883	0.840475	0.647503	0.610744	0.64907	0.742363	0.803108	0.684251	0.586825	0.600836	0.871006	0.830325	0.63235	0.599822	0.771706	0.854169	0.717478	0.524866	0.70966	0.94073	0.791561	0.586036	0.495555	0.766756	0.744449	0.76294	0.544472	0.63075	0.915323	0.784261	0.649021	0.485229	0.763488	0.835961
0.852707	0.755123	0.50546	0.530399	0.780801	0.794893	0.664912	0.596338	0.74513	0.920019	0.730501	0.578971	0.655786	0.826589	0.743256	0.575363	0.571293	0.685418	0.878908	0.690357	0.595205	0.586354	0.805796	0.793236	0.633947	0.518096	0.761376	0.961911	0.688854	0.473949	0.595781	0.856318	0.820329	0.525258	0.622359	0.731378	0.947229	0.636471	0.499243	0.620085	0.792217	0.882689	0.582396	0.581682	0.782072	0.905439	0.760039	0.488429	0.621855	0.83626
0.797577	0.919972	0.613479	0.559099	0.696793	0.863835	0.819194	0.663143	0.596022	0.773174	0.872008	0.659325	0.697665	0.697141	0.782838	0.725563	0.684249	0.630417	0.745643	0.937918	0.730621	0.622885	0.651344	0.863235	0.801079	0.61782	0.634737	0.73892	0.957808	0.637173	0.649944	0.682647	0.819479	0.785892	0.715364	0.54096	0.743987	0.895352	0.634291	0.648229	0.763342	0.832815	0.820393	0.682663	0.719794	0.67633	0.930685	0.650968	0.691318	0.724057
0.681191	0.737711	0.901778	0.784791	0.661991	0.657933	0.753961	0.791794	0.697452	0.624208	0.620246	0.825947	0.82874	0.73075	0.703041	0.860531	0.849721	0.671577	0.614134	0.732065	0.949059	0.689433	0.626853	0.70244	0.821191	0.789468	0.64458	0.637491	0.690694	0.94651	0.78273	0.664581	0.725574	0.826792	0.862054	0.65667	0.675638	0.717379	0.871612	0.813659	0.625659	0.685243	0.819779	0.827	0.748064	0.681375	0.727445	0.860806	0.758886	0.719382
0.689927	0.645525	0.820372	0.905222	0.74716	0.675451	0.668776	0.823846	0.752541	0.612115	0.657818	0.726533	0.936842	0.755747	0.692653	0.762279	0.846087	0.788959	0.570649	0.625425	0.810311	0.912507	0.70255	0.665685	0.709947	0.835757	0.790446	0.588597	0.605607	0.773165	0.947707	0.691498	0.653621	0.754397	0.813689	0.676092	0.63327	0.592714	0.775879	0.948083	0.632664	0.615381	0.700574	0.790754	0.791501	0.613625	0.567942	0.759812	0.898405	0.704702
0.844234	0.715501	0.505502	0.489651	0.870852	0.749186	0.622744	0.573518	0.634573	0.75258	0.649826	0.561176	0.596175	0.871564	0.668257	0.579178	0.559201	0.710093	0.860976	0.668644	0.56318	0.49988	0.884021	0.710192	0.585289	0.507417	0.646333	0.819485	0.699683	0.460151	0.537984	0.839171	0.671234	0.571258	0.559714	0.577919	0.797928	0.551333	0.459025	0.594373	0.860752	0.756626	0.599909	0.510362	0.715279	0.646107	0.674661	0.480491	0.622418	0.861938
0.878304	0.795318	0.602856	0.638151	0.760592	0.938858	0.739209	0.730657	0.712377	0.76595	0.763044	0.659677	0.76177	0.792867	0.920776	0.680152	0.710738	0.707665	0.84444	0.792441	0.730208	0.641188	0.771296	0.938319	0.715214	0.625834	0.718673	0.835871	0.802865	0.601885	0.703846	0.764324	0.952198	0.686406	0.715174	0.677745	0.825175	0.712127	0.640065	0.700504	0.72948	0.940923	0.718633	0.652598	0.796048	0.729883	0.807284	0.584496	0.729326	0.756301
0.686513	0.89574	0.77135	0.603547	0.60031	0.740124	0.945925	0.751987	0.541468	0.663678	0.807943	0.790575	0.719108	0.635619	0.722251	0.878008	0.775465	0.555357	0.612677	0.804727	0.85299	0.614923	0.541162	0.774907	0.948823	0.686524	0.573181	0.601292	0.797954	0.788481	0.649362	0.622387	0.744297	0.948726	0.786325	0.511751	0.650774	0.843146	0.824275	0.691348	0.666666	0.755347	0.934041	0.77294	0.661599	0.673373	0.823492	0.804429	0.672416	0.678952
0.778371	0.691832	0.812625	0.805378	0.747179	0.711149	0.68157	0.882474	0.684363	0.686552	0.684162	0.764931	0.864775	0.757008	0.69823	0.717721	0.930367	0.753514	0.653814	0.668188	0.82614	0.787213	0.70555	0.747511	0.686204	0.900966	0.731792	0.635987	0.605003	0.766704	0.813988	0.699575	0.719685	0.730543	0.875186	0.614105	0.713834	0.631775	0.763343	0.862153	0.707876	0.691333	0.689727	0.870912	0.75229	0.69987	0.664448	0.779069	0.834856	0.734381
0.762093	0.641557	0.669407	0.772546	0.858237	0.719114	0.545044	0.628904	0.84715	0.764551	0.651557	0.580082	0.764077	0.845498	0.610758	0.597194	0.696098	0.926527	0.657984	0.528864	0.685933	0.828599	0.813714	0.675461	0.584965	0.718861	0.857977	0.68971	0.591012	0.607939	0.796565	0.805329	0.632237	0.603796	0.692716	0.746618	0.758324	0.518995	0.552745	0.825835	0.825537	0.692399	0.593148	0.685502	0.866882	0.691169	0.546431	0.669488	0.778399	0.819531
0.889821	0.768997	0.622372	0.620542	0.796591	0.801499	0.715529	0.720371	0.717416	0.893578	0.736324	0.673512	0.745442	0.840307	0.787661	0.638641	0.683278	0.717375	0.911663	0.730356	0.694414	0.638279	0.807161	0.816551	0.677744	0.648015	0.750438	0.914855	0.713961	0.586024	0.664992	0.828919	0.848342	0.621911	0.721338	0.678913	0.941709	0.664353	0.608455	0.708386	0.776591	0.879393	0.647534	0.687533	0.790311	0.875114	0.753081	0.609246	0.703937	0.835591
0.685259	0.814906	0.514811	0.512399	0.630463	0.751961	0.687599	0.57574	0.490702	0.574765	0.68958	0.541911	0.644382	0.617033	0.686737	0.68794	0.609918	0.528087	0.671785	0.8642	0.643053	0.538119	0.542965	0.73366	0.6628	0.55548	0.457355	0.618298	0.904162	0.593889	0.593416	0.523278	0.681602	0.735435	0.634684	0.406541	0.603887	0.766501	0.53248	0.557769	0.639359	0.66881	0.766125	0.555899	0.618137	0.46173	0.821192	0.540707	0.667265	0.58362
0.522313	0.594111	0.834259	0.74336	0.54853	0.491663	0.607861	0.722124	0.646525	0.480126	0.482738	0.713792	0.77999	0.634051	0.509031	0.73736	0.786406	0.573971	0.449212	0.597641	0.839865	0.632653	0.500138	0.51252	0.673972	0.74302	0.528907	0.508626	0.555092	0.904912	0.709116	0.573482	0.563812	0.716011	0.820219	0.60194	0.554466	0.600043	0.783664	0.747371	0.507891	0.522017	0.676843	0.770107	0.645838	0.595558	0.583398	0.756582	0.720718	0.638384
0.723971	0.622074	0.73172	0.915051	0.800314	0.709927	0.589036	0.762658	0.839939	0.676676	0.607666	0.607529	0.922836	0.809981	0.71206	0.685245	0.808951	0.805084	0.611297	0.605338	0.758948	0.938855	0.74185	0.673714	0.62762	0.812415	0.813321	0.696714	0.626431	0.718434	0.971543	0.766438	0.703103	0.662162	0.803857	0.776593	0.73302	0.550766	0.670511	0.943069	0.679956	0.668945	0.631358	0.7699	0.842924	0.696302	0.554447	0.671758	0.903132	0.761253
0.81974	0.624595	0.615004	0.703096	0.881898	0.730521	0.564041	0.667414	0.845774	0.844514	0.671786	0.620735	0.758534	0.90139	0.618031	0.535525	0.666615	0.888705	0.740808	0.542706	0.619353	0.738761	0.918627	0.702238	0.552718	0.656832	0.881352	0.808525	0.546603	0.519559	0.735257	0.933207	0.67808	0.499815	0.678529	0.798581	0.824583	0.511311	0.499506	0.781975	0.854212	0.764451	0.490235	0.637144	0.842354	0.792601	0.588938	0.55354	0.752802	0.916622
0.868624	0.836116	0.549646	0.498291	0.663828	0.939419	0.78008	0.654523	0.549126	0.770236	0.826455	0.649726	0.673127	0.688139	0.88905	0.630418	0.643243	0.603135	0.819614	0.839558	0.683407	0.556496	0.655867	0.935812	0.712468	0.560559	0.599265	0.747554	0.859525	0.543546	0.601901	0.653899	0.91423	0.704589	0.632394	0.473194	0.759873	0.77055	0.614865	0.602357	0.710096	0.91062	0.729865	0.593014	0.673439	0.656921	0.847383	0.602729	0.663393	0.679673
0.595358	0.817033	0.808396	0.640714	0.543171	0.597845	0.874286	0.742469	0.513484	0.559722	0.683674	0.772442	0.721054	0.597203	0.617671	0.914748	0.784243	0.526315	0.539446	0.738678	0.856522	0.603657	0.489112	0.643059	0.918666	0.715078	0.499557	0.51695	0.713793	0.845121	0.651518	0.547263	0.621218	0.948917	0.797778	0.483849	0.563112	0.774431	0.834208	0.692076	0.57392	0.612906	0.920918	0.78843	0.624027	0.587263	0.736148	0.815806	0.659008	0.6217
0.71076	0.619676	0.83163	0.82841	0.655398	0.632009	0.670836	0.949105	0.683579	0.595161	0.623933	0.778609	0.894367	0.69776	0.657583	0.706388	0.958469	0.693454	0.594747	0.597919	0.817971	0.75707	0.635864	0.650171	0.6929	0.925175	0.689486	0.57809	0.541392	0.801271	0.825306	0.652203	0.678533	0.734876	0.932727	0.640288	0.649016	0.569724	0.815153	0.882852	0.612044	0.637118	0.6571	0.918675	0.728575	0.654527	0.569537	0.773789	0.853748	0.671653
0.753842	0.590111	0.690057	0.768813	0.876962	0.669053	0.505146	0.680384	0.933502	0.715293	0.575427	0.602088	0.799702	0.898081	0.630928	0.671154	0.71687	0.951911	0.677243	0.546862	0.674697	0.782243	0.86109	0.641423	0.602888	0.674559	0.916298	0.781296	0.572202	0.631971	0.794723	0.850653	0.637359	0.571742	0.707106	0.888262	0.769215	0.485612	0.569007	0.826371	0.797188	0.692232	0.574548	0.659169	0.948682	0.698588	0.569557	0.571881	0.783271	0.848283
0.894593	0.752668	0.621437	0.648671	0.815578	0.778531	0.673666	0.672676	0.712972	0.876578	0.681803	0.652183	0.729171	0.864679	0.759865	0.695632	0.670676	0.771061	0.916954	0.748291	0.689036	0.66209	0.816383	0.793718	0.707213	0.652505	0.768423	0.895351	0.741226	0.593941	0.691737	0.798767	0.809997	0.627386	0.662885	0.638858	0.918681	0.635862	0.582712	0.709523	0.776377	0.814388	0.695279	0.636835	0.793541	0.791206	0.744628	0.597594	0.711626	0.803377
0.728148	0.888221	0.679431	0.660902	0.675688	0.82155	0.818504	0.725579	0.66985	0.706601	0.84648	0.697242	0.734661	0.707701	0.84144	0.773774	0.737652	0.63119	0.693264	0.929377	0.811197	0.671201	0.630573	0.868202	0.8367	0.671553	0.681388	0.727455	0.920639	0.721382	0.706894	0.684326	0.854279	0.781173	0.742184	0.618635	0.711323	0.940905	0.727339	0.687873	0.666045	0.809051	0.830994	0.732979	0.739239	0.684812	0.923412	0.70352	0.665275	0.696229
0.584223	0.694211	0.910477	0.766445	0.554773	0.581628	0.721225	0.76797	0.588096	0.523099	0.592777	0.780069	0.767271	0.594322	0.644282	0.794109	0.851084	0.575573	0.506993	0.675496	0.934883	0.653796	0.476502	0.608528	0.770992	0.836476	0.502539	0.475919	0.658195	0.953732	0.731346	0.522248	0.619226	0.846788	0.845396	0.486794	0.564509	0.695284	0.897628	0.761356	0.534201	0.547805	0.813365	0.860975	0.611666	0.558913	0.623267	0.922522	0.701163	0.602253
0.7276	0.529338	0.643529	0.818864	0.77355	0.655365	0.521435	0.727287	0.769726	0.694349	0.611018	0.616933	0.885063	0.777856	0.605142	0.574079	0.743138	0.804906	0.57965	0.516463	0.646525	0.905318	0.756354	0.639868	0.528627	0.732856	0.845495	0.65169	0.490781	0.578193	0.896462	0.754749	0.634447	0.529821	0.719414	0.718552	0.694019	0.454863	0.569336	0.905103	0.688589	0.630485	0.477541	0.684174	0.797634	0.694424	0.498003	0.586617	0.86563	0.740439
0.780033	0.65204	0.611151	0.740282	0.917491	0.700499	0.556475	0.680894	0.890354	0.763589	0.588606	0.569954	0.772509	0.945023	0.675224	0.653654	0.690852	0.849701	0.740432	0.58574	0.665053	0.752046	0.919213	0.681021	0.597263	0.659356	0.840734	0.866938	0.62113	0.605799	0.767153	0.94445	0.687871	0.544934	0.714002	0.858723	0.835899	0.506411	0.538201	0.792934	0.841139	0.744972	0.566511	0.652212	0.87281	0.784091	0.608502	0.535773	0.750057	0.917421
0.868107	0.809485	0.582907	0.578407	0.720209	0.953273	0.744474	0.685751	0.654417	0.772362	0.827252	0.66105	0.693329	0.73615	0.899897	0.610464	0.672255	0.662955	0.814748	0.802439	0.680039	0.590023	0.725055	0.941395	0.695676	0.591005	0.68653	0.795529	0.811286	0.550977	0.646695	0.726514	0.928171	0.66438	0.654126	0.586737	0.789056	0.747615	0.626376	0.647644	0.724298	0.927205	0.694374	0.633707	0.720024	0.704418	0.827792	0.59944	0.667934	0.727926
0.649236	0.820179	0.808697	0.710813	0.641819	0.682239	0.83931	0.761722	0.584061	0.573173	0.65827	0.743099	0.756124	0.687385	0.711271	0.943185	0.812933	0.607609	0.589695	0.758253	0.869402	0.680429	0.571261	0.701364	0.931675	0.746138	0.578224	0.580956	0.745016	0.84038	0.715005	0.603879	0.700085	0.944542	0.779921	0.529955	0.63159	0.736334	0.8239	0.74805	0.620921	0.668186	0.950115	0.78296	0.687343	0.592652	0.731601	0.803183	0.706998	0.666602
0.70926	0.663709	0.855013	0.860701	0.701995	0.659612	0.689819	0.914708	0.724461	0.622181	0.621189	0.782303	0.910509	0.755551	0.651681	0.760267	0.952385	0.725815	0.596974	0.623642	0.84147	0.78532	0.67492	0.669186	0.719137	0.925389	0.70685	0.609052	0.580661	0.845303	0.845438	0.704514	0.676086	0.774168	0.950089	0.667369	0.676055	0.608704	0.798139	0.893435	0.661732	0.65688	0.701937	0.901558	0.743869	0.692966	0.609923	0.794058	0.872715	0.738345
0.679594	0.562339	0.743387	0.858304	0.816793	0.625946	0.511805	0.657134	0.903757	0.716407	0.568771	0.574592	0.78858	0.832193	0.591193	0.626999	0.745887	0.896645	0.568402	0.504418	0.739102	0.864873	0.76701	0.6109	0.610006	0.77586	0.904168	0.673337	0.527124	0.68418	0.835813	0.824488	0.624605	0.578687	0.730593	0.834864	0.730069	0.535165	0.6045	0.858326	0.734517	0.622136	0.580192	0.723937	0.862578	0.736609	0.513272	0.674991	0.758465	0.807695
0.788962	0.693389	0.568304	0.606224	0.744763	0.738184	0.624014	0.665507	0.775338	0.806508	0.656169	0.607346	0.693294	0.805124	0.749638	0.64953	0.632489	0.712078	0.808557	0.670762	0.636065	0.609707	0.785692	0.764405	0.662226	0.562115	0.78605	0.925297	0.655626	0.540395	0.667594	0.798529	0.806415	0.522782	0.630441	0.779189	0.866002	0.606796	0.551796	0.663664	0.671267	0.82641	0.581934	0.607357	0.814665	0.818202	0.73694	0.489665	0.636851	0.765862
0.638159	0.840906	0.684913	0.645918	0.597881	0.742996	0.762649	0.697309	0.573271	0.552581	0.750241	0.671283	0.683981	0.614376	0.783679	0.77568	0.733519	0.538796	0.584128	0.930257	0.804275	0.616194	0.51967	0.785124	0.817048	0.670522	0.558147	0.600714	0.920687	0.752896	0.674688	0.550669	0.768304	0.803136	0.712067	0.502156	0.580356	0.927851	0.729142	0.651451	0.572722	0.687949	0.844177	0.718122	0.639412	0.535226	0.875569	0.710075	0.634037	0.581734
0.694165	0.786074	0.893149	0.706387	0.614681	0.704331	0.839321	0.806562	0.642356	0.649376	0.728844	0.832429	0.768178	0.668028	0.724528	0.815004	0.851343	0.585986	0.621106	0.739909	0.921247	0.620035	0.567508	0.734497	0.857078	0.774539	0.598644	0.627425	0.709568	0.892408	0.680688	0.646889	0.744251	0.866711	0.863834	0.583539	0.683958	0.773069	0.88349	0.744666	0.628471	0.727876	0.846074	0.854761	0.691182	0.703571	0.760597	0.879257	0.67973	0.705635
0.703947	0.65499	0.699967	0.904171	0.735802	0.705337	0.621408	0.797227	0.819762	0.641199	0.611034	0.660619	0.936211	0.801274	0.707037	0.728924	0.820846	0.73738	0.595396	0.657579	0.755066	0.901164	0.708791	0.692286	0.670474	0.788785	0.782065	0.706531	0.655676	0.723119	0.931604	0.749956	0.734056	0.663613	0.815071	0.767776	0.697682	0.61102	0.66374	0.918935	0.611167	0.680277	0.645074	0.782421	0.807219	0.69878	0.625105	0.644446	0.872292	0.733738
0.791649	0.679174	0.61519	0.697636	0.904523	0.721314	0.582005	0.651922	0.842203	0.771615	0.603854	0.585231	0.702186	0.944208	0.70406	0.653662	0.665703	0.818491	0.780583	0.636968	0.66191	0.676263	0.91482	0.71909	0.633864	0.648984	0.808099	0.877507	0.663109	0.591951	0.700582	0.926813	0.715187	0.572014	0.678812	0.802733	0.850845	0.570419	0.52533	0.723939	0.831927	0.765119	0.617891	0.652633	0.818804	0.768965	0.655986	0.554936	0.671889	0.924087
0.903112	0.814659	0.577348	0.622216	0.801276	0.931089	0.701499	0.630583	0.672591	0.821232	0.754052	0.617812	0.709142	0.813738	0.832075	0.639037	0.674552	0.729758	0.870349	0.810569	0.695845	0.641368	0.770326	0.904011	0.684384	0.642367	0.688714	0.814432	0.855538	0.587983	0.675039	0.753902	0.881811	0.687525	0.663244	0.575037	0.842178	0.724115	0.566785	0.673736	0.809649	0.877737	0.728249	0.617752	0.746028	0.702789	0.81106	0.612085	0.730362	0.772744
0.639648	0.852652	0.756652	0.623754	0.570643	0.672009	0.883734	0.699396	0.455427	0.576936	0.686407	0.741045	0.684874	0.598204	0.666171	0.863204	0.768882	0.476383	0.582333	0.792049	0.850823	0.595644	0.4659	0.713535	0.889637	0.722242	0.466652	0.513854	0.789794	0.812334	0.632377	0.521265	0.672736	0.943755	0.765916	0.386173	0.58107	0.795222	0.785593	0.679876	0.600526	0.643074	0.942734	0.762816	0.560875	0.569745	0.768471	0.832005	0.643355	0.600613
0.724765	0.676201	0.809629	0.747923	0.656833	0.650012	0.692605	0.922706	0.614543	0.529366	0.627107	0.813768	0.871685	0.686278	0.63357	0.736636	0.904982	0.672256	0.628635	0.653896	0.794704	0.65968	0.653534	0.662524	0.68146	0.82964	0.631876	0.563241	0.572898	0.775465	0.764724	0.601798	0.645998	0.759157	0.879921	0.564326	0.596391	0.595249	0.793544	0.817375	0.595458	0.637816	0.674381	0.814841	0.713641	0.548789	0.61756	0.71588	0.84884	0.640542
0.640446	0.53894	0.594571	0.760334	0.77438	0.627439	0.429564	0.539923	0.915557	0.756391	0.546534	0.473428	0.714428	0.820187	0.546477	0.537875	0.616797	0.857396	0.538227	0.448278	0.624863	0.824734	0.748919	0.597834	0.529092	0.636314	0.903095	0.725151	0.501354	0.56413	0.764531	0.84086	0.625651	0.445858	0.650196	0.874887	0.761084	0.482791	0.4655	0.772369	0.724245	0.657522	0.47695	0.631379	0.850859	0.795611	0.518648	0.549641	0.682372	0.814816
0.923807	0.72149	0.536251	0.626237	0.861212	0.806518	0.621113	0.673435	0.78039	0.897003	0.697703	0.586724	0.742549	0.88871	0.763073	0.576709	0.646433	0.788147	0.942787	0.679784	0.608903	0.65742	0.876428	0.787908	0.579106	0.617843	0.798852	0.956612	0.694811	0.501541	0.693683	0.866685	0.809803	0.536104	0.665882	0.728717	0.954894	0.570457	0.511712	0.713126	0.828815	0.853456	0.565099	0.606705	0.834161	0.836427	0.700259	0.488338	0.739938	0.842627
0.736128	0.882066	0.659445	0.648646	0.676497	0.807978	0.80359	0.730642	0.690653	0.695132	0.836916	0.698799	0.724056	0.701578	0.828287	0.748491	0.720952	0.608676	0.708315	0.916207	0.780986	0.634569	0.620156	0.848762	0.807502	0.643086	0.683563	0.760149	0.91347	0.703627	0.685176	0.682863	0.851854	0.754457	0.734682	0.640252	0.729917	0.924648	0.719735	0.672278	0.651406	0.821122	0.80211	0.718935	0.743202	0.694797	0.916904	0.661776	0.654177	0.67697
0.64042	0.737058	0.863757	0.746278	0.584549	0.641493	0.753619	0.743499	0.588306	0.585938	0.601458	0.770416	0.761024	0.630256	0.664521	0.792601	0.82669	0.578611	0.573702	0.708577	0.912492	0.633469	0.506142	0.664459	0.772267	0.808573	0.490466	0.539566	0.715812	0.923892	0.723469	0.565835	0.675598	0.849105	0.843647	0.494012	0.611678	0.710885	0.836968	0.747321	0.580811	0.624838	0.825575	0.839143	0.624894	0.596553	0.676926	0.895732	0.710297	0.651721
0.696278	0.576815	0.75798	0.929011	0.738672	0.667677	0.562083	0.773355	0.79329	0.661636	0.576962	0.626281	0.930945	0.790416	0.646767	0.665422	0.82471	0.806914	0.553411	0.551471	0.764617	0.95193	0.708094	0.629133	0.622521	0.84902	0.800502	0.611774	0.550492	0.729866	0.956516	0.733345	0.664615	0.653309	0.814809	0.722824	0.692212	0.515151	0.664625	0.968103	0.649427	0.613915	0.609182	0.800446	0.797384	0.691888	0.503353	0.703767	0.90761	0.74864
0.75231	0.609685	0.615734	0.72484	0.899427	0.662511	0.539731	0.682676	0.837752	0.637112	0.518126	0.598417	0.749615	0.913974	0.660676	0.671273	0.68192	0.809454	0.746328	0.592411	0.652311	0.665876	0.903149	0.670276	0.591197	0.634638	0.80552	0.805981	0.593097	0.624402	0.737152	0.860136	0.663725	0.559172	0.684395	0.814824	0.752882	0.494406	0.561917	0.755452	0.775398	0.706587	0.575656	0.596161	0.838156	0.660834	0.589504	0.505025	0.744727	0.823175
0.904086	0.791674	0.581963	0.665071	0.806929	0.956769	0.700992	0.683858	0.73593	0.815575	0.775554	0.611412	0.762696	0.826493	0.891212	0.653376	0.711269	0.749588	0.842431	0.787563	0.712706	0.706604	0.781996	0.934357	0.684522	0.655783	0.752689	0.836121	0.831759	0.591324	0.733447	0.78624	0.938174	0.677097	0.70439	0.660918	0.854246	0.706682	0.59463	0.729842	0.801106	0.925274	0.708813	0.647714	0.808654	0.749707	0.81355	0.590062	0.765664	0.782799
0.661153	0.870057	0.779862	0.62163	0.579837	0.696536	0.93594	0.739625	0.519297	0.64714	0.767604	0.77891	0.711046	0.605046	0.692478	0.865187	0.764726	0.527127	0.60038	0.767833	0.838487	0.609805	0.502457	0.73093	0.91513	0.692998	0.521949	0.57718	0.769784	0.787099	0.646698	0.588549	0.706401	0.946675	0.777382	0.476026	0.634823	0.811104	0.809064	0.690875	0.623406	0.709968	0.922024	0.788259	0.632987	0.649828	0.776482	0.824835	0.649573	0.653042
0.743051	0.669521	0.841375	0.794285	0.684354	0.655599	0.733474	0.963235	0.651404	0.598883	0.66128	0.814182	0.86869	0.714266	0.687015	0.76191	0.968052	0.675682	0.642667	0.634074	0.838998	0.716551	0.652441	0.684214	0.741092	0.905311	0.684313	0.59873	0.57839	0.78956	0.78246	0.656341	0.682782	0.785719	0.91976	0.606703	0.662024	0.61226	0.834068	0.844597	0.62257	0.653438	0.713671	0.894264	0.728397	0.636672	0.629317	0.769686	0.818765	0.676038
0.72322	0.607267	0.648311	0.773813	0.853459	0.695026	0.508768	0.639167	0.94524	0.759168	0.617271	0.5661	0.763549	0.859322	0.646209	0.596924	0.690959	0.903392	0.620089	0.5455	0.687428	0.825312	0.806985	0.694136	0.589809	0.681341	0.938602	0.763704	0.576959	0.605071	0.785115	0.855572	0.685241	0.51818	0.696852	0.899271	0.788957	0.53604	0.548485	0.813519	0.794454	0.723773	0.557818	0.683645	0.912923	0.772661	0.579409	0.596136	0.733718	0.825211
0.902561	0.777884	0.508278	0.476663	0.775857	0.819063	0.6933	0.584737	0.648108	0.910941	0.733712	0.592251	0.636641	0.7933	0.743639	0.5769	0.566273	0.685279	0.949715	0.723944	0.603782	0.523047	0.793453	0.80236	0.619117	0.519784	0.681327	0.922705	0.738821	0.48342	0.57594	0.781997	0.808034	0.581403	0.606769	0.600608	0.920281	0.635635	0.50619	0.588997	0.801321	0.873551	0.611158	0.538072	0.757186	0.808751	0.777682	0.505864	0.655865	0.791219
0.754531	0.891416	0.654806	0.655479	0.674428	0.822765	0.814001	0.732633	0.645079	0.69484	0.828757	0.711226	0.753743	0.698694	0.830465	0.776833	0.743135	0.611535	0.711405	0.955564	0.808386	0.673339	0.619476	0.869098	0.822635	0.66816	0.651024	0.736205	0.938785	0.708798	0.711285	0.659125	0.863065	0.786512	0.748472	0.595185	0.721389	0.926862	0.706705	0.689735	0.651564	0.803237	0.830029	0.72848	0.737093	0.673222	0.921058	0.673652	0.688816	0.675129
0.726932	0.823694	0.897696	0.733062	0.601948	0.719724	0.855539	0.844858	0.607442	0.659008	0.744977	0.871773	0.820029	0.662949	0.746212	0.843151	0.882884	0.601608	0.644467	0.793477	0.957648	0.672317	0.548517	0.757185	0.867956	0.820853	0.594801	0.607017	0.754169	0.915743	0.748114	0.604179	0.768091	0.891522	0.880208	0.533184	0.684124	0.801781	0.920673	0.785607	0.612165	0.71866	0.870939	0.876716	0.691479	0.676052	0.775879	0.904212	0.754958	0.668719
0.73933	0.631017	0.756143	0.908017	0.810686	0.679126	0.606871	0.790218	0.791098	0.655931	0.585723	0.665432	0.934938	0.828701	0.636367	0.716274	0.823978	0.828103	0.614014	0.582827	0.761093	0.909456	0.76454	0.639196	0.638261	0.841795	0.790076	0.631535	0.597937	0.740828	0.952413	0.752001	0.63505	0.706101	0.821619	0.716603	0.687384	0.531245	0.681245	0.960512	0.724303	0.629788	0.650608	0.774642	0.812474	0.644028	0.53273	0.696583	0.95878	0.767422
0.814039	0.665155	0.610505	0.726387	0.924016	0.727936	0.555702	0.658342	0.881003	0.809258	0.609855	0.577983	0.739583	0.968399	0.685431	0.614305	0.677245	0.872724	0.777005	0.589452	0.660485	0.73655	0.929441	0.717349	0.600539	0.666494	0.85635	0.874206	0.635328	0.589908	0.735389	0.951155	0.711887	0.542673	0.694649	0.831611	0.876812	0.522568	0.522462	0.773317	0.873224	0.770786	0.57718	0.65534	0.856318	0.80394	0.612321	0.558206	0.723214	0.935081
0.847209	0.823017	0.53497	0.542292	0.706948	0.94356	0.741785	0.643579	0.599248	0.736982	0.757681	0.605566	0.661355	0.721546	0.895358	0.655735	0.66437	0.616071	0.823702	0.809894	0.705581	0.562297	0.688451	0.935498	0.703024	0.591096	0.598609	0.77412	0.846033	0.572976	0.612294	0.677589	0.921266	0.707272	0.662542	0.536796	0.783926	0.723854	0.590708	0.602306	0.735524	0.90367	0.748345	0.603658	0.695701	0.65917	0.825521	0.580618	0.655062	0.689924
0.725575	0.886585	0.72293	0.591106	0.624172	0.729618	0.895932	0.729896	0.554894	0.672325	0.732802	0.773974	0.733717	0.685928	0.703182	0.91058	0.741342	0.551954	0.689812	0.836077	0.823171	0.580021	0.577596	0.759691	0.919575	0.645315	0.553773	0.666474	0.826207	0.774177	0.642358	0.629109	0.746145	0.910577	0.779133	0.5309	0.69181	0.815466	0.765687	0.66763	0.666528	0.765835	0.926588	0.721969	0.693194	0.656188	0.852292	0.720354	0.710039	0.691224
0.769473	0.722264	0.848794	0.791354	0.713414	0.719934	0.735623	0.883602	0.61814	0.635285	0.698786	0.785021	0.840202	0.705442	0.734918	0.76681	0.939218	0.703948	0.65635	0.701144	0.854539	0.75572	0.635561	0.734607	0.751312	0.918393	0.667514	0.563553	0.674554	0.805685	0.802316	0.617346	0.690581	0.82406	0.860141	0.511087	0.660469	0.660418	0.832888	0.851726	0.691418	0.656828	0.787215	0.884516	0.696369	0.591988	0.655524	0.854075	0.828757	0.664123
0.783509	0.608082	0.659102	0.744866	0.881499	0.686963	0.536992	0.705767	0.874534	0.675906	0.599318	0.653509	0.809521	0.897321	0.600872	0.654672	0.707383	0.941962	0.697313	0.565234	0.654676	0.76031	0.883092	0.672418	0.603426	0.660303	0.907456	0.730917	0.577233	0.607307	0.783783	0.82455	0.634717	0.583116	0.69623	0.818815	0.724903	0.49971	0.566335	0.822982	0.796002	0.699602	0.560281	0.615927	0.919911	0.634044	0.568018	0.547474	0.823887	0.806223
0.921162	0.741884	0.594303	0.622775	0.838599	0.808465	0.69038	0.67835	0.754365	0.94453	0.747282	0.63867	0.750585	0.860165	0.735957	0.603727	0.650759	0.785312	0.92112	0.671955	0.629943	0.65412	0.869701	0.794839	0.624362	0.623071	0.780669	0.936889	0.68313	0.540097	0.694624	0.882769	0.797408	0.583559	0.70101	0.706698	0.943308	0.591463	0.544187	0.721503	0.843097	0.876475	0.592482	0.637981	0.81581	0.878303	0.723495	0.563401	0.736677	0.879231
0.624174	0.864521	0.62907	0.575128	0.540306	0.733162	0.788098	0.627351	0.530517	0.585018	0.755437	0.66593	0.64261	0.590541	0.768115	0.775409	0.653611	0.483307	0.595814	0.94437	0.7798	0.563154	0.485611	0.802031	0.822764	0.582496	0.515132	0.61306	0.925068	0.71742	0.600825	0.538315	0.78493	0.778085	0.661186	0.471992	0.593472	0.952176	0.680588	0.578102	0.535915	0.718984	0.849439	0.663294	0.608266	0.567352	0.909172	0.672416	0.557686	0.579008
0.747433	0.785184	0.902978	0.720663	0.615889	0.712104	0.844367	0.844312	0.55435	0.641313	0.729696	0.867854	0.80395	0.655517	0.741344	0.823641	0.885318	0.586335	0.666714	0.764868	0.938372	0.654675	0.561424	0.741255	0.850339	0.826773	0.574579	0.583169	0.727332	0.891659	0.725612	0.588744	0.739944	0.897898	0.866949	0.46098	0.674392	0.737018	0.913779	0.783105	0.619922	0.688173	0.861513	0.860001	0.655836	0.63734	0.727113	0.91012	0.740191	0.662229
0.715497	0.666173	0.730909	0.866933	0.729435	0.672348	0.673784	0.837123	0.809801	0.652191	0.641507	0.723984	0.971671	0.790417	0.652652	0.720294	0.815483	0.745571	0.611351	0.640298	0.744074	0.867261	0.718428	0.662825	0.658847	0.767591	0.792063	0.697361	0.614103	0.731435	0.92787	0.754725	0.694793	0.688141	0.850248	0.784364	0.690644	0.614242	0.698477	0.927979	0.621829	0.688926	0.616066	0.76837	0.83104	0.711812	0.614894	0.634925	0.922327	0.748261
0.802528	0.657307	0.611118	0.71107	0.89749	0.729285	0.587511	0.712303	0.846368	0.694631	0.593526	0.635287	0.77599	0.929676	0.678189	0.672335	0.679401	0.839487	0.782936	0.630516	0.642447	0.662674	0.932888	0.703719	0.614264	0.62707	0.815226	0.8337	0.634335	0.587905	0.742666	0.90993	0.707842	0.587214	0.69907	0.817968	0.77736	0.545422	0.546088	0.762686	0.797858	0.767987	0.577601	0.60756	0.85596	0.685295	0.632393	0.506635	0.77038	0.891644
0.797076	0.77173	0.590006	0.649017	0.711276	0.895956	0.68133	0.67764	0.694273	0.68133	0.696327	0.618815	0.691422	0.755361	0.916987	0.666455	0.687975	0.630585	0.767704	0.781054	0.730337	0.60863	0.694046	0.907763	0.698341	0.620344	0.663058	0.783984	0.798354	0.620441	0.673024	0.693985	0.920231	0.652472	0.672372	0.638928	0.766708	0.723095	0.637944	0.654216	0.650437	0.874505	0.731308	0.663499	0.727431	0.666131	0.79862	0.593341	0.646909	0.694151
0.640518	0.853451	0.815671	0.708225	0.621405	0.702895	0.879236	0.75278	0.603401	0.613819	0.718494	0.77667	0.742211	0.668218	0.709852	0.921736	0.798812	0.593988	0.564211	0.7552	0.884697	0.682928	0.558077	0.734416	0.943641	0.737406	0.612774	0.583192	0.741567	0.83154	0.716592	0.617871	0.708126	0.940877	0.799632	0.56277	0.633981	0.797741	0.826031	0.743611	0.626158	0.695477	0.940882	0.80003	0.684451	0.648196	0.764955	0.829852	0.68188	0.681428
0.650557	0.590921	0.828281	0.849259	0.64413	0.596953	0.645294	0.874411	0.679336	0.618571	0.597819	0.713865	0.832891	0.678354	0.614121	0.688103	0.939765	0.68885	0.517175	0.549232	0.828302	0.795344	0.614081	0.620233	0.693063	0.941106	0.678042	0.537037	0.522226	0.778587	0.814166	0.661692	0.623702	0.711323	0.922944	0.635848	0.628227	0.575997	0.753316	0.860035	0.597537	0.578062	0.659732	0.946994	0.707344	0.673378	0.550553	0.802448	0.782783	0.686076
0.689991	0.573874	0.644831	0.784654	0.810051	0.639677	0.507748	0.695005	0.952476	0.651727	0.561045	0.610956	0.798759	0.856045	0.619934	0.635304	0.695155	0.857134	0.600862	0.519095	0.664594	0.771717	0.805955	0.635846	0.59086	0.645116	0.934387	0.767059	0.52757	0.607047	0.802996	0.838141	0.648277	0.521298	0.710905	0.948052	0.7201	0.521067	0.574842	0.813831	0.685638	0.690702	0.526486	0.653954	0.906659	0.719839	0.565157	0.515927	0.757186	0.792667
0.847555	0.726818	0.578494	0.640191	0.790369	0.79018	0.651174	0.650386	0.801667	0.944862	0.72018	0.5958	0.743422	0.852095	0.732696	0.580711	0.651885	0.741688	0.829124	0.641095	0.64369	0.701625	0.814522	0.781333	0.621595	0.624651	0.802695	0.945786	0.658738	0.541918	0.704697	0.874185	0.812602	0.548542	0.712386	0.785466	0.961922	0.608231	0.519328	0.730164	0.800149	0.868302	0.572212	0.682995	0.822332	0.95408	0.720289	0.565804	0.706276	0.870416
0.811996	0.886803	0.613082	0.589362	0.737454	0.853274	0.78527	0.67936	0.663846	0.745131	0.825253	0.675313	0.730423	0.765644	0.808342	0.741371	0.685434	0.651986	0.806857	0.922266	0.740686	0.601886	0.709656	0.865862	0.764961	0.597523	0.654229	0.80757	0.931156	0.645157	0.662505	0.710497	0.833777	0.74726	0.721544	0.616738	0.763885	0.86139	0.628068	0.652268	0.735362	0.837206	0.794297	0.650143	0.777451	0.674611	0.938471	0.609528	0.704307	0.738291
0.705796	0.736356	0.923343	0.751866	0.627746	0.671668	0.81626	0.867271	0.597438	0.619836	0.727196	0.883394	0.810559	0.64312	0.710516	0.775336	0.903297	0.613515	0.601973	0.690015	0.935218	0.672332	0.567153	0.717098	0.802791	0.845268	0.610826	0.549106	0.651715	0.904357	0.747111	0.606221	0.694716	0.842971	0.885278	0.528497	0.630819	0.699091	0.941653	0.812181	0.633519	0.666228	0.791758	0.885227	0.662443	0.642664	0.678239	0.919641	0.742548	0.657351
0.762218	0.619227	0.69713	0.86473	0.806703	0.721618	0.595523	0.788757	0.850132	0.719495	0.643567	0.63018	0.942006	0.845225	0.672171	0.666607	0.793023	0.814998	0.663096	0.578956	0.700852	0.897306	0.812344	0.675704	0.606757	0.764578	0.851037	0.755408	0.575798	0.646629	0.927005	0.819901	0.704643	0.626175	0.824709	0.826892	0.766728	0.513764	0.612697	0.930719	0.705307	0.71382	0.574677	0.748697	0.885423	0.747089	0.583016	0.589019	0.912787	0.81775
0.839261	0.695647	0.570078	0.616569	0.910723	0.750384	0.594914	0.650866	0.813235	0.783209	0.65842	0.592918	0.676949	0.93663	0.691665	0.611206	0.643317	0.824944	0.829588	0.644576	0.629567	0.608354	0.93446	0.737752	0.607817	0.585347	0.809089	0.883536	0.661133	0.530539	0.626784	0.932783	0.717722	0.549754	0.650066	0.77677	0.852441	0.567419	0.503862	0.675653	0.86879	0.786523	0.582257	0.584382	0.83169	0.751302	0.682702	0.492947	0.655125	0.914224
0.919269	0.796039	0.582322	0.600486	0.769781	0.954657	0.720468	0.65717	0.660554	0.87696	0.820396	0.621622	0.732257	0.788392	0.843785	0.607397	0.695886	0.741554	0.843212	0.746559	0.680051	0.681826	0.766708	0.92123	0.667634	0.651406	0.710465	0.80676	0.775672	0.540775	0.689639	0.765691	0.892515	0.678889	0.693073	0.581231	0.853259	0.675634	0.56794	0.705776	0.827561	0.916687	0.686733	0.658934	0.757807	0.776908	0.793387	0.635067	0.736648	0.80769
0.6999	0.854469	0.780353	0.698066	0.64069	0.70452	0.897692	0.793735	0.615573	0.63672	0.720436	0.815288	0.788478	0.699465	0.691324	0.900094	0.794657	0.584186	0.642253	0.784975	0.860938	0.645726	0.589654	0.748215	0.919101	0.722975	0.639046	0.631065	0.763467	0.817915	0.701706	0.652731	0.743281	0.915404	0.830332	0.593454	0.662408	0.811864	0.811886	0.748721	0.642183	0.742765	0.905863	0.775179	0.704271	0.670698	0.792757	0.761674	0.737328	0.688829
0.693411	0.584624	0.841722	0.824711	0.670459	0.631609	0.630384	0.921248	0.685567	0.578559	0.627124	0.770318	0.853772	0.693652	0.666537	0.678704	0.955058	0.7079	0.587714	0.578562	0.815721	0.744418	0.653815	0.654822	0.667362	0.92442	0.718585	0.556058	0.509733	0.773359	0.797163	0.642059	0.641505	0.69566	0.898086	0.620909	0.622737	0.56205	0.801426	0.848258	0.605142	0.600092	0.633833	0.887058	0.711394	0.611056	0.564492	0.777589	0.803619	0.643169
0.778702	0.609188	0.686017	0.751076	0.881912	0.69293	0.493754	0.643659	0.887204	0.738746	0.572548	0.582436	0.749751	0.880165	0.622686	0.630982	0.704167	0.963711	0.689571	0.554334	0.677755	0.768308	0.845589	0.644411	0.588903	0.707122	0.878034	0.73748	0.589936	0.62396	0.774308	0.827174	0.636623	0.589379	0.666517	0.791709	0.770103	0.501397	0.562684	0.807041	0.838787	0.680581	0.583237	0.65577	0.891093	0.671054	0.546253	0.624319	0.784755	0.83294
0.820077	0.68577	0.509353	0.63161	0.801344	0.766465	0.589837	0.628881	0.817398	0.877654	0.643597	0.536618	0.721123	0.869851	0.748635	0.589959	0.606708	0.733348	0.833802	0.643371	0.598614	0.674741	0.825706	0.771302	0.595638	0.568932	0.805284	0.962359	0.654524	0.498582	0.680827	0.868443	0.814696	0.484775	0.64849	0.808318	0.94381	0.578517	0.461263	0.686497	0.752099	0.853275	0.553047	0.599145	0.824493	0.894959	0.708067	0.461969	0.673878	0.829952
0.67043	0.874343	0.652272	0.592639	0.610561	0.787189	0.823167	0.642135	0.518291	0.671321	0.827333	0.636353	0.655864	0.590951	0.750419	0.676858	0.705222	0.518023	0.615055	0.874667	0.771994	0.62582	0.511968	0.81389	0.76886	0.6759	0.537818	0.588525	0.901227	0.68129	0.634886	0.576376	0.757345	0.805191	0.711396	0.439055	0.633359	0.895432	0.667131	0.633326	0.665825	0.723988	0.824559	0.708263	0.601243	0.599076	0.848887	0.734562	0.628181	0.607017
0.740954	0.773039	0.886397	0.67524	0.617796	0.687859	0.838152	0.842197	0.578763	0.632302	0.71951	0.895384	0.797975	0.654679	0.710038	0.807953	0.85914	0.581537	0.668105	0.738878	0.918953	0.610802	0.569478	0.726064	0.828774	0.777004	0.598745	0.603914	0.689163	0.876737	0.699488	0.59614	0.723112	0.869804	0.869354	0.514334	0.67935	0.707414	0.916815	0.764022	0.627818	0.703183	0.8233	0.835845	0.682569	0.649979	0.716537	0.87317	0.738019	0.665371
0.71716	0.560746	0.635323	0.840931	0.782988	0.69046	0.505159	0.70226	0.821535	0.712787	0.568263	0.508522	0.887559	0.801795	0.604318	0.573665	0.751665	0.815173	0.58556	0.542182	0.648286	0.90185	0.755905	0.61202	0.533086	0.766492	0.792158	0.673791	0.568267	0.608044	0.913312	0.790675	0.646311	0.560986	0.771817	0.76621	0.712278	0.491597	0.533695	0.903313	0.715872	0.656609	0.51649	0.711692	0.824761	0.702509	0.522051	0.575709	0.928812	0.777315
0.814204	0.686274	0.688812	0.768463	0.910234	0.723324	0.600079	0.678737	0.869198	0.824363	0.631925	0.609222	0.759801	0.954683	0.677332	0.674008	0.715767	0.885659	0.763437	0.615943	0.716169	0.763431	0.91361	0.706478	0.660287	0.723326	0.85999	0.837237	0.645364	0.656466	0.767371	0.951054	0.713299	0.601854	0.725315	0.810289	0.860658	0.577215	0.574901	0.806777	0.868214	0.754103	0.635931	0.702791	0.85518	0.809874	0.635025	0.635196	0.735618	0.953268
0.754792	0.763907	0.587561	0.634462	0.618515	0.889981	0.710495	0.650109	0.689381	0.754164	0.75515	0.606336	0.701028	0.696854	0.885089	0.624163	0.68403	0.588792	0.690446	0.753237	0.739382	0.651655	0.603575	0.918187	0.705404	0.611081	0.675841	0.767962	0.767431	0.619518	0.674996	0.684465	0.950725	0.634844	0.705556	0.666409	0.782089	0.762431	0.630449	0.655111	0.61666	0.903629	0.703831	0.689182	0.724532	0.784685	0.833898	0.607556	0.632567	0.686361
0.583304	0.820899	0.80352	0.687605	0.538562	0.64145	0.864001	0.749813	0.53742	0.527401	0.661049	0.758289	0.72531	0.601591	0.702233	0.917475	0.803906	0.49489	0.534514	0.782666	0.887448	0.619033	0.458564	0.69527	0.921706	0.733784	0.499465	0.528491	0.76679	0.879005	0.683274	0.531017	0.70208	0.938979	0.797846	0.498823	0.569917	0.811351	0.851323	0.705044	0.535418	0.645591	0.946598	0.807609	0.622054	0.577884	0.7688	0.820113	0.654668	0.592514
0.697199	0.653137	0.834561	0.819025	0.666644	0.622931	0.694005	0.929963	0.674305	0.532652	0.580727	0.777147	0.876601	0.712025	0.679301	0.764768	0.930925	0.663372	0.607571	0.646349	0.833453	0.703822	0.619598	0.651135	0.704407	0.88798	0.627518	0.581295	0.609169	0.843586	0.802478	0.631783	0.668893	0.779029	0.911389	0.605496	0.620979	0.621482	0.81562	0.84188	0.58173	0.62202	0.712203	0.868343	0.711512	0.596203	0.60786	0.768171	0.833967	0.659053
0.769633	0.591758	0.72228	0.745726	0.871908	0.687948	0.527902	0.679906	0.837113	0.729232	0.625352	0.653352	0.773898	0.852919	0.61001	0.640098	0.732167	0.947558	0.672294	0.551652	0.694883	0.782084	0.837046	0.67453	0.611464	0.713916	0.898741	0.693777	0.565181	0.636854	0.768198	0.801713	0.622305	0.590073	0.690984	0.758583	0.746956	0.4992	0.598204	0.813367	0.826924	0.678505	0.58213	0.658578	0.880915	0.662248	0.560836	0.64559	0.782942	0.80765
0.878964	0.747238	0.521543	0.60072	0.825218	0.805292	0.635731	0.622143	0.77835	0.847774	0.680262	0.596857	0.720923	0.885607	0.769638	0.636873	0.580582	0.763358	0.924865	0.739572	0.607351	0.613364	0.866326	0.7973	0.636863	0.524603	0.77937	0.96183	0.751508	0.520362	0.674717	0.840036	0.825479	0.558057	0.624619	0.744076	0.912622	0.627421	0.502529	0.67327	0.771524	0.864292	0.610089	0.547347	0.842804	0.793341	0.758701	0.466534	0.70256	0.826102
0.699172	0.872857	0.729521	0.709533	0.675112	0.789212	0.790716	0.723741	0.649212	0.683191	0.818444	0.696558	0.757156	0.69675	0.791026	0.785427	0.776359	0.646599	0.634507	0.910712	0.836464	0.729204	0.602998	0.821841	0.824633	0.738324	0.643871	0.657594	0.916368	0.77791	0.742099	0.648167	0.79103	0.822179	0.771897	0.566746	0.68065	0.925406	0.731422	0.740584	0.682474	0.739735	0.842697	0.781478	0.712872	0.667541	0.879975	0.785488	0.703398	0.690842
0.647828	0.677559	0.918964	0.785981	0.583287	0.615434	0.70303	0.79767	0.648644	0.54962	0.594727	0.822273	0.807866	0.652241	0.685648	0.787303	0.858879	0.63164	0.558521	0.698651	0.939283	0.661115	0.531313	0.661471	0.765223	0.818211	0.570651	0.545253	0.665652	0.960536	0.7543	0.568293	0.695435	0.8054	0.853692	0.567931	0.608837	0.701769	0.897907	0.791311	0.547514	0.620853	0.778219	0.852347	0.676683	0.607329	0.652681	0.892341	0.725024	0.639303
0.695094	0.62128	0.728329	0.913131	0.74078	0.673355	0.597279	0.755716	0.803505	0.661028	0.590763	0.649675	0.942768	0.791307	0.622031	0.689861	0.7895	0.785216	0.569306	0.602187	0.750305	0.914063	0.713006	0.638218	0.632164	0.801963	0.781119	0.640133	0.609388	0.731762	0.967682	0.739261	0.667699	0.668756	0.819485	0.756064	0.672905	0.574478	0.649001	0.947246	0.648091	0.647866	0.621415	0.762791	0.811956	0.67924	0.568558	0.665765	0.944424	0.754846
0.847259	0.68241	0.598213	0.615104	0.924692	0.759487	0.603829	0.659499	0.741107	0.692722	0.651683	0.635073	0.698075	0.87944	0.695448	0.659729	0.669558	0.828217	0.800536	0.678879	0.642997	0.627396	0.895183	0.752514	0.621594	0.594247	0.812443	0.777259	0.683572	0.548561	0.659798	0.828595	0.685783	0.624877	0.643819	0.690278	0.756149	0.544797	0.557077	0.701509	0.877933	0.747977	0.634589	0.555418	0.824297	0.604759	0.672092	0.513194	0.723516	0.820725
0.83225	0.818661	0.577348	0.606793	0.680291	0.926094	0.770576	0.681457	0.696054	0.830443	0.812246	0.658622	0.716963	0.744288	0.88106	0.64422	0.678639	0.634288	0.765812	0.782151	0.72113	0.646038	0.683141	0.944714	0.738517	0.593692	0.709495	0.832165	0.803276	0.592278	0.666103	0.758664	0.967706	0.663915	0.702609	0.673242	0.842178	0.773519	0.617117	0.669707	0.70688	0.960782	0.705769	0.675378	0.746028	0.833612	0.855629	0.612085	0.656606	0.747678
0.669538	0.868557	0.785965	0.657116	0.634677	0.704728	0.890391	0.742096	0.574869	0.645712	0.718781	0.752158	0.72037	0.668407	0.717458	0.911962	0.78314	0.582369	0.629173	0.785634	0.859452	0.630519	0.55556	0.745467	0.927391	0.723338	0.56347	0.611174	0.794566	0.826442	0.665926	0.618044	0.716732	0.933701	0.800567	0.529606	0.66681	0.793191	0.800889	0.70215	0.675877	0.723363	0.948667	0.781746	0.680444	0.644658	0.787202	0.80696	0.672911	0.680115
0.635579	0.633751	0.840828	0.860484	0.614865	0.607593	0.662723	0.885197	0.690678	0.567223	0.587797	0.734676	0.863468	0.687671	0.641923	0.738217	0.940388	0.656974	0.50421	0.621891	0.848173	0.779144	0.580238	0.6364	0.733392	0.930434	0.644427	0.536859	0.597999	0.850841	0.834116	0.633268	0.65392	0.752472	0.942816	0.653573	0.604777	0.645187	0.799816	0.867806	0.576113	0.600612	0.716934	0.954098	0.69608	0.652643	0.598822	0.81022	0.819102	0.669202
0.781938	0.699418	0.687653	0.796031	0.885899	0.733555	0.608714	0.726539	0.932217	0.738062	0.638112	0.668942	0.859093	0.908787	0.664671	0.717192	0.737941	0.919054	0.702088	0.658245	0.728039	0.809719	0.85163	0.725398	0.657447	0.695261	0.905771	0.803823	0.686021	0.685219	0.841376	0.870133	0.720838	0.639284	0.766321	0.892147	0.789589	0.611587	0.604131	0.854664	0.80856	0.772278	0.640161	0.691265	0.952168	0.736344	0.667982	0.594814	0.8599	0.856325
0.900599	0.756871	0.535565	0.575822	0.851002	0.799499	0.670993	0.652948	0.732851	0.85414	0.70376	0.617923	0.710336	0.858506	0.770674	0.635719	0.604682	0.745483	0.945905	0.737393	0.609002	0.597391	0.849235	0.794046	0.633313	0.550078	0.763262	0.947164	0.751905	0.515134	0.659586	0.823359	0.798384	0.585132	0.627555	0.687287	0.921531	0.617261	0.534335	0.665445	0.803926	0.850286	0.622614	0.553188	0.816088	0.778351	0.747811	0.482815	0.713826	0.801502
0.708812	0.905589	0.585376	0.519969	0.580411	0.789222	0.823775	0.640746	0.47969	0.63821	0.817543	0.665152	0.641765	0.5699	0.760245	0.734004	0.662317	0.488987	0.682396	0.938334	0.7316	0.550847	0.492144	0.804868	0.793039	0.584882	0.496745	0.635565	0.957434	0.655548	0.604775	0.5195	0.767418	0.808439	0.655909	0.389301	0.63134	0.904532	0.676306	0.575364	0.609216	0.736877	0.830973	0.635715	0.603026	0.543693	0.898219	0.663996	0.619227	0.559621
0.646137	0.694728	0.935961	0.717703	0.566197	0.615095	0.779538	0.842015	0.569454	0.544751	0.680076	0.882556	0.773496	0.613403	0.670127	0.787955	0.883034	0.581496	0.560787	0.683756	0.935218	0.614365	0.532826	0.669039	0.818181	0.814367	0.58424	0.496664	0.615864	0.912245	0.686679	0.563259	0.66482	0.843573	0.861133	0.499031	0.57921	0.69665	0.944284	0.765372	0.556382	0.617439	0.797955	0.867475	0.636177	0.591683	0.659232	0.92313	0.684754	0.616392
0.709997	0.610398	0.706708	0.860625	0.754187	0.69993	0.590116	0.723694	0.808453	0.718495	0.653203	0.606998	0.896479	0.796015	0.651212	0.651375	0.755616	0.808369	0.580303	0.586238	0.721917	0.929376	0.743531	0.660248	0.659395	0.753908	0.858576	0.668609	0.585611	0.656536	0.920428	0.781622	0.693751	0.621987	0.772512	0.778189	0.717826	0.546771	0.640337	0.926203	0.684667	0.671572	0.610588	0.743711	0.837932	0.734431	0.563869	0.639684	0.876844	0.777746
0.802228	0.706866	0.686142	0.771796	0.889405	0.729388	0.639326	0.753098	0.885069	0.731905	0.631657	0.685346	0.808473	0.944008	0.707279	0.705529	0.738565	0.835087	0.781346	0.662704	0.731333	0.70202	0.904493	0.730209	0.668252	0.694624	0.823482	0.860427	0.668587	0.684997	0.763285	0.920871	0.75038	0.630148	0.764328	0.852409	0.82513	0.612848	0.62104	0.80075	0.793286	0.791144	0.641811	0.703749	0.868133	0.769825	0.674635	0.600345	0.765023	0.898226
0.865555	0.824629	0.576358	0.604774	0.765911	0.947582	0.754859	0.681694	0.731319	0.841596	0.836327	0.649326	0.727711	0.797464	0.879134	0.658217	0.6814	0.719432	0.810261	0.786214	0.705441	0.660818	0.774613	0.958109	0.732816	0.59229	0.769	0.859331	0.799518	0.565497	0.679133	0.801859	0.945359	0.657298	0.692351	0.713092	0.858492	0.757885	0.59769	0.681347	0.785113	0.972349	0.703893	0.643753	0.808623	0.816812	0.861669	0.577957	0.693262	0.787227
0.613635	0.842814	0.766838	0.652095	0.545095	0.680007	0.876439	0.738637	0.499104	0.540785	0.670423	0.737793	0.719573	0.598791	0.74142	0.907574	0.782997	0.466924	0.566933	0.82257	0.882284	0.60445	0.45995	0.73642	0.912989	0.709216	0.460713	0.54956	0.811839	0.845626	0.661346	0.524013	0.733667	0.934932	0.788294	0.461001	0.587313	0.821008	0.814428	0.67903	0.542352	0.673921	0.956866	0.780164	0.603222	0.577028	0.796411	0.802231	0.646627	0.588528
0.654253	0.6481	0.862181	0.866864	0.613063	0.622208	0.67231	0.899504	0.676518	0.571476	0.593132	0.732266	0.863251	0.66997	0.662877	0.752765	0.961159	0.667276	0.526641	0.609963	0.862297	0.78408	0.555761	0.630917	0.731516	0.960727	0.642603	0.528791	0.589495	0.860492	0.837479	0.603924	0.667236	0.790096	0.930432	0.601812	0.616797	0.633636	0.821461	0.873397	0.573705	0.598458	0.73471	0.949733	0.695378	0.634881	0.586013	0.840942	0.821604	0.645633
0.836313	0.703686	0.707103	0.770904	0.889983	0.776293	0.615776	0.72477	0.887875	0.72462	0.679552	0.692179	0.826871	0.89247	0.723367	0.720073	0.741575	0.940345	0.771216	0.690941	0.726158	0.778064	0.866556	0.766071	0.683499	0.695174	0.910132	0.790148	0.698902	0.664696	0.811548	0.812851	0.738318	0.671584	0.710746	0.807546	0.783081	0.611666	0.637977	0.835144	0.80286	0.765716	0.673247	0.665249	0.935619	0.665512	0.667399	0.623404	0.820272	0.803471
0.888478	0.729742	0.556017	0.573964	0.845694	0.804971	0.652782	0.678897	0.752572	0.848126	0.760277	0.663257	0.695812	0.869381	0.75596	0.601095	0.633788	0.796966	0.888313	0.693768	0.621912	0.618529	0.887907	0.820961	0.643472	0.560765	0.840039	0.912149	0.669941	0.481243	0.655133	0.857236	0.80292	0.548144	0.6192	0.740025	0.885743	0.609735	0.555722	0.68071	0.806714	0.857102	0.577065	0.586663	0.827216	0.796371	0.738051	0.507822	0.670934	0.838074
0.72421	0.87954	0.621362	0.653712	0.682444	0.801415	0.776743	0.649703	0.628362	0.701404	0.772941	0.638015	0.724048	0.695205	0.761818	0.739785	0.699916	0.605412	0.682455	0.908894	0.781813	0.673124	0.604052	0.817587	0.768084	0.665271	0.588772	0.700429	0.95422	0.714945	0.708445	0.661942	0.797662	0.783132	0.736972	0.553877	0.703145	0.893306	0.643017	0.670471	0.687222	0.759022	0.817165	0.699447	0.696828	0.647973	0.878422	0.678287	0.70361	0.690368
[truncated: 150 more columns]

## Sheet: wp200,Cloak9(32,4)
1	0.590484	0.827026	0.710501	0.726068	0.744612	0.73152	0.790298	0.661491	0.910595	0.643878	0.833771	0.643889	0.757504	0.706199	0.691965	0.843842	0.623202	0.881398	0.626161	0.826535	0.679225	0.745925	0.716744	0.751758	0.903475	0.677696	0.897653	0.66119	0.747457	0.712493	0.746025	0.746799	0.714577	0.827846	0.644529	0.849032	0.640728	0.795663	0.591762	0.71439	0.734194	0.678593	0.800105	0.689627	0.878287	0.619512	0.782693	0.655984	0.730319
0.590484	1	0.612162	0.733909	0.608466	0.622317	0.779281	0.650067	0.828977	0.523973	0.913604	0.580374	0.829167	0.593671	0.667201	0.721594	0.628265	0.785531	0.562296	0.903201	0.543469	0.795109	0.654756	0.67125	0.703095	0.608021	0.85467	0.635202	0.910905	0.625533	0.798915	0.636232	0.675178	0.770851	0.63757	0.79237	0.611234	0.907137	0.67428	0.773575	0.643223	0.684375	0.69167	0.580173	0.760459	0.611874	0.897072	0.508007	0.82185	0.555504
0.827026	0.612162	1	0.6268	0.82584	0.618311	0.744924	0.638664	0.691725	0.786267	0.654548	0.93807	0.602785	0.809122	0.608769	0.747744	0.676964	0.638439	0.781946	0.61303	0.916789	0.62582	0.780938	0.608699	0.766556	0.771017	0.693466	0.831406	0.662998	0.853824	0.667242	0.827803	0.664987	0.740855	0.706541	0.692952	0.79475	0.631377	0.883672	0.629415	0.812442	0.64804	0.748684	0.639479	0.75488	0.845516	0.626442	0.90307	0.659114	0.796853
0.710501	0.733909	0.6268	1	0.533968	0.850775	0.693004	0.749471	0.683766	0.670361	0.733657	0.608516	0.876999	0.585025	0.773138	0.624793	0.760769	0.677903	0.643761	0.824776	0.659683	0.879198	0.631571	0.777968	0.642473	0.763981	0.738566	0.688463	0.768659	0.627948	0.919374	0.580496	0.832153	0.712521	0.750871	0.668994	0.616044	0.74751	0.653246	0.8069	0.567026	0.796879	0.613524	0.699814	0.68142	0.67521	0.751564	0.58536	0.861042	0.554778
0.726068	0.608466	0.82584	0.533968	1	0.562733	0.796247	0.588398	0.702389	0.641763	0.668312	0.802374	0.583723	0.901757	0.535723	0.828503	0.617158	0.674615	0.700923	0.609877	0.791327	0.584489	0.915487	0.566855	0.801604	0.650329	0.687958	0.730832	0.653804	0.722345	0.619719	0.848854	0.582258	0.78287	0.650895	0.729858	0.715453	0.648494	0.814508	0.615021	0.890466	0.663718	0.790903	0.541536	0.738516	0.827748	0.620217	0.765989	0.634306	0.924486
0.744612	0.622317	0.618311	0.850775	0.562733	1	0.666355	0.75986	0.634808	0.704099	0.62176	0.662269	0.72352	0.611228	0.788852	0.589235	0.795188	0.602569	0.699559	0.695052	0.657612	0.734434	0.631529	0.834182	0.62366	0.788206	0.670103	0.689986	0.635433	0.64684	0.748695	0.635473	0.832236	0.659714	0.768136	0.621054	0.61959	0.662551	0.655393	0.645387	0.564448	0.869675	0.586542	0.727397	0.613224	0.712198	0.610789	0.592927	0.712381	0.580241
0.73152	0.779281	0.744924	0.693004	0.796247	0.666355	1	0.684159	0.878598	0.643978	0.792952	0.735606	0.699843	0.819379	0.638938	0.937025	0.678529	0.855539	0.647683	0.773306	0.697195	0.675335	0.807905	0.626796	0.93943	0.696134	0.90378	0.700489	0.791684	0.7225	0.730139	0.799075	0.685077	0.953754	0.698611	0.8828	0.693178	0.786274	0.764555	0.703547	0.848176	0.670018	0.920092	0.607603	0.851456	0.716327	0.781315	0.67732	0.747627	0.802844
0.790298	0.650067	0.638664	0.749471	0.588398	0.75986	0.684159	1	0.645526	0.75894	0.688944	0.651827	0.711473	0.628775	0.81479	0.632617	0.903564	0.603819	0.730148	0.713238	0.648785	0.743265	0.628675	0.759934	0.636035	0.894905	0.705157	0.742029	0.699317	0.643251	0.749184	0.633488	0.830451	0.681238	0.916731	0.616404	0.702893	0.670408	0.630372	0.644251	0.637133	0.755867	0.632933	0.865827	0.680608	0.719469	0.656664	0.663927	0.701982	0.587874
0.661491	0.828977	0.691725	0.683766	0.702389	0.634808	0.878598	0.645526	1	0.567092	0.845251	0.649379	0.731239	0.704025	0.619681	0.832463	0.632291	0.884189	0.581419	0.813456	0.648751	0.693659	0.698451	0.633834	0.833339	0.635019	0.954324	0.652373	0.821076	0.647901	0.721271	0.701338	0.657357	0.865825	0.666617	0.957218	0.631864	0.838474	0.713637	0.742022	0.730691	0.659488	0.78393	0.55111	0.879004	0.645927	0.83402	0.588287	0.758071	0.665204
0.910595	0.523973	0.786267	0.670361	0.641763	0.704099	0.643978	0.75894	0.567092	1	0.571938	0.818447	0.595981	0.681708	0.701926	0.578374	0.790312	0.539073	0.907165	0.572499	0.765192	0.637222	0.656365	0.682594	0.643096	0.866118	0.603251	0.915905	0.594292	0.728224	0.682989	0.685017	0.725059	0.633471	0.755446	0.546294	0.852902	0.567107	0.725395	0.560578	0.672854	0.662881	0.589819	0.756299	0.634345	0.859705	0.549471	0.799898	0.605245	0.664338
0.643878	0.913604	0.654548	0.733657	0.668312	0.62176	0.792952	0.688944	0.845251	0.571938	1	0.615714	0.827787	0.615626	0.694077	0.750599	0.6931	0.801932	0.610456	0.899638	0.586281	0.814904	0.710715	0.713886	0.730297	0.657363	0.842025	0.682059	0.930765	0.658431	0.810444	0.638295	0.706929	0.764788	0.710805	0.813637	0.645729	0.946799	0.730075	0.817157	0.661502	0.73791	0.68803	0.645533	0.764816	0.690775	0.923221	0.558753	0.840964	0.621632
0.833771	0.580374	0.93807	0.608516	0.802374	0.662269	0.735606	0.651827	0.649379	0.818447	0.615714	1	0.584572	0.793211	0.602402	0.713638	0.690711	0.626108	0.812107	0.558881	0.872836	0.587595	0.786333	0.627461	0.742708	0.760888	0.674053	0.840163	0.610855	0.909138	0.641354	0.844182	0.621978	0.716559	0.696462	0.663285	0.814352	0.611093	0.904603	0.579419	0.811767	0.653994	0.724787	0.638033	0.714075	0.859211	0.561501	0.911286	0.640523	0.798547
0.643889	0.829167	0.602785	0.876999	0.583723	0.72352	0.699843	0.711473	0.731239	0.595981	0.827787	0.584572	1	0.559933	0.807067	0.642267	0.743143	0.652888	0.610007	0.855308	0.573237	0.937081	0.65136	0.826829	0.650948	0.717988	0.764148	0.655489	0.805983	0.612911	0.934712	0.576258	0.804408	0.721368	0.745229	0.695978	0.630619	0.851266	0.66625	0.909238	0.594575	0.81878	0.588651	0.687169	0.683742	0.663701	0.821131	0.56748	0.913581	0.551902
0.757504	0.593671	0.809122	0.585025	0.901757	0.611228	0.819379	0.628775	0.704025	0.681708	0.615626	0.793211	0.559933	1	0.523326	0.82359	0.600685	0.723572	0.675669	0.618093	0.825228	0.551641	0.885642	0.514887	0.799387	0.675507	0.723091	0.736694	0.635664	0.734883	0.608773	0.896616	0.590873	0.826954	0.626251	0.698119	0.668838	0.5847	0.773454	0.54551	0.92239	0.616334	0.857288	0.522446	0.73066	0.757967	0.570768	0.733581	0.568958	0.905903
0.706199	0.667201	0.608769	0.773138	0.535723	0.788852	0.638938	0.81479	0.619681	0.701926	0.694077	0.602402	0.807067	0.523326	1	0.581582	0.816776	0.594391	0.69101	0.700418	0.60919	0.832409	0.61383	0.896896	0.622355	0.814414	0.659442	0.708175	0.688761	0.634759	0.814155	0.570435	0.912939	0.637416	0.831695	0.594268	0.65589	0.700973	0.65377	0.746409	0.565925	0.84662	0.548724	0.844569	0.636586	0.677353	0.689608	0.593876	0.789239	0.554266
0.691965	0.721594	0.747744	0.624793	0.828503	0.589235	0.937025	0.632617	0.832463	0.578374	0.750599	0.713638	0.642267	0.82359	0.581582	1	0.612262	0.826054	0.624676	0.712367	0.708534	0.635987	0.823918	0.54709	0.93873	0.636098	0.827889	0.683803	0.742692	0.686842	0.681804	0.797211	0.625305	0.942645	0.658336	0.855214	0.657933	0.721919	0.753536	0.666226	0.843125	0.631568	0.9389	0.543429	0.816081	0.716568	0.720581	0.640561	0.706179	0.81127
0.843842	0.628265	0.676964	0.760769	0.617158	0.795188	0.678529	0.903564	0.632291	0.790312	0.6931	0.690711	0.743143	0.600685	0.816776	0.612262	1	0.579474	0.806686	0.687951	0.654347	0.759906	0.643915	0.840368	0.651963	0.933018	0.677256	0.780477	0.678749	0.666513	0.776755	0.625707	0.840067	0.662087	0.944845	0.608418	0.780764	0.693847	0.702859	0.681081	0.591994	0.847841	0.589312	0.917168	0.642249	0.791484	0.660749	0.701591	0.719814	0.623878
0.623202	0.785531	0.638439	0.677903	0.674615	0.602569	0.855539	0.603819	0.884189	0.539073	0.801932	0.626108	0.652888	0.723572	0.594391	0.826054	0.579474	1	0.586894	0.764751	0.658338	0.668253	0.754499	0.56608	0.817456	0.571375	0.89525	0.657741	0.791228	0.689759	0.714461	0.703919	0.601291	0.840662	0.620601	0.88901	0.587271	0.76671	0.726859	0.643494	0.734656	0.612019	0.812482	0.530693	0.789504	0.645396	0.768341	0.543141	0.728493	0.720183
0.881398	0.562296	0.781946	0.643761	0.700923	0.699559	0.647683	0.730148	0.581419	0.907165	0.610456	0.812107	0.610007	0.675669	0.69101	0.624676	0.806686	0.586894	1	0.538065	0.75347	0.650441	0.705316	0.708334	0.651618	0.822427	0.600732	0.93568	0.584994	0.768197	0.688014	0.733114	0.660094	0.633946	0.773467	0.574566	0.898726	0.597709	0.806499	0.588361	0.658416	0.747027	0.597503	0.771936	0.600869	0.92677	0.555499	0.79183	0.626914	0.7202
0.626161	0.903201	0.61303	0.824776	0.609877	0.695052	0.773306	0.713238	0.813456	0.572499	0.899638	0.558881	0.855308	0.618093	0.700418	0.712367	0.687951	0.764751	0.538065	1	0.601883	0.830326	0.671966	0.692994	0.712749	0.668977	0.859577	0.641892	0.941005	0.563082	0.826146	0.582581	0.766126	0.779707	0.695604	0.79265	0.578032	0.910016	0.610464	0.789446	0.624674	0.716375	0.692456	0.605232	0.802053	0.629636	0.923133	0.516936	0.822926	0.548125
0.826535	0.543469	0.916789	0.659683	0.791327	0.657612	0.697195	0.648785	0.648751	0.765192	0.586281	0.872836	0.573237	0.825228	0.60919	0.708534	0.654347	0.658338	0.75347	0.601883	1	0.621602	0.800881	0.5856	0.743764	0.768467	0.657338	0.79644	0.650721	0.765777	0.664428	0.800521	0.659667	0.697065	0.698938	0.660168	0.682823	0.565507	0.814168	0.564032	0.773726	0.647443	0.71871	0.622812	0.71759	0.80555	0.588808	0.827906	0.607598	0.793573
0.679225	0.795109	0.62582	0.879198	0.584489	0.734434	0.675335	0.743265	0.693659	0.637222	0.814904	0.587595	0.937081	0.551641	0.832409	0.635987	0.759906	0.668253	0.650441	0.830326	0.621602	1	0.675494	0.829821	0.658589	0.764785	0.722202	0.686516	0.801749	0.625287	0.932391	0.565608	0.839534	0.686317	0.773702	0.673994	0.65075	0.795002	0.696884	0.895496	0.581819	0.816664	0.591896	0.739679	0.675165	0.699037	0.795099	0.566561	0.928973	0.560171
0.745925	0.654756	0.780938	0.631571	0.915487	0.631529	0.807905	0.628675	0.698451	0.656365	0.710715	0.786333	0.65136	0.885642	0.61383	0.823918	0.643915	0.754499	0.705316	0.671966	0.800881	0.675494	1	0.635851	0.827169	0.687145	0.701646	0.743922	0.689059	0.757334	0.686974	0.843511	0.626657	0.804538	0.678862	0.724092	0.691599	0.687949	0.826789	0.64686	0.871302	0.689738	0.805861	0.598092	0.720438	0.825395	0.658791	0.705518	0.711528	0.902748
0.716744	0.67125	0.608699	0.777968	0.566855	0.834182	0.626796	0.759934	0.633834	0.682594	0.713886	0.627461	0.826829	0.514887	0.896896	0.54709	0.840368	0.56608	0.708334	0.692994	0.5856	0.829821	0.635851	1	0.602739	0.817741	0.657103	0.707499	0.655607	0.660146	0.79508	0.542379	0.861328	0.613187	0.837913	0.601632	0.707499	0.746179	0.698447	0.791045	0.524612	0.924226	0.490966	0.816886	0.608769	0.731798	0.672045	0.610884	0.789566	0.577569
0.751758	0.703095	0.766556	0.642473	0.801604	0.62366	0.93943	0.636035	0.833339	0.643096	0.730297	0.742708	0.650948	0.799387	0.622355	0.93873	0.651963	0.817456	0.651618	0.712749	0.743764	0.658589	0.827169	0.602739	1	0.693837	0.833764	0.706697	0.743341	0.699226	0.688157	0.772198	0.659072	0.921932	0.686105	0.849705	0.678011	0.724698	0.767154	0.660641	0.811314	0.643276	0.91171	0.604798	0.820674	0.732782	0.736566	0.661085	0.731224	0.797162
0.903475	0.608021	0.771017	0.763981	0.650329	0.788206	0.696134	0.894905	0.635019	0.866118	0.657363	0.760888	0.717988	0.675507	0.814414	0.636098	0.933018	0.571375	0.822427	0.668977	0.768467	0.764785	0.687145	0.817741	0.693837	1	0.668081	0.833048	0.670128	0.707088	0.771553	0.681431	0.843106	0.684476	0.934149	0.596943	0.788715	0.647235	0.728443	0.668593	0.659307	0.790433	0.626427	0.909671	0.685592	0.811595	0.657827	0.767505	0.711935	0.662175
0.677696	0.85467	0.693466	0.738566	0.687958	0.670103	0.90378	0.705157	0.954324	0.603251	0.842025	0.674053	0.764148	0.723091	0.659442	0.827889	0.677256	0.89525	0.600732	0.859577	0.657338	0.722202	0.701646	0.657103	0.833764	0.668081	1	0.677611	0.843977	0.686689	0.757918	0.706893	0.694571	0.888257	0.697456	0.942266	0.65446	0.852542	0.70593	0.743043	0.743641	0.6787	0.807511	0.599399	0.903194	0.656281	0.840327	0.614936	0.780773	0.673989
0.897653	0.635202	0.831406	0.688463	0.730832	0.689986	0.700489	0.742029	0.652373	0.915905	0.682059	0.840163	0.655489	0.736694	0.708175	0.683803	0.780477	0.657741	0.93568	0.641892	0.79644	0.686516	0.743922	0.707499	0.706697	0.833048	0.677611	1	0.669355	0.789826	0.709557	0.74688	0.677768	0.706141	0.786885	0.646438	0.894422	0.67334	0.822107	0.65118	0.708384	0.725207	0.660912	0.736805	0.71775	0.923815	0.641945	0.783104	0.678065	0.725118
0.66119	0.910905	0.662998	0.768659	0.653804	0.635433	0.791684	0.699317	0.821076	0.594292	0.930765	0.610855	0.805983	0.635664	0.688761	0.742692	0.678749	0.791228	0.584994	0.941005	0.650721	0.801749	0.689059	0.655607	0.743341	0.670128	0.843977	0.669355	1	0.593138	0.828779	0.626247	0.743254	0.773755	0.679769	0.811882	0.602806	0.902608	0.667866	0.772775	0.652539	0.699876	0.713048	0.613954	0.805225	0.671262	0.937384	0.56228	0.808662	0.599996
0.747457	0.625533	0.853824	0.627948	0.722345	0.64684	0.7225	0.643251	0.647901	0.728224	0.658431	0.909138	0.612911	0.734883	0.634759	0.686842	0.666513	0.689759	0.768197	0.563082	0.765777	0.625287	0.757334	0.660146	0.699226	0.707088	0.686689	0.789826	0.593138	1	0.655119	0.810973	0.613938	0.700046	0.689404	0.630676	0.793788	0.642026	0.905023	0.599045	0.783175	0.658438	0.690157	0.65727	0.638158	0.781523	0.559293	0.856072	0.685272	0.763033
0.712493	0.798915	0.667242	0.919374	0.619719	0.748695	0.730139	0.749184	0.721271	0.682989	0.810444	0.641354	0.934712	0.608773	0.814155	0.681804	0.776755	0.714461	0.688014	0.826146	0.664428	0.932391	0.686974	0.79508	0.688157	0.771553	0.757918	0.709557	0.828779	0.655119	1	0.622644	0.846863	0.742907	0.775204	0.700442	0.665549	0.786441	0.714595	0.866797	0.638434	0.814652	0.640335	0.737844	0.69724	0.720362	0.800187	0.638466	0.899984	0.624077
0.746025	0.636232	0.827803	0.580496	0.848854	0.635473	0.799075	0.633488	0.701338	0.685017	0.638295	0.844182	0.576258	0.896616	0.570435	0.797211	0.625707	0.703919	0.733114	0.582581	0.800521	0.565608	0.843511	0.542379	0.772198	0.681431	0.706893	0.74688	0.626247	0.810973	0.622644	1	0.579332	0.797736	0.643088	0.695864	0.715162	0.612505	0.829156	0.562927	0.915068	0.620689	0.807949	0.545814	0.723497	0.748543	0.587389	0.757991	0.629459	0.873515
0.746799	0.675178	0.664987	0.832153	0.582258	0.832236	0.685077	0.830451	0.657357	0.725059	0.706929	0.621978	0.804408	0.590873	0.912939	0.625305	0.840067	0.601291	0.660094	0.766126	0.659667	0.839534	0.626657	0.861328	0.659072	0.843106	0.694571	0.677768	0.743254	0.613938	0.846863	0.579332	1	0.690011	0.829625	0.629484	0.65088	0.69199	0.645094	0.743137	0.604368	0.848632	0.617595	0.821598	0.673606	0.696856	0.706205	0.634587	0.778948	0.576382
0.714577	0.770851	0.740855	0.712521	0.78287	0.659714	0.953754	0.681238	0.865825	0.633471	0.764788	0.716559	0.721368	0.826954	0.637416	0.942645	0.662087	0.840662	0.633946	0.779707	0.697065	0.686317	0.804538	0.613187	0.921932	0.684476	0.888257	0.706141	0.773755	0.700046	0.742907	0.797736	0.690011	1	0.681082	0.863554	0.672542	0.777138	0.728289	0.705858	0.841144	0.663596	0.927651	0.561498	0.863121	0.704751	0.777453	0.661185	0.757443	0.784759
0.827846	0.63757	0.706541	0.750871	0.650895	0.768136	0.698611	0.916731	0.666617	0.755446	0.710805	0.696462	0.745229	0.626251	0.831695	0.658336	0.944845	0.620601	0.773467	0.695604	0.698938	0.773702	0.678862	0.837913	0.686105	0.934149	0.697456	0.786885	0.679769	0.689404	0.775204	0.643088	0.829625	0.681082	1	0.637725	0.75836	0.699711	0.714416	0.698046	0.627869	0.822363	0.608687	0.915222	0.676622	0.782948	0.67739	0.693374	0.744632	0.641176
0.644529	0.79237	0.692952	0.668994	0.729858	0.621054	0.8828	0.616404	0.957218	0.546294	0.813637	0.663285	0.695978	0.698119	0.594268	0.855214	0.608418	0.88901	0.574566	0.79265	0.660168	0.673994	0.724092	0.601632	0.849705	0.596943	0.942266	0.646438	0.811882	0.630676	0.700442	0.695864	0.629484	0.863554	0.637725	1	0.621162	0.814309	0.710898	0.717356	0.73046	0.647088	0.801148	0.507096	0.901005	0.673397	0.815953	0.586721	0.752298	0.701843
0.849032	0.611234	0.79475	0.616044	0.715453	0.61959	0.693178	0.702893	0.631864	0.852902	0.645729	0.814352	0.630619	0.668838	0.65589	0.657933	0.780764	0.587271	0.898726	0.578032	0.682823	0.65075	0.691599	0.707499	0.678011	0.788715	0.65446	0.894422	0.602806	0.793788	0.665549	0.715162	0.65088	0.672542	0.75836	0.621162	1	0.641874	0.814412	0.647228	0.704154	0.687861	0.627036	0.71253	0.66343	0.884625	0.588984	0.800909	0.673547	0.715918
0.640728	0.907137	0.631377	0.74751	0.648494	0.662551	0.786274	0.670408	0.838474	0.567107	0.946799	0.611093	0.851266	0.5847	0.700973	0.721919	0.693847	0.76671	0.597709	0.910016	0.565507	0.795002	0.687949	0.746179	0.724698	0.647235	0.852542	0.67334	0.902608	0.642026	0.786441	0.612505	0.69199	0.777138	0.699711	0.814309	0.641874	1	0.702532	0.808422	0.624879	0.752174	0.657809	0.615711	0.776175	0.674418	0.91901	0.55238	0.846958	0.584461
0.795663	0.67428	0.883672	0.653246	0.814508	0.655393	0.764555	0.630372	0.713637	0.725395	0.730075	0.904603	0.66625	0.773454	0.65377	0.753536	0.702859	0.726859	0.806499	0.610464	0.814168	0.696884	0.826789	0.698447	0.767154	0.728443	0.70593	0.822107	0.667866	0.905023	0.714595	0.829156	0.645094	0.728289	0.714416	0.710898	0.814412	0.702532	1	0.684818	0.798759	0.739346	0.738505	0.675447	0.683127	0.852682	0.625939	0.829982	0.730139	0.824576
0.591762	0.773575	0.629415	0.8069	0.615021	0.645387	0.703547	0.644251	0.742022	0.560578	0.817157	0.579419	0.909238	0.54551	0.746409	0.666226	0.681081	0.643494	0.588361	0.789446	0.564032	0.895496	0.64686	0.791045	0.660641	0.668593	0.743043	0.65118	0.772775	0.599045	0.866797	0.562927	0.743137	0.705858	0.698046	0.717356	0.647228	0.808422	0.684818	1	0.59622	0.771612	0.594649	0.625832	0.720612	0.674952	0.788753	0.554097	0.898605	0.568195
0.71439	0.643223	0.812442	0.567026	0.890466	0.564448	0.848176	0.637133	0.730691	0.672854	0.661502	0.811767	0.594575	0.92239	0.565925	0.843125	0.591994	0.734656	0.658416	0.624674	0.773726	0.581819	0.871302	0.524612	0.811314	0.659307	0.743641	0.708384	0.652539	0.783175	0.638434	0.915068	0.604368	0.841144	0.627869	0.73046	0.704154	0.624879	0.798759	0.59622	1	0.570362	0.851619	0.535092	0.746121	0.728801	0.608614	0.774933	0.643829	0.909786
0.734194	0.684375	0.64804	0.796879	0.663718	0.869675	0.670018	0.755867	0.659488	0.662881	0.73791	0.653994	0.81878	0.616334	0.84662	0.631568	0.847841	0.612019	0.747027	0.716375	0.647443	0.816664	0.689738	0.924226	0.643276	0.790433	0.6787	0.725207	0.699876	0.658438	0.814652	0.620689	0.848632	0.663596	0.822363	0.647088	0.687861	0.752174	0.739346	0.771612	0.570362	1	0.578888	0.789763	0.610421	0.790288	0.671088	0.615198	0.760618	0.645475
0.678593	0.69167	0.748684	0.613524	0.790903	0.586542	0.920092	0.632933	0.78393	0.589819	0.68803	0.724787	0.588651	0.857288	0.548724	0.9389	0.589312	0.812482	0.597503	0.692456	0.71871	0.591896	0.805861	0.490966	0.91171	0.626427	0.807511	0.660912	0.713048	0.690157	0.640335	0.807949	0.617595	0.927651	0.608687	0.801148	0.627036	0.657809	0.738505	0.594649	0.851619	0.578888	1	0.506803	0.793557	0.678902	0.665887	0.641421	0.648153	0.792121
0.800105	0.580173	0.639479	0.699814	0.541536	0.727397	0.607603	0.865827	0.55111	0.756299	0.645533	0.638033	0.687169	0.522446	0.844569	0.543429	0.917168	0.530693	0.771936	0.605232	0.622812	0.739679	0.598092	0.816886	0.604798	0.909671	0.599399	0.736805	0.613954	0.65727	0.737844	0.545814	0.821598	0.561498	0.915222	0.507096	0.71253	0.615711	0.675447	0.625832	0.535092	0.789763	0.506803	1	0.534405	0.736204	0.584888	0.652172	0.678712	0.56036
0.689627	0.760459	0.75488	0.68142	0.738516	0.613224	0.851456	0.680608	0.879004	0.634345	0.764816	0.714075	0.683742	0.73066	0.636586	0.816081	0.642249	0.789504	0.600869	0.802053	0.71759	0.675165	0.720438	0.608769	0.820674	0.685592	0.903194	0.71775	0.805225	0.638158	0.69724	0.723497	0.673606	0.863121	0.676622	0.901005	0.66343	0.776175	0.683127	0.720612	0.746121	0.610421	0.793557	0.534405	1	0.689722	0.827936	0.652518	0.740781	0.697749
0.878287	0.611874	0.845516	0.67521	0.827748	0.712198	0.716327	0.719469	0.645927	0.859705	0.690775	0.859211	0.663701	0.757967	0.677353	0.716568	0.791484	0.645396	0.92677	0.629636	0.80555	0.699037	0.825395	0.731798	0.732782	0.811595	0.656281	0.923815	0.671262	0.781523	0.720362	0.748543	0.696856	0.704751	0.782948	0.673397	0.884625	0.674418	0.852682	0.674952	0.728801	0.790288	0.678902	0.736204	0.689722	1	0.629544	0.808174	0.696471	0.795944
0.619512	0.897072	0.626442	0.751564	0.620217	0.610789	0.781315	0.656664	0.83402	0.549471	0.923221	0.561501	0.821131	0.570768	0.689608	0.720581	0.660749	0.768341	0.555499	0.923133	0.588808	0.795099	0.658791	0.672045	0.736566	0.657827	0.840327	0.641945	0.937384	0.559293	0.800187	0.587389	0.706205	0.777453	0.67739	0.815953	0.588984	0.91901	0.625939	0.788753	0.608614	0.671088	0.665887	0.584888	0.827936	0.629544	1	0.523104	0.83481	0.567126
0.782693	0.508007	0.90307	0.58536	0.765989	0.592927	0.67732	0.663927	0.588287	0.799898	0.558753	0.911286	0.56748	0.733581	0.593876	0.640561	0.701591	0.543141	0.79183	0.516936	0.827906	0.566561	0.705518	0.610884	0.661085	0.767505	0.614936	0.783104	0.56228	0.856072	0.638466	0.757991	0.634587	0.661185	0.693374	0.586721	0.800909	0.55238	0.829982	0.554097	0.774933	0.615198	0.641421	0.652172	0.652518	0.808174	0.523104	1	0.587067	0.781905
0.655984	0.82185	0.659114	0.861042	0.634306	0.712381	0.747627	0.701982	0.758071	0.605245	0.840964	0.640523	0.913581	0.568958	0.789239	0.706179	0.719814	0.728493	0.626914	0.822926	0.607598	0.928973	0.711528	0.789566	0.731224	0.711935	0.780773	0.678065	0.808662	0.685272	0.899984	0.629459	0.778948	0.757443	0.744632	0.752298	0.673547	0.846958	0.730139	0.898605	0.643829	0.760618	0.648153	0.678712	0.740781	0.696471	0.83481	0.587067	1	0.609574
0.730319	0.555504	0.796853	0.554778	0.924486	0.580241	0.802844	0.587874	0.665204	0.664338	0.621632	0.798547	0.551902	0.905903	0.554266	0.81127	0.623878	0.720183	0.7202	0.548125	0.793573	0.560171	0.902748	0.577569	0.797162	0.662175	0.673989	0.725118	0.599996	0.763033	0.624077	0.873515	0.576382	0.784759	0.641176	0.701843	0.715918	0.584461	0.824576	0.568195	0.909786	0.645475	0.792121	0.56036	0.697749	0.795944	0.567126	0.781905	0.609574	1
0.765873	0.689048	0.676696	0.799025	0.608157	0.850526	0.712697	0.811178	0.678534	0.73508	0.712009	0.673737	0.793506	0.62742	0.9502	0.656898	0.821577	0.686794	0.731783	0.713483	0.698595	0.821079	0.694275	0.899261	0.704309	0.837783	0.713809	0.743482	0.705731	0.692276	0.820764	0.665655	0.913285	0.711441	0.838271	0.657465	0.662782	0.71791	0.722929	0.729096	0.645573	0.878869	0.635392	0.839448	0.660801	0.732639	0.698598	0.639816	0.787543	0.652683
0.678493	0.686545	0.726807	0.595357	0.731962	0.607666	0.901315	0.599687	0.7872	0.588583	0.683666	0.699169	0.604734	0.758884	0.527546	0.889906	0.603669	0.703617	0.59534	0.646599	0.627565	0.598868	0.693464	0.532209	0.870959	0.623934	0.775989	0.620658	0.661296	0.677355	0.622977	0.787343	0.61767	0.876014	0.607495	0.768355	0.673345	0.67283	0.724147	0.629105	0.803217	0.598149	0.872902	0.518934	0.717878	0.635707	0.629841	0.649575	0.656702	0.717185
0.88692	0.601166	0.750128	0.743697	0.687631	0.776161	0.699868	0.89187	0.634564	0.82291	0.672951	0.770138	0.700535	0.651298	0.795467	0.663558	0.950449	0.612323	0.832579	0.661956	0.730355	0.745746	0.728413	0.803523	0.70415	0.928345	0.678765	0.826821	0.655871	0.741565	0.753464	0.6671	0.805781	0.677689	0.944084	0.634953	0.821295	0.673716	0.760931	0.650216	0.6519	0.806476	0.629532	0.918361	0.671784	0.849684	0.629421	0.753191	0.726935	0.688632
0.706938	0.789545	0.732582	0.652044	0.725626	0.631611	0.852092	0.639128	0.92377	0.587787	0.823339	0.687748	0.702912	0.705583	0.606374	0.808149	0.660121	0.808314	0.615866	0.791776	0.687564	0.687189	0.717912	0.664087	0.825399	0.674744	0.906788	0.700445	0.804851	0.632353	0.672748	0.69599	0.644913	0.833729	0.690334	0.917475	0.664246	0.834443	0.730009	0.742159	0.698795	0.69704	0.765593	0.569359	0.891193	0.720241	0.813615	0.581478	0.728749	0.666579
0.847233	0.559494	0.770324	0.636271	0.638268	0.630166	0.67216	0.728508	0.596141	0.883891	0.606648	0.760196	0.609789	0.67313	0.647145	0.586395	0.784894	0.548351	0.843023	0.577292	0.705122	0.596285	0.60208	0.637093	0.636224	0.809479	0.625061	0.82706	0.633557	0.661785	0.688257	0.647426	0.716403	0.643877	0.736912	0.555353	0.809983	0.588964	0.703355	0.553613	0.659035	0.660423	0.595215	0.747298	0.599487	0.822703	0.573139	0.78912	0.565667	0.642365
0.573717	0.853632	0.630789	0.694426	0.657406	0.539457	0.776565	0.613146	0.774073	0.534516	0.86731	0.571704	0.743418	0.627257	0.638512	0.725224	0.61035	0.782082	0.539055	0.875407	0.609341	0.723046	0.672558	0.611527	0.72781	0.614617	0.817087	0.624829	0.912364	0.57434	0.781863	0.597748	0.663937	0.775654	0.621044	0.775041	0.577311	0.84247	0.632423	0.71769	0.659108	0.624015	0.707531	0.54515	0.819102	0.626208	0.909846	0.567717	0.755136	0.639707
0.82735	0.560101	0.910228	0.608196	0.807766	0.661131	0.724357	0.619457	0.635409	0.789422	0.588646	0.924117	0.556382	0.804025	0.54485	0.695985	0.691259	0.576439	0.797901	0.548005	0.867373	0.541018	0.741459	0.594451	0.717687	0.746724	0.651079	0.790606	0.609363	0.827159	0.63101	0.832276	0.626094	0.693474	0.670337	0.632657	0.761718	0.579437	0.847823	0.540164	0.780466	0.677395	0.699924	0.614815	0.664962	0.830248	0.530902	0.89246	0.555902	0.789651
0.607047	0.803477	0.588437	0.915564	0.554878	0.726054	0.696768	0.670234	0.723085	0.571551	0.790335	0.557997	0.918534	0.546567	0.757655	0.643258	0.678002	0.704639	0.557079	0.86246	0.613332	0.916808	0.6409	0.741536	0.656614	0.674828	0.763723	0.60433	0.833009	0.563884	0.947524	0.556967	0.799364	0.717034	0.681469	0.717568	0.560412	0.77813	0.626185	0.863731	0.585144	0.755061	0.61848	0.618106	0.709289	0.621896	0.815478	0.532105	0.903284	0.550477
0.750068	0.672457	0.827784	0.581634	0.903777	0.610761	0.829012	0.653098	0.741366	0.707086	0.669624	0.831834	0.62456	0.892561	0.580755	0.796707	0.631392	0.674408	0.708537	0.627829	0.779649	0.601727	0.860735	0.582896	0.792589	0.707322	0.740511	0.735684	0.667057	0.769319	0.651398	0.928299	0.606382	0.823011	0.658544	0.726474	0.735637	0.661943	0.793726	0.622072	0.93036	0.618805	0.800995	0.548882	0.772543	0.76142	0.648248	0.792641	0.668846	0.880714
0.709732	0.718676	0.627863	0.787755	0.595564	0.814076	0.668096	0.807793	0.660748	0.681732	0.73608	0.61926	0.835711	0.565106	0.936336	0.618088	0.85027	0.615397	0.703769	0.735836	0.583325	0.844563	0.640301	0.921592	0.635167	0.800446	0.6978	0.700539	0.71332	0.659508	0.834361	0.583745	0.92776	0.674751	0.830991	0.63575	0.705212	0.749869	0.704061	0.777546	0.592814	0.919085	0.586889	0.830727	0.631888	0.725679	0.685512	0.617146	0.792638	0.592855
0.683891	0.677148	0.730491	0.611425	0.762082	0.58255	0.898802	0.635218	0.77945	0.5829	0.684089	0.704558	0.596475	0.858343	0.550135	0.908808	0.581851	0.782877	0.585244	0.698712	0.723568	0.57002	0.788628	0.505043	0.879655	0.638064	0.808862	0.666517	0.713782	0.661284	0.621654	0.802805	0.606537	0.929836	0.627758	0.781401	0.584379	0.67082	0.697276	0.58308	0.81673	0.586197	0.931951	0.50023	0.807369	0.667521	0.681486	0.613342	0.632268	0.760604
0.839246	0.638608	0.698581	0.7418	0.613182	0.788164	0.691561	0.901903	0.645443	0.779913	0.681291	0.715514	0.714817	0.619883	0.82005	0.627761	0.931513	0.596334	0.76548	0.669035	0.664506	0.730337	0.647558	0.817591	0.667433	0.927791	0.689116	0.775717	0.651059	0.724515	0.736239	0.64902	0.811265	0.675012	0.94501	0.610325	0.740726	0.699615	0.706367	0.62978	0.628095	0.794442	0.589919	0.913744	0.645446	0.753623	0.651433	0.707971	0.721951	0.619014
0.633779	0.854692	0.663439	0.66933	0.720062	0.59868	0.872379	0.632165	0.924103	0.547931	0.850954	0.644148	0.747087	0.68304	0.632085	0.835142	0.627317	0.89242	0.608226	0.820788	0.623878	0.711949	0.73705	0.639882	0.841239	0.615019	0.939975	0.675911	0.832107	0.653839	0.730968	0.697854	0.614205	0.86396	0.669058	0.937239	0.647771	0.867332	0.717582	0.75829	0.71154	0.669325	0.779486	0.556041	0.885799	0.684252	0.855264	0.552602	0.80053	0.68731
0.815712	0.596871	0.741715	0.665388	0.653612	0.658947	0.643612	0.765279	0.574263	0.874269	0.614961	0.773662	0.664998	0.681067	0.705852	0.600654	0.801383	0.555917	0.88802	0.609541	0.679973	0.653828	0.656449	0.712459	0.601919	0.808488	0.642514	0.890973	0.616297	0.748535	0.712782	0.682477	0.70002	0.660718	0.760776	0.556389	0.87294	0.605347	0.723657	0.609843	0.67397	0.714218	0.605371	0.730835	0.641276	0.854513	0.571645	0.790488	0.61661	0.681483
0.673726	0.896524	0.658887	0.814155	0.641431	0.696361	0.78258	0.720127	0.796834	0.637778	0.909913	0.62285	0.822733	0.650236	0.715802	0.713379	0.704353	0.815923	0.649027	0.892725	0.641942	0.813842	0.691932	0.706088	0.704879	0.703538	0.826569	0.701961	0.917089	0.677245	0.85971	0.645579	0.749189	0.770267	0.712873	0.763663	0.636856	0.871128	0.703594	0.749697	0.673102	0.716805	0.681724	0.664329	0.73824	0.688882	0.899021	0.623868	0.818523	0.646845
0.8035	0.611566	0.917396	0.609022	0.830186	0.608176	0.75004	0.667515	0.688827	0.796735	0.643832	0.900596	0.637794	0.811247	0.623205	0.72286	0.699334	0.620557	0.780894	0.607403	0.852074	0.617663	0.754365	0.627586	0.717438	0.769258	0.702859	0.801789	0.653657	0.799616	0.686775	0.78672	0.68319	0.73497	0.707467	0.669092	0.797319	0.632358	0.848589	0.636279	0.82532	0.657792	0.724081	0.639706	0.73538	0.829364	0.612401	0.921349	0.627062	0.806624
0.657974	0.749662	0.610247	0.9019	0.492437	0.747569	0.68322	0.700108	0.719958	0.618341	0.757255	0.553919	0.859435	0.516022	0.782566	0.616624	0.715713	0.664048	0.586336	0.797145	0.611149	0.878613	0.552971	0.741123	0.640916	0.727778	0.728587	0.614845	0.800339	0.562481	0.911107	0.541896	0.841544	0.672751	0.708107	0.675792	0.578795	0.721895	0.631461	0.858146	0.545907	0.739273	0.592801	0.687379	0.667848	0.603011	0.780169	0.54469	0.848738	0.50461
0.682322	0.602478	0.78997	0.56058	0.904553	0.563751	0.791158	0.563784	0.690692	0.613046	0.632102	0.759776	0.574363	0.931329	0.50098	0.809836	0.578055	0.684908	0.660419	0.601084	0.79318	0.543878	0.841875	0.497583	0.755859	0.626853	0.68533	0.692787	0.655227	0.672683	0.628571	0.888463	0.563914	0.800717	0.595211	0.688562	0.632028	0.589342	0.755518	0.58711	0.887155	0.619208	0.812139	0.471547	0.717866	0.731862	0.59893	0.729835	0.572546	0.88842
0.736174	0.697942	0.658617	0.769491	0.637479	0.804054	0.678009	0.803198	0.651406	0.707191	0.708686	0.638636	0.80781	0.60158	0.918502	0.626771	0.850478	0.613488	0.719864	0.727794	0.623354	0.82026	0.662694	0.904423	0.652363	0.81229	0.688114	0.711108	0.704938	0.66552	0.820103	0.594654	0.932126	0.68021	0.829421	0.616381	0.718484	0.722965	0.706397	0.741384	0.620044	0.897185	0.598085	0.842913	0.628084	0.747544	0.670272	0.657632	0.767665	0.621487
0.650451	0.744299	0.699325	0.612491	0.715928	0.586528	0.92364	0.645316	0.818743	0.56644	0.721938	0.692143	0.625102	0.788451	0.582658	0.912339	0.612845	0.814037	0.603318	0.693554	0.652064	0.599098	0.719703	0.505949	0.869453	0.625011	0.835892	0.640902	0.735584	0.683763	0.664655	0.826122	0.606089	0.918332	0.627567	0.814323	0.618541	0.690667	0.714665	0.624179	0.825403	0.582875	0.919019	0.524905	0.789167	0.622135	0.706648	0.614693	0.675705	0.736564
0.883361	0.600664	0.751007	0.712221	0.690725	0.776753	0.692027	0.863065	0.62923	0.799791	0.667294	0.759199	0.686118	0.650366	0.807357	0.666769	0.940194	0.595465	0.834705	0.629994	0.724216	0.743737	0.719997	0.819173	0.714253	0.932601	0.654648	0.817579	0.635105	0.735331	0.727727	0.686442	0.799008	0.665994	0.933703	0.611947	0.823728	0.66379	0.778749	0.642291	0.648603	0.81423	0.633387	0.915626	0.648259	0.834736	0.62413	0.732488	0.723217	0.682844
0.67359	0.808402	0.689322	0.681625	0.705158	0.615311	0.862967	0.632866	0.935322	0.591712	0.830747	0.670043	0.710757	0.721302	0.591408	0.817311	0.600662	0.908996	0.60131	0.814834	0.664196	0.69792	0.749013	0.613031	0.821366	0.602421	0.943303	0.691887	0.81084	0.680786	0.699184	0.700228	0.624074	0.853089	0.633679	0.94501	0.655365	0.834666	0.726873	0.714985	0.738946	0.62967	0.793628	0.513894	0.882715	0.691609	0.801763	0.574939	0.761774	0.681081
0.882854	0.560061	0.788628	0.712831	0.66258	0.701526	0.642375	0.763054	0.561685	0.942247	0.611222	0.800583	0.636385	0.713651	0.709494	0.600376	0.779518	0.579277	0.89243	0.619251	0.806302	0.66823	0.700926	0.69179	0.643842	0.859886	0.6158	0.925982	0.647556	0.715167	0.723703	0.691579	0.713869	0.649934	0.771456	0.551319	0.81701	0.593046	0.72469	0.592851	0.67858	0.690686	0.606098	0.749183	0.659783	0.877098	0.59273	0.784751	0.627799	0.684369
0.676428	0.902433	0.63501	0.812618	0.627431	0.707988	0.82445	0.715397	0.859258	0.608494	0.936491	0.588275	0.851109	0.600759	0.744073	0.749957	0.736277	0.802555	0.615894	0.919989	0.59462	0.820327	0.659073	0.741923	0.760594	0.700636	0.868081	0.681072	0.932846	0.604837	0.847642	0.62158	0.77012	0.791828	0.735649	0.827364	0.624989	0.936587	0.683353	0.806837	0.64219	0.755061	0.688266	0.676793	0.784285	0.659288	0.934672	0.55342	0.844097	0.606419
0.817011	0.579328	0.932628	0.596482	0.809038	0.608045	0.731083	0.661932	0.648744	0.790698	0.614933	0.93075	0.595091	0.804826	0.603843	0.708294	0.709323	0.617585	0.804291	0.555874	0.867474	0.588999	0.748974	0.59781	0.707762	0.760558	0.666913	0.802948	0.626298	0.865563	0.661334	0.836497	0.653291	0.711857	0.698127	0.631801	0.806314	0.589761	0.878277	0.580804	0.827719	0.648896	0.716736	0.650221	0.679929	0.829958	0.562843	0.936522	0.616465	0.805432
0.723028	0.752652	0.670788	0.885844	0.594201	0.757653	0.719697	0.730225	0.722394	0.693843	0.790139	0.647202	0.918367	0.554244	0.815619	0.630375	0.784123	0.647336	0.676403	0.802268	0.646031	0.90505	0.637306	0.851708	0.688344	0.784387	0.754943	0.714868	0.787578	0.640718	0.925063	0.585868	0.825462	0.70541	0.783505	0.704604	0.703417	0.799707	0.691118	0.898751	0.6015	0.805967	0.574323	0.724269	0.724826	0.70864	0.803557	0.655881	0.903206	0.604011
0.761892	0.641329	0.845232	0.606493	0.90861	0.618038	0.831572	0.597117	0.741396	0.683155	0.652781	0.841701	0.612744	0.916022	0.558645	0.830122	0.609364	0.700349	0.660986	0.640826	0.822479	0.598027	0.894182	0.564946	0.849301	0.687241	0.73873	0.724588	0.66734	0.756257	0.648082	0.897252	0.613689	0.827753	0.636303	0.737321	0.699359	0.652696	0.817995	0.622212	0.913963	0.621103	0.845313	0.544696	0.766366	0.756074	0.620713	0.740598	0.665067	0.876971
0.708833	0.65803	0.629002	0.819083	0.586233	0.803472	0.633272	0.801333	0.60088	0.687667	0.695997	0.59864	0.819255	0.556946	0.900419	0.583032	0.838245	0.541593	0.654293	0.741722	0.631915	0.850307	0.623599	0.888896	0.600177	0.830475	0.651553	0.675302	0.726787	0.578023	0.845148	0.557274	0.940742	0.642577	0.815761	0.600183	0.658682	0.688902	0.638505	0.785726	0.559596	0.874729	0.548321	0.794742	0.669415	0.702969	0.691473	0.626477	0.773125	0.583951
0.685133	0.717014	0.729239	0.693451	0.75023	0.637339	0.946613	0.661166	0.821836	0.621208	0.700086	0.707119	0.642384	0.812512	0.600538	0.916534	0.639236	0.831726	0.616298	0.729692	0.696736	0.611591	0.750751	0.559408	0.904522	0.666552	0.862867	0.670085	0.735079	0.698132	0.701446	0.774753	0.657844	0.936347	0.649674	0.82371	0.647114	0.690335	0.707178	0.632546	0.831025	0.607333	0.926741	0.561823	0.831339	0.662324	0.719924	0.679412	0.688663	0.788962
0.823314	0.642691	0.70642	0.713118	0.65428	0.734264	0.680529	0.909587	0.644354	0.758925	0.707819	0.711408	0.716508	0.614834	0.813592	0.647351	0.929582	0.618913	0.78094	0.683673	0.657512	0.763517	0.682289	0.812179	0.662998	0.904033	0.683785	0.784617	0.674865	0.727608	0.742348	0.632225	0.807488	0.666078	0.943754	0.633646	0.784238	0.698134	0.737369	0.67513	0.63679	0.787087	0.613208	0.903929	0.662459	0.79394	0.664381	0.708515	0.736818	0.6482
0.610001	0.799862	0.641432	0.672284	0.664411	0.602358	0.837748	0.625414	0.890586	0.518592	0.792816	0.618815	0.667655	0.727016	0.5662	0.822214	0.569552	0.931943	0.570402	0.784734	0.646574	0.656591	0.714056	0.528585	0.783556	0.565243	0.903198	0.637673	0.799324	0.633852	0.702971	0.725385	0.606244	0.845695	0.601595	0.900014	0.560698	0.74688	0.68824	0.649079	0.71858	0.602107	0.8199	0.482609	0.834875	0.628818	0.772331	0.525341	0.696552	0.672749
0.86764	0.580164	0.822156	0.665342	0.772841	0.697189	0.750435	0.734518	0.647557	0.876917	0.619616	0.834117	0.609374	0.802556	0.651859	0.705647	0.779224	0.662029	0.909733	0.588091	0.809661	0.611829	0.741692	0.664143	0.719737	0.813894	0.678022	0.885975	0.644321	0.752402	0.70191	0.783688	0.697843	0.732629	0.757527	0.636045	0.837616	0.597543	0.791762	0.571161	0.76697	0.721719	0.704471	0.71374	0.670972	0.893732	0.59106	0.841609	0.605678	0.805449
0.660742	0.888761	0.67573	0.801483	0.660039	0.677121	0.821869	0.684956	0.853287	0.590315	0.909444	0.613686	0.782908	0.689314	0.64895	0.779947	0.658876	0.851901	0.569388	0.932578	0.673094	0.769643	0.70792	0.630324	0.776058	0.664667	0.866267	0.663555	0.943512	0.61657	0.810948	0.667645	0.729918	0.822512	0.674332	0.829401	0.589049	0.888728	0.680681	0.734481	0.684903	0.682467	0.763984	0.591716	0.796356	0.65865	0.912073	0.553716	0.801976	0.630967
0.809118	0.568037	0.92646	0.630726	0.840647	0.627626	0.716015	0.643734	0.67335	0.779364	0.636562	0.903353	0.626742	0.808109	0.589035	0.686673	0.688155	0.598839	0.739902	0.625012	0.898891	0.62065	0.796985	0.638899	0.720694	0.769219	0.676753	0.793965	0.65726	0.785811	0.668273	0.753448	0.679183	0.714038	0.694908	0.669206	0.737997	0.638582	0.832849	0.642243	0.785764	0.669612	0.6987	0.620787	0.739607	0.840445	0.61554	0.902083	0.633529	0.790441
0.636063	0.790776	0.634145	0.910489	0.593934	0.741354	0.730345	0.684605	0.738819	0.607253	0.789538	0.612722	0.919705	0.592223	0.766815	0.664362	0.715015	0.712095	0.603236	0.831684	0.615192	0.89376	0.651382	0.774233	0.682001	0.695653	0.787674	0.657469	0.797383	0.638832	0.921451	0.606128	0.787468	0.73942	0.713395	0.740391	0.632999	0.787203	0.674472	0.894755	0.609465	0.776332	0.64553	0.625504	0.749175	0.656546	0.813515	0.577589	0.917958	0.603766
0.731059	0.658435	0.8239	0.562507	0.882337	0.554822	0.804426	0.60113	0.715178	0.665141	0.673823	0.808524	0.578758	0.918505	0.543922	0.818903	0.560347	0.736397	0.676127	0.623661	0.831634	0.591036	0.890792	0.505065	0.805319	0.651908	0.709618	0.733637	0.675143	0.761048	0.636202	0.923431	0.568035	0.797045	0.615039	0.716456	0.654782	0.626041	0.8175	0.57269	0.930715	0.568972	0.828506	0.521345	0.732146	0.746078	0.619997	0.724192	0.635305	0.881511
0.721438	0.640771	0.645886	0.831119	0.574862	0.846598	0.63312	0.785228	0.614554	0.681699	0.660466	0.602105	0.764129	0.57914	0.876379	0.597175	0.808008	0.584791	0.653471	0.726457	0.693988	0.822061	0.627098	0.83397	0.630629	0.8079	0.657499	0.654569	0.721958	0.564732	0.819317	0.574904	0.938879	0.643356	0.7874	0.623793	0.608825	0.646596	0.627074	0.719262	0.560362	0.856697	0.585011	0.77124	0.662401	0.694579	0.67075	0.594465	0.752756	0.57624
0.699938	0.690195	0.750232	0.60053	0.821	0.585114	0.909865	0.6445	0.805598	0.602355	0.694291	0.722609	0.631964	0.817578	0.61335	0.924746	0.620726	0.784776	0.636522	0.685914	0.735642	0.613762	0.815799	0.569216	0.933144	0.670651	0.81877	0.707759	0.71917	0.66085	0.656888	0.787324	0.613642	0.927733	0.676735	0.831904	0.638189	0.691368	0.725816	0.645169	0.817448	0.626305	0.902582	0.557157	0.846814	0.717954	0.721454	0.657556	0.673524	0.790313
0.789384	0.630668	0.630206	0.731108	0.605396	0.755065	0.648499	0.900415	0.587143	0.738915	0.675451	0.642436	0.719992	0.593447	0.824856	0.601173	0.944101	0.597163	0.793022	0.668832	0.626453	0.757361	0.643945	0.821848	0.610389	0.891192	0.649745	0.760053	0.672089	0.668486	0.769862	0.603769	0.80927	0.631285	0.931964	0.568587	0.754239	0.65734	0.671076	0.653411	0.587895	0.835966	0.567428	0.905799	0.589749	0.775156	0.630769	0.666709	0.696005	0.621058
0.640738	0.783066	0.67718	0.68647	0.702587	0.615292	0.857367	0.656711	0.929507	0.577816	0.799504	0.639609	0.70885	0.664565	0.623201	0.797605	0.626349	0.827247	0.554857	0.812467	0.634058	0.683534	0.684083	0.620354	0.815785	0.625704	0.924682	0.646759	0.815072	0.596396	0.701699	0.648598	0.659023	0.83854	0.657681	0.94605	0.632555	0.822703	0.658151	0.754684	0.704296	0.614808	0.764153	0.523476	0.939434	0.650342	0.840657	0.58125	0.773717	0.655164
0.870885	0.603017	0.804959	0.66992	0.73067	0.686958	0.710794	0.76263	0.610174	0.910818	0.661223	0.84765	0.681093	0.705139	0.760409	0.662837	0.821063	0.59702	0.917599	0.606701	0.72607	0.686274	0.746481	0.770697	0.697461	0.846218	0.652365	0.938591	0.622885	0.815568	0.713491	0.722433	0.719311	0.699811	0.805816	0.60249	0.909857	0.668788	0.811328	0.665226	0.724692	0.74166	0.642903	0.784721	0.672108	0.909095	0.612701	0.819763	0.70073	0.738536
0.634039	0.909263	0.629316	0.731056	0.654697	0.620349	0.794354	0.68673	0.81602	0.581779	0.919438	0.577185	0.783942	0.608222	0.699431	0.743679	0.681019	0.800241	0.588178	0.921711	0.599977	0.770312	0.677518	0.653842	0.736336	0.661593	0.83639	0.657314	0.959478	0.577567	0.805937	0.611617	0.727294	0.766414	0.680437	0.802306	0.599145	0.897188	0.652867	0.743577	0.651469	0.68705	0.708174	0.644513	0.786387	0.656565	0.929843	0.543738	0.786245	0.612499
0.831612	0.594967	0.924222	0.646533	0.786552	0.651977	0.713191	0.667045	0.643348	0.791052	0.635859	0.90954	0.606409	0.823094	0.6353	0.704369	0.672751	0.653947	0.758332	0.619728	0.919155	0.655638	0.828848	0.635285	0.730268	0.778732	0.675281	0.816608	0.635757	0.869819	0.664504	0.818381	0.674647	0.708057	0.710181	0.638676	0.771486	0.607967	0.863766	0.598953	0.810938	0.647531	0.731577	0.660848	0.70188	0.821553	0.587654	0.852358	0.656146	0.783374
0.650614	0.81874	0.620823	0.883139	0.57066	0.726472	0.704873	0.720889	0.723936	0.623479	0.821091	0.591334	0.928008	0.543961	0.82152	0.650663	0.733996	0.72835	0.656586	0.825974	0.617908	0.950064	0.662413	0.797049	0.67125	0.723778	0.761811	0.673097	0.816602	0.647606	0.94606	0.577651	0.806328	0.698567	0.750398	0.700605	0.638249	0.805819	0.695318	0.868452	0.587784	0.795983	0.600741	0.726404	0.671497	0.677023	0.803553	0.569837	0.932244	0.573225
0.764146	0.639916	0.840056	0.620171	0.890232	0.628138	0.859257	0.634331	0.742865	0.711253	0.671647	0.826249	0.602464	0.908747	0.601098	0.83282	0.653894	0.728876	0.711734	0.617302	0.796016	0.594	0.85302	0.587596	0.833105	0.710433	0.750514	0.741192	0.664416	0.782994	0.673613	0.924635	0.636424	0.835133	0.669173	0.735823	0.742299	0.643247	0.821971	0.61721	0.941135	0.632832	0.826919	0.592012	0.767582	0.760154	0.634892	0.790379	0.665951	0.92593
0.701177	0.644031	0.597339	0.83035	0.51173	0.848404	0.627188	0.769128	0.622619	0.682004	0.674802	0.570761	0.803276	0.493361	0.934778	0.58452	0.804725	0.57775	0.661289	0.716787	0.601493	0.848576	0.594735	0.907493	0.617337	0.806626	0.649436	0.679177	0.671993	0.602687	0.816983	0.544006	0.926943	0.639556	0.806586	0.617513	0.642808	0.695229	0.626845	0.761112	0.516592	0.855022	0.527369	0.784015	0.65061	0.666754	0.690244	0.564925	0.804504	0.535229
0.703492	0.719413	0.734075	0.682748	0.758987	0.659281	0.898537	0.685055	0.773537	0.624785	0.689996	0.717145	0.673239	0.859696	0.634988	0.902975	0.651188	0.800649	0.645897	0.735728	0.752702	0.657634	0.795606	0.565604	0.870471	0.690388	0.814034	0.705679	0.734903	0.68595	0.705855	0.815263	0.672139	0.926055	0.677373	0.763754	0.623833	0.667748	0.718538	0.635941	0.823916	0.649117	0.934556	0.569241	0.799569	0.69091	0.702394	0.660406	0.667698	0.770417
0.852514	0.610841	0.722454	0.741692	0.635892	0.789036	0.667605	0.884746	0.581666	0.813459	0.658268	0.756105	0.720114	0.64524	0.821409	0.605633	0.939709	0.578899	0.840648	0.63107	0.703474	0.740211	0.682921	0.833462	0.644047	0.917824	0.643966	0.803725	0.635551	0.762465	0.765506	0.683631	0.811557	0.645744	0.925009	0.549657	0.798664	0.650012	0.755868	0.635383	0.645222	0.841443	0.589935	0.925735	0.575328	0.817178	0.588502	0.743321	0.702696	0.66878
0.675044	0.822487	0.688162	0.691294	0.69734	0.638319	0.876174	0.680824	0.951129	0.601922	0.824497	0.646951	0.711939	0.707113	0.623193	0.826178	0.667845	0.870951	0.614747	0.814213	0.653877	0.699095	0.67364	0.603098	0.813543	0.65505	0.941616	0.670313	0.836907	0.626482	0.743185	0.727418	0.674391	0.85373	0.673709	0.936747	0.652631	0.797012	0.69094	0.723241	0.74515	0.649928	0.780383	0.562376	0.891417	0.65315	0.821691	0.613974	0.739905	0.680108
0.88381	0.598241	0.823303	0.650632	0.726482	0.699333	0.692099	0.744213	0.61599	0.89867	0.642084	0.850913	0.654538	0.761724	0.692724	0.656624	0.792568	0.584222	0.886304	0.614599	0.768719	0.639171	0.729709	0.705938	0.678378	0.831038	0.656327	0.89767	0.635539	0.779684	0.691684	0.742389	0.708874	0.693329	0.769042	0.581663	0.859944	0.646847	0.798567	0.58767	0.73494	0.738596	0.662814	0.756972	0.631899	0.894848	0.571576	0.806555	0.618363	0.718565
0.599917	0.905832	0.592273	0.71646	0.636606	0.563117	0.734208	0.68205	0.754009	0.550487	0.87773	0.561391	0.803596	0.598287	0.693673	0.692102	0.649461	0.7527	0.578978	0.909107	0.588864	0.786689	0.682306	0.638075	0.686649	0.625205	0.807402	0.642643	0.932595	0.575393	0.811148	0.58701	0.704205	0.723922	0.656529	0.738655	0.591528	0.856316	0.635463	0.735942	0.622429	0.673467	0.677691	0.616789	0.756423	0.645058	0.885152	0.518184	0.776665	0.57477
0.819286	0.653005	0.919508	0.665182	0.85605	0.664115	0.808613	0.685525	0.716918	0.794463	0.696443	0.930655	0.648008	0.866388	0.623662	0.781462	0.709067	0.731374	0.809194	0.651617	0.894663	0.649886	0.843948	0.644742	0.780955	0.757085	0.746549	0.833238	0.701916	0.890398	0.722698	0.861024	0.670018	0.78716	0.717539	0.714154	0.806205	0.671903	0.906041	0.63821	0.866347	0.701644	0.786162	0.649242	0.744514	0.861112	0.630108	0.90676	0.674009	0.859399
0.623105	0.758263	0.559287	0.894691	0.490628	0.81017	0.687229	0.695192	0.727264	0.604315	0.766946	0.557219	0.877045	0.495212	0.75651	0.613813	0.721278	0.644528	0.594668	0.787163	0.547566	0.841627	0.554061	0.771135	0.613617	0.690397	0.737374	0.5983	0.752861	0.581772	0.887513	0.565676	0.788881	0.679356	0.699599	0.696133	0.569053	0.779215	0.619365	0.824192	0.558697	0.77625	0.548959	0.649604	0.635767	0.596549	0.756554	0.540945	0.849683	0.517376
0.78485	0.685459	0.845783	0.633367	0.90164	0.659316	0.855346	0.648407	0.756912	0.705469	0.693147	0.849404	0.651072	0.901986	0.58868	0.83937	0.673377	0.708416	0.708058	0.663006	0.794515	0.6294	0.874535	0.605046	0.845031	0.717863	0.753779	0.739407	0.691512	0.788297	0.688998	0.924741	0.65435	0.841799	0.678338	0.749734	0.745895	0.685091	0.84029	0.632171	0.922753	0.666953	0.834474	0.592315	0.749449	0.78085	0.646486	0.779653	0.682068	0.885833
0.730396	0.673335	0.680686	0.744488	0.637428	0.771551	0.655296	0.79636	0.615009	0.699545	0.699398	0.681583	0.776499	0.562413	0.915673	0.623459	0.85908	0.584048	0.739389	0.689884	0.627691	0.806872	0.66485	0.884495	0.650288	0.819387	0.664054	0.733828	0.69135	0.678936	0.804927	0.624525	0.88491	0.661896	0.836555	0.625492	0.746646	0.695611	0.727524	0.761472	0.602843	0.866794	0.590972	0.834576	0.689514	0.764021	0.683713	0.665595	0.783571	0.637286
0.638998	0.655781	0.674766	0.58561	0.822779	0.513113	0.862558	0.6105	0.768304	0.561739	0.686781	0.652677	0.65395	0.751342	0.564508	0.872579	0.611834	0.730265	0.571743	0.703254	0.649727	0.638972	0.78332	0.582518	0.861646	0.621916	0.799821	0.647715	0.700184	0.587716	0.661587	0.650815	0.612088	0.879851	0.651963	0.816084	0.649627	0.698359	0.656645	0.683016	0.758183	0.611515	0.828562	0.506935	0.84943	0.713661	0.720612	0.626619	0.693943	0.774966
0.847034	0.568966	0.662784	0.788427	0.635495	0.842703	0.671823	0.860454	0.606267	0.768	0.633571	0.687057	0.697377	0.647747	0.786144	0.61288	0.926921	0.601404	0.802817	0.636794	0.695282	0.715263	0.688577	0.810956	0.651643	0.899014	0.645242	0.779867	0.631289	0.67276	0.755218	0.648584	0.790761	0.66388	0.920718	0.592879	0.710627	0.648665	0.700197	0.618031	0.588549	0.849593	0.582114	0.871781	0.612508	0.794995	0.6098	0.668977	0.688764	0.660567
0.667526	0.820867	0.668264	0.729963	0.677038	0.668976	0.875871	0.704187	0.921923	0.610523	0.804137	0.644326	0.712209	0.727856	0.662903	0.822586	0.658345	0.912306	0.611766	0.833934	0.669911	0.710115	0.710639	0.616112	0.821134	0.661332	0.953948	0.67698	0.83789	0.64198	0.752378	0.711369	0.711472	0.871452	0.680553	0.924842	0.616506	0.780499	0.680637	0.692906	0.727771	0.654132	0.82031	0.583753	0.899456	0.661344	0.813851	0.574106	0.749558	0.677413
0.866523	0.560219	0.787757	0.652077	0.727174	0.683426	0.682091	0.735236	0.593956	0.892049	0.599103	0.833146	0.631192	0.697053	0.702028	0.628168	0.814095	0.590195	0.923392	0.545294	0.722407	0.631913	0.706428	0.725997	0.656008	0.812272	0.633737	0.903359	0.575263	0.805881	0.695144	0.714199	0.6755	0.664161	0.780494	0.587028	0.91342	0.614604	0.801672	0.586336	0.705295	0.73635	0.604227	0.763487	0.627162	0.902227	0.542487	0.834554	0.644452	0.746942
0.632133	0.922475	0.639779	0.761368	0.635746	0.661679	0.789754	0.699426	0.835192	0.580606	0.944128	0.610869	0.841733	0.601923	0.728541	0.736188	0.706073	0.793012	0.615319	0.886058	0.559512	0.803696	0.658381	0.736516	0.70179	0.675769	0.845821	0.689495	0.905705	0.65195	0.82455	0.652509	0.721446	0.785694	0.725742	0.801486	0.653364	0.924159	0.708393	0.811968	0.658335	0.738068	0.665787	0.637245	0.777894	0.667159	0.918237	0.564503	0.851141	0.611043
0.763191	0.578579	0.894887	0.553698	0.829676	0.563797	0.777907	0.640125	0.688452	0.754254	0.623505	0.906501	0.582728	0.816591	0.579662	0.739191	0.652316	0.651964	0.761341	0.549285	0.819036	0.542338	0.773186	0.570905	0.738047	0.704505	0.704689	0.765753	0.601523	0.84397	0.635561	0.811801	0.598685	0.750434	0.667124	0.681378	0.768797	0.607675	0.846225	0.563235	0.863019	0.606868	0.740668	0.61019	0.700735	0.802742	0.570555	0.922441	0.601311	0.842905
0.640741	0.768999	0.607794	0.885857	0.543513	0.74826	0.713849	0.675944	0.73944	0.628538	0.801325	0.584594	0.891727	0.544302	0.797726	0.654853	0.688883	0.737117	0.616654	0.788269	0.603921	0.900435	0.639182	0.771944	0.673402	0.705906	0.743205	0.657148	0.763787	0.642006	0.923912	0.578722	0.795113	0.705327	0.71917	0.707952	0.590294	0.781341	0.692547	0.838816	0.603168	0.750864	0.595633	0.68629	0.65338	0.642662	0.787697	0.563092	0.897908	0.57353
0.717513	0.649625	0.801496	0.607184	0.920368	0.612583	0.749737	0.636954	0.697357	0.654225	0.683883	0.758744	0.653753	0.900124	0.603683	0.785821	0.641949	0.687468	0.720609	0.660145	0.828248	0.657363	0.872768	0.596482	0.747705	0.68491	0.694773	0.738915	0.707916	0.674577	0.702273	0.837901	0.640096	0.766001	0.662114	0.702593	0.661707	0.645735	0.776955	0.648615	0.840425	0.719981	0.768779	0.569362	0.7238	0.807969	0.640591	0.738867	0.643262	0.881408
0.70132	0.671371	0.673328	0.770127	0.669481	0.769763	0.66355	0.779591	0.628716	0.671386	0.707534	0.666291	0.787379	0.61049	0.851823	0.641915	0.833592	0.604765	0.726306	0.714598	0.643972	0.822443	0.695645	0.870899	0.636556	0.787805	0.672123	0.723171	0.701508	0.670161	0.809724	0.631421	0.855187	0.690543	0.802799	0.641659	0.72108	0.694833	0.730369	0.796858	0.614209	0.884995	0.625597	0.758613	0.701846	0.777168	0.6826	0.669947	0.777241	0.675042
0.666103	0.669306	0.732751	0.609687	0.808434	0.578116	0.909451	0.628626	0.789934	0.583122	0.686423	0.701223	0.604003	0.804353	0.544137	0.92573	0.631755	0.785137	0.611717	0.685493	0.696096	0.595626	0.758421	0.523897	0.885642	0.639505	0.810153	0.655763	0.730595	0.641652	0.676945	0.756092	0.623195	0.913408	0.640883	0.81769	0.634259	0.657754	0.697025	0.636532	0.808323	0.613	0.906724	0.509977	0.82739	0.697477	0.703097	0.680604	0.644774	0.805091
0.856513	0.609481	0.728926	0.737001	0.697503	0.796378	0.692043	0.859882	0.652555	0.771601	0.698288	0.746036	0.727677	0.646693	0.769865	0.660803	0.942645	0.589346	0.817095	0.657643	0.694338	0.744956	0.699056	0.834387	0.672024	0.909339	0.667202	0.805978	0.646628	0.713719	0.745466	0.669837	0.793438	0.674814	0.938587	0.644568	0.800407	0.703264	0.763876	0.686871	0.634766	0.847544	0.59732	0.861509	0.669544	0.841924	0.647528	0.737365	0.725085	0.688869
0.590998	0.700034	0.65092	0.572046	0.699065	0.509713	0.842866	0.562009	0.872477	0.528997	0.726525	0.631977	0.611722	0.651185	0.559141	0.803855	0.562955	0.824335	0.563748	0.68315	0.602399	0.566529	0.674394	0.545486	0.828673	0.557417	0.872748	0.62051	0.721951	0.60367	0.626791	0.65303	0.551966	0.821174	0.595043	0.914118	0.61129	0.719254	0.661163	0.640738	0.701633	0.5523	0.737379	0.492119	0.858793	0.630523	0.770209	0.600354	0.682817	0.715342
0.906205	0.646602	0.8834	0.70035	0.765123	0.684489	0.758499	0.70581	0.694239	0.882315	0.682242	0.889951	0.645986	0.768961	0.673353	0.726497	0.742916	0.687835	0.884949	0.641933	0.85962	0.694909	0.792295	0.663707	0.793596	0.82311	0.708151	0.915226	0.704739	0.809582	0.724639	0.79694	0.689349	0.73828	0.750093	0.701668	0.859193	0.660493	0.850481	0.647392	0.757139	0.681882	0.725848	0.710616	0.744817	0.908442	0.661308	0.808841	0.725221	0.756352
0.583885	0.84037	0.614602	0.755615	0.580946	0.649721	0.745247	0.653289	0.804266	0.541976	0.867543	0.55706	0.748394	0.551373	0.664242	0.710831	0.630681	0.739745	0.536538	0.875709	0.596195	0.739975	0.588372	0.626335	0.684585	0.635957	0.801965	0.614841	0.909857	0.514227	0.782388	0.615424	0.707336	0.738998	0.653336	0.802025	0.530326	0.835397	0.597223	0.752159	0.598651	0.650145	0.658964	0.544069	0.821478	0.586435	0.914325	0.508428	0.773288	0.556571
0.838179	0.654177	0.920719	0.644326	0.864926	0.658423	0.752557	0.647063	0.694765	0.761611	0.699532	0.914001	0.64523	0.811587	0.610895	0.775464	0.695928	0.702322	0.825565	0.628664	0.895762	0.676931	0.861473	0.643475	0.77792	0.742765	0.693117	0.844259	0.680239	0.867639	0.694016	0.826728	0.64841	0.742507	0.710635	0.715435	0.80115	0.684334	0.916571	0.631057	0.809015	0.717131	0.741358	0.650678	0.70619	0.900097	0.637137	0.860768	0.703083	0.827505
0.632387	0.814504	0.597838	0.899494	0.542608	0.736998	0.654727	0.748533	0.690066	0.588876	0.805065	0.571459	0.941311	0.522299	0.801608	0.618949	0.747202	0.640778	0.614564	0.840261	0.571299	0.939108	0.609074	0.799019	0.610394	0.721876	0.736744	0.652775	0.813003	0.597126	0.936719	0.548746	0.817075	0.689218	0.744127	0.668516	0.612841	0.795162	0.642171	0.89251	0.531369	0.814502	0.591779	0.689169	0.693829	0.660657	0.791865	0.542354	0.898952	0.503674
0.748136	0.680625	0.830399	0.585052	0.832022	0.627761	0.847881	0.601731	0.756767	0.682508	0.66112	0.819982	0.6063	0.879381	0.570435	0.801974	0.608519	0.698842	0.673781	0.631001	0.770323	0.570226	0.808716	0.552093	0.814373	0.66836	0.755675	0.717069	0.661673	0.774372	0.627317	0.933625	0.609557	0.823743	0.619239	0.729377	0.710102	0.658702	0.80291	0.594919	0.917434	0.600437	0.820342	0.532307	0.742874	0.702011	0.629461	0.737221	0.642425	0.830658
0.699148	0.677897	0.602367	0.784894	0.536972	0.830104	0.661684	0.773307	0.652552	0.67295	0.717059	0.603512	0.828947	0.516786	0.936521	0.581877	0.822487	0.580212	0.64971	0.719262	0.560011	0.827275	0.594647	0.925868	0.617236	0.792451	0.68366	0.66738	0.688191	0.626557	0.806375	0.550895	0.924007	0.65598	0.810335	0.629108	0.643221	0.744981	0.657583	0.764941	0.559757	0.882435	0.531811	0.809249	0.627147	0.67477	0.688363	0.577753	0.798042	0.549745
0.721517	0.701577	0.793179	0.631355	0.81265	0.608933	0.937813	0.632629	0.825755	0.633002	0.708643	0.769143	0.655878	0.835717	0.591562	0.935344	0.650912	0.759269	0.65342	0.691583	0.729548	0.628875	0.779339	0.590506	0.932284	0.687898	0.834734	0.704929	0.711993	0.714738	0.676096	0.825886	0.636181	0.93832	0.672631	0.82876	0.717677	0.700965	0.765465	0.682502	0.847517	0.640958	0.917138	0.555706	0.845821	0.717445	0.708064	0.715661	0.701518	0.814863
0.881048	0.56313	0.703003	0.779787	0.62964	0.8321	0.676028	0.842028	0.610571	0.821291	0.613836	0.719223	0.669162	0.684255	0.763955	0.612997	0.897026	0.61588	0.815025	0.626563	0.74918	0.692659	0.671449	0.780884	0.659818	0.921128	0.652921	0.799135	0.636722	0.676229	0.750233	0.655472	0.79674	0.666218	0.887377	0.580811	0.714785	0.606784	0.695289	0.576136	0.620892	0.807813	0.607545	0.861468	0.61162	0.795964	0.603055	0.714335	0.64292	0.671919
0.653225	0.810063	0.677486	0.691596	0.676066	0.620401	0.882796	0.654733	0.918323	0.591977	0.810434	0.656107	0.678235	0.722369	0.609437	0.833233	0.617534	0.920186	0.607719	0.774511	0.642624	0.667436	0.692652	0.570163	0.824083	0.611844	0.93153	0.665624	0.80604	0.694956	0.721433	0.76105	0.645333	0.869657	0.637034	0.915515	0.635476	0.783822	0.72107	0.654451	0.770432	0.609735	0.80681	0.534522	0.847989	0.636673	0.794215	0.606144	0.749986	0.71422
0.851181	0.56314	0.756248	0.66146	0.576644	0.664333	0.608397	0.741274	0.565287	0.894883	0.611038	0.781575	0.627917	0.589014	0.76678	0.559386	0.775	0.556182	0.874758	0.552645	0.702206	0.695456	0.644088	0.731954	0.632277	0.836487	0.594146	0.89056	0.57271	0.777213	0.682866	0.639621	0.691606	0.595855	0.758087	0.537705	0.847347	0.596815	0.761472	0.603008	0.612468	0.676371	0.550812	0.799723	0.609166	0.81939	0.568284	0.749184	0.667123	0.598299
0.700214	0.88807	0.667932	0.831734	0.64724	0.70694	0.777276	0.709521	0.801411	0.641731	0.890178	0.628771	0.814822	0.663431	0.684485	0.712665	0.713154	0.792174	0.630005	0.939796	0.67337	0.802062	0.70204	0.674862	0.72468	0.71074	0.833272	0.70055	0.948893	0.62757	0.847379	0.658483	0.749874	0.782294	0.695128	0.778701	0.624907	0.882296	0.682469	0.74498	0.650414	0.720265	0.707191	0.625537	0.787939	0.686543	0.916594	0.586603	0.804233	0.619565
0.833927	0.53608	0.90434	0.634366	0.781397	0.678386	0.700713	0.65428	0.606921	0.819915	0.575821	0.929891	0.538858	0.812284	0.599439	0.69987	0.670019	0.645385	0.821431	0.539952	0.922431	0.569652	0.792401	0.592797	0.715576	0.760664	0.628419	0.825179	0.595502	0.857064	0.653674	0.820881	0.638052	0.703886	0.677153	0.616	0.74309	0.550584	0.858744	0.507154	0.797191	0.649082	0.707006	0.643107	0.656706	0.841513	0.526536	0.895616	0.586887	0.81238
0.646257	0.795192	0.622459	0.895724	0.573041	0.715717	0.710147	0.71846	0.723576	0.619805	0.806004	0.576137	0.925841	0.559551	0.813258	0.659236	0.714699	0.676048	0.598795	0.852973	0.621071	0.934968	0.643803	0.758417	0.670081	0.727661	0.751328	0.643497	0.845444	0.571606	0.946189	0.576429	0.841291	0.717019	0.724913	0.711707	0.601874	0.777918	0.636985	0.891978	0.603211	0.758285	0.631951	0.676153	0.727153	0.65034	0.824398	0.555242	0.908647	0.555406
0.691992	0.638292	0.781281	0.587944	0.833577	0.595047	0.809747	0.653386	0.678987	0.659044	0.655701	0.799495	0.609199	0.888345	0.59124	0.7799	0.610664	0.698404	0.661036	0.605974	0.747739	0.582235	0.824838	0.550968	0.738283	0.666348	0.709533	0.687557	0.641216	0.799634	0.65675	0.923302	0.600797	0.803767	0.633804	0.670121	0.681618	0.608515	0.774113	0.581766	0.948732	0.590093	0.791404	0.547818	0.690281	0.69452	0.5993	0.778102	0.638936	0.887202
0.658338	0.69698	0.531923	0.814252	0.498007	0.846033	0.621274	0.776542	0.615562	0.628518	0.700568	0.528956	0.822605	0.500508	0.912695	0.553045	0.810409	0.592431	0.639999	0.735538	0.552721	0.821055	0.570986	0.882475	0.57947	0.758138	0.666339	0.622053	0.714347	0.56031	0.836878	0.513197	0.921892	0.622757	0.781181	0.595049	0.566771	0.709867	0.606546	0.7246	0.496474	0.902621	0.520251	0.801647	0.564539	0.640232	0.682165	0.516436	0.752212	0.510586
0.718513	0.725329	0.745756	0.654207	0.78606	0.61931	0.948702	0.638568	0.852161	0.620598	0.7529	0.718381	0.67006	0.798115	0.609827	0.944391	0.655846	0.834748	0.662779	0.704105	0.688726	0.663684	0.772449	0.598345	0.937003	0.665751	0.848684	0.6928	0.741096	0.707831	0.709244	0.7839	0.651803	0.940167	0.661261	0.852909	0.699507	0.737714	0.776023	0.686133	0.814546	0.663482	0.91785	0.575724	0.808995	0.716373	0.742224	0.681829	0.722555	0.80638
0.813306	0.62345	0.693076	0.707111	0.689514	0.757846	0.681107	0.862856	0.626122	0.731717	0.677856	0.710892	0.699522	0.663237	0.779618	0.660705	0.912627	0.626662	0.813871	0.640372	0.664651	0.738287	0.721206	0.816432	0.661286	0.875661	0.666189	0.793008	0.629696	0.732804	0.739073	0.676451	0.751054	0.672075	0.913271	0.61225	0.770737	0.667986	0.762699	0.65712	0.634354	0.850946	0.6291	0.875667	0.629448	0.82037	0.604144	0.695357	0.699947	0.697778
0.634365	0.835315	0.658211	0.668438	0.696768	0.613293	0.874173	0.616392	0.960441	0.542234	0.853003	0.624817	0.725604	0.671879	0.603091	0.832264	0.607617	0.887999	0.578979	0.813178	0.614192	0.694602	0.706177	0.617858	0.824402	0.587855	0.93912	0.65173	0.833645	0.629565	0.715951	0.686872	0.627506	0.851761	0.632675	0.962209	0.619847	0.854566	0.710105	0.740252	0.708025	0.658671	0.766395	0.51232	0.869736	0.656748	0.835693	0.550717	0.765698	0.666437
0.887772	0.630852	0.823519	0.689821	0.774652	0.692448	0.757149	0.746927	0.660922	0.904708	0.665056	0.846927	0.656911	0.766427	0.704002	0.724486	0.77606	0.688813	0.914651	0.646672	0.791813	0.679578	0.785236	0.704864	0.757959	0.808994	0.707451	0.933675	0.670658	0.798082	0.727724	0.742404	0.703042	0.740464	0.764208	0.678304	0.89868	0.66489	0.817445	0.621225	0.757633	0.726031	0.70842	0.741848	0.716851	0.931022	0.626994	0.812937	0.678846	0.782476
0.655291	0.877504	0.609949	0.820481	0.581944	0.728354	0.801869	0.703626	0.822158	0.616943	0.882436	0.589381	0.777362	0.636292	0.689936	0.719949	0.6854	0.845974	0.599767	0.915891	0.615077	0.754172	0.650624	0.659331	0.719712	0.661378	0.859384	0.658707	0.916593	0.62688	0.808856	0.624849	0.738958	0.774735	0.676697	0.794995	0.5837	0.875395	0.657474	0.691238	0.647646	0.704256	0.70767	0.637039	0.724831	0.633839	0.875089	0.539652	0.774301	0.592394
0.774222	0.540978	0.849224	0.619081	0.764709	0.633852	0.644303	0.664064	0.547235	0.756265	0.57643	0.851075	0.573595	0.780512	0.59036	0.628627	0.700922	0.571353	0.783791	0.543294	0.843139	0.601485	0.737478	0.611778	0.602269	0.737876	0.58182	0.770472	0.607352	0.800956	0.67401	0.759907	0.657947	0.631579	0.679804	0.538032	0.731358	0.529216	0.820397	0.531912	0.757613	0.694578	0.638254	0.654632	0.585191	0.815758	0.485901	0.882161	0.551535	0.776844
0.658185	0.753471	0.655358	0.887983	0.580749	0.707805	0.707779	0.701707	0.712653	0.651486	0.772091	0.60199	0.860307	0.586459	0.766151	0.65132	0.698786	0.692515	0.620862	0.812475	0.664924	0.880727	0.640283	0.711885	0.663098	0.736684	0.738141	0.654271	0.824077	0.573855	0.932961	0.584824	0.813743	0.714008	0.701359	0.704382	0.584257	0.723207	0.637763	0.825947	0.6115	0.716429	0.621364	0.678581	0.720398	0.660855	0.805323	0.612371	0.85939	0.592461
0.735248	0.578225	0.824821	0.548344	0.924649	0.592861	0.77561	0.595123	0.68761	0.677506	0.627582	0.7928	0.573868	0.903085	0.566477	0.801146	0.611651	0.65268	0.700654	0.56725	0.828608	0.589381	0.876822	0.557472	0.778384	0.691181	0.65313	0.721138	0.632481	0.688693	0.634932	0.878149	0.596255	0.769946	0.638289	0.698153	0.664254	0.589974	0.790644	0.586414	0.897898	0.642254	0.775659	0.547743	0.706435	0.779538	0.584458	0.761078	0.604077	0.916732
0.693725	0.665337	0.59392	0.827263	0.527008	0.859327	0.615026	0.777302	0.607524	0.669655	0.695069	0.593598	0.824633	0.503996	0.939117	0.546842	0.827077	0.566943	0.668308	0.715354	0.59098	0.852244	0.603723	0.939838	0.590229	0.801641	0.647484	0.671813	0.68358	0.625903	0.822679	0.557376	0.915289	0.620795	0.804467	0.605497	0.649754	0.722575	0.654223	0.779402	0.529414	0.900434	0.516561	0.789482	0.629195	0.683764	0.681397	0.584036	0.807588	0.551238
0.70507	0.774107	0.729287	0.6521	0.783284	0.628353	0.948192	0.662487	0.854819	0.615856	0.786622	0.720513	0.692242	0.818263	0.630302	0.951603	0.665317	0.850642	0.6624	0.72995	0.671722	0.668136	0.803958	0.617422	0.923736	0.665975	0.864384	0.712775	0.754138	0.737034	0.715265	0.810814	0.646868	0.940485	0.686939	0.845686	0.696943	0.764085	0.780067	0.688796	0.833736	0.677221	0.915389	0.592449	0.797831	0.713024	0.732704	0.657574	0.725354	0.787721
0.812394	0.607343	0.657284	0.751846	0.630199	0.772813	0.644156	0.905188	0.610156	0.738908	0.670737	0.656465	0.710966	0.611793	0.815106	0.617417	0.928136	0.59885	0.768756	0.69529	0.684558	0.76703	0.690741	0.812637	0.630716	0.906171	0.653495	0.771352	0.667483	0.654731	0.75413	0.607559	0.806511	0.635792	0.944489	0.597585	0.733926	0.664804	0.680929	0.662571	0.588287	0.810819	0.584686	0.899374	0.644836	0.782387	0.640903	0.658289	0.707346	0.631691
0.642812	0.805313	0.676137	0.668408	0.64438	0.606485	0.83167	0.694901	0.9116	0.578718	0.782077	0.629145	0.688526	0.699067	0.608932	0.789448	0.631167	0.827916	0.585133	0.798791	0.648734	0.653144	0.630848	0.53876	0.76644	0.639478	0.912018	0.650132	0.827237	0.593612	0.70917	0.704061	0.658262	0.834302	0.651388	0.882394	0.589878	0.750632	0.645357	0.663094	0.704153	0.605069	0.799678	0.533334	0.866929	0.618202	0.792266	0.579457	0.687552	0.604416
0.838608	0.601315	0.75915	0.701412	0.622019	0.684445	0.685266	0.756735	0.610044	0.899319	0.649564	0.813246	0.666275	0.660098	0.743074	0.598747	0.788256	0.631153	0.871406	0.603153	0.712818	0.662854	0.663147	0.746486	0.627149	0.815303	0.660806	0.886423	0.623547	0.806465	0.721617	0.684489	0.710557	0.652815	0.769215	0.596642	0.880496	0.641881	0.779738	0.630142	0.690945	0.695019	0.587135	0.757857	0.631699	0.839843	0.598618	0.802501	0.677497	0.696781
0.666076	0.898514	0.682401	0.749771	0.661549	0.650821	0.812092	0.707816	0.815585	0.613574	0.900437	0.630238	0.797635	0.676457	0.711419	0.761186	0.677986	0.818845	0.61331	0.894045	0.656259	0.791144	0.703884	0.659312	0.761991	0.679519	0.845782	0.671736	0.918125	0.646082	0.81937	0.652751	0.739649	0.797528	0.686099	0.782682	0.615316	0.8669	0.698836	0.721434	0.691465	0.701274	0.739031	0.673763	0.73765	0.67849	0.86845	0.597436	0.80357	0.632628
0.808241	0.652803	0.929925	0.693514	0.833515	0.669517	0.782124	0.668417	0.708085	0.777255	0.675395	0.932279	0.644188	0.851028	0.620121	0.76477	0.684976	0.720739	0.776285	0.668747	0.907118	0.648735	0.822952	0.637352	0.769822	0.75443	0.751059	0.8337	0.697936	0.888154	0.706246	0.831866	0.660637	0.777417	0.703737	0.722427	0.784684	0.673854	0.890486	0.650393	0.848866	0.668666	0.773641	0.623781	0.776961	0.838346	0.639617	0.910915	0.682221	0.840947
0.647563	0.812378	0.59666	0.919852	0.539262	0.775788	0.698373	0.751432	0.735092	0.61344	0.807753	0.566702	0.934979	0.544952	0.825146	0.645128	0.747781	0.697782	0.614968	0.855262	0.600148	0.926389	0.623214	0.787768	0.654658	0.735498	0.765046	0.645462	0.81925	0.599513	0.951792	0.567759	0.83453	0.712141	0.752004	0.707244	0.58207	0.796994	0.642196	0.860161	0.578621	0.807376	0.614453	0.711606	0.684232	0.64154	0.808263	0.546016	0.900346	0.532623
0.791528	0.708788	0.860724	0.692162	0.890703	0.687713	0.855173	0.709229	0.770931	0.739032	0.732519	0.847614	0.715592	0.916371	0.664746	0.826462	0.691568	0.729694	0.700378	0.727181	0.835214	0.708979	0.897365	0.655861	0.824813	0.765362	0.785629	0.770604	0.732957	0.787598	0.737628	0.898846	0.719275	0.850485	0.723774	0.76759	0.736268	0.721465	0.825962	0.706521	0.932884	0.689257	0.835525	0.621768	0.810408	0.797876	0.699299	0.777599	0.745735	0.863266
0.73855	0.689079	0.649628	0.809768	0.595514	0.82256	0.674597	0.771886	0.656106	0.69859	0.729527	0.614826	0.807792	0.576182	0.916983	0.632175	0.836276	0.655958	0.727936	0.729878	0.652012	0.832176	0.668804	0.896814	0.661363	0.80375	0.67893	0.713183	0.723851	0.648235	0.837356	0.569328	0.920445	0.666726	0.81214	0.63628	0.676726	0.727735	0.711775	0.745001	0.577237	0.901665	0.584097	0.854426	0.606976	0.746684	0.700046	0.616196	0.776578	0.623345
0.706629	0.701877	0.746819	0.643093	0.786563	0.609621	0.901364	0.665457	0.804215	0.620578	0.689788	0.722872	0.638234	0.866328	0.560286	0.892561	0.628474	0.7883	0.606856	0.752321	0.749091	0.607381	0.79243	0.5271	0.883884	0.663282	0.851757	0.685966	0.745754	0.655288	0.657953	0.785002	0.639316	0.924712	0.656839	0.806977	0.634466	0.69124	0.691398	0.612088	0.820722	0.61498	0.931725	0.524289	0.840082	0.688272	0.707335	0.640847	0.644738	0.758993
0.862783	0.618984	0.730965	0.750911	0.64516	0.764511	0.71655	0.922039	0.638832	0.843197	0.67126	0.733925	0.722153	0.687844	0.839332	0.646671	0.926868	0.617777	0.797477	0.685416	0.745957	0.747098	0.695482	0.797905	0.680279	0.947166	0.693147	0.813288	0.681644	0.702383	0.775254	0.662883	0.841514	0.694484	0.934475	0.610676	0.757064	0.662504	0.710608	0.647727	0.685065	0.776558	0.644502	0.914743	0.672726	0.784278	0.645459	0.749735	0.696564	0.666855
0.676888	0.821745	0.703961	0.660261	0.695284	0.622331	0.832301	0.682993	0.922204	0.591384	0.826787	0.652086	0.709644	0.706023	0.627129	0.815906	0.649671	0.82551	0.618767	0.809495	0.678222	0.698854	0.686024	0.600105	0.792108	0.653882	0.909251	0.683283	0.841787	0.593512	0.720855	0.720447	0.661384	0.831162	0.672345	0.918533	0.609907	0.807588	0.691385	0.718725	0.710069	0.675574	0.789681	0.548414	0.875243	0.67282	0.809298	0.570484	0.710234	0.636562
0.894039	0.556565	0.780986	0.704414	0.672573	0.739384	0.661939	0.73617	0.586496	0.92272	0.593707	0.793597	0.644911	0.711168	0.689609	0.600127	0.797449	0.542988	0.886143	0.612791	0.781275	0.634046	0.68009	0.714468	0.653617	0.848871	0.628671	0.8953	0.631484	0.684586	0.703303	0.670721	0.71209	0.655375	0.751264	0.564411	0.812952	0.612771	0.720739	0.583505	0.652443	0.748736	0.601014	0.744968	0.629652	0.877193	0.575081	0.783449	0.586466	0.674676
0.627565	0.884174	0.607473	0.810477	0.585351	0.687475	0.764596	0.684203	0.80842	0.579561	0.874192	0.561801	0.832614	0.567072	0.658294	0.690388	0.681682	0.725812	0.542758	0.952282	0.561403	0.779707	0.605863	0.66525	0.695001	0.652607	0.843535	0.618977	0.910161	0.547621	0.809546	0.572803	0.731548	0.768546	0.667533	0.790354	0.588719	0.904195	0.582412	0.769146	0.59953	0.687091	0.663124	0.573764	0.787489	0.610752	0.914989	0.538648	0.816144	0.519969
0.816818	0.528738	0.920239	0.573983	0.772535	0.606129	0.661955	0.63415	0.567428	0.799291	0.568985	0.94882	0.546718	0.751362	0.58248	0.645797	0.69138	0.55117	0.832211	0.492558	0.842573	0.565027	0.741951	0.602066	0.661654	0.74891	0.5843	0.815818	0.556037	0.90511	0.616389	0.808674	0.600729	0.637034	0.680835	0.565403	0.829327	0.551058	0.897667	0.53259	0.775995	0.643237	0.64247	0.660457	0.607459	0.850814	0.493142	0.937869	0.592067	0.781501
0.710137	0.755283	0.656749	0.867109	0.559301	0.697233	0.714092	0.727372	0.702242	0.690099	0.77605	0.620485	0.8986	0.547232	0.837576	0.627485	0.747781	0.671925	0.64015	0.806349	0.637432	0.892182	0.641625	0.799011	0.682225	0.773827	0.750674	0.68687	0.788633	0.628887	0.912843	0.544995	0.836683	0.704114	0.759365	0.680644	0.654695	0.784161	0.664069	0.835474	0.6093	0.736531	0.593796	0.75163	0.695447	0.682671	0.80177	0.620543	0.893142	0.569974
0.726056	0.575525	0.802786	0.541259	0.897652	0.587841	0.787829	0.561928	0.675045	0.651111	0.610321	0.804295	0.530287	0.961832	0.477768	0.806515	0.563869	0.703115	0.683832	0.56902	0.826013	0.524518	0.878779	0.498422	0.771815	0.631942	0.675749	0.716071	0.613482	0.733537	0.590322	0.913504	0.528429	0.783552	0.581748	0.678831	0.656154	0.56855	0.79248	0.527076	0.904172	0.618403	0.82516	0.474336	0.684346	0.751214	0.547236	0.725256	0.549055	0.909885
0.718161	0.696055	0.621572	0.786458	0.580342	0.817691	0.689174	0.777713	0.665837	0.687826	0.706561	0.598993	0.810216	0.600511	0.883886	0.619581	0.815352	0.60226	0.656568	0.736987	0.6033	0.780624	0.610315	0.856287	0.641674	0.789643	0.703876	0.655323	0.721009	0.593557	0.821509	0.571135	0.923507	0.690644	0.783575	0.621614	0.622532	0.720047	0.640561	0.704613	0.605793	0.870886	0.592462	0.808182	0.606726	0.681242	0.678704	0.601952	0.722778	0.584905
0.716594	0.708719	0.76464	0.662881	0.804667	0.607807	0.901552	0.686998	0.819149	0.64931	0.71519	0.727207	0.666703	0.842249	0.60076	0.886479	0.629246	0.782807	0.600114	0.775588	0.772909	0.662733	0.809733	0.563985	0.894454	0.702602	0.849681	0.70256	0.777995	0.652033	0.700454	0.759003	0.679844	0.919974	0.671133	0.829553	0.632933	0.703909	0.686788	0.666056	0.829785	0.60372	0.900884	0.538902	0.894198	0.70381	0.763308	0.688124	0.686044	0.772777
0.822747	0.605061	0.697507	0.732841	0.685708	0.781873	0.663903	0.883851	0.611652	0.763401	0.652957	0.711626	0.700799	0.706262	0.728429	0.634069	0.913279	0.567252	0.79436	0.666885	0.706919	0.688276	0.67824	0.772918	0.616037	0.877593	0.669734	0.78219	0.665747	0.662612	0.740629	0.660991	0.776866	0.672976	0.887476	0.588028	0.738319	0.651137	0.678825	0.628914	0.633337	0.844363	0.619434	0.823047	0.637178	0.805452	0.600681	0.714028	0.624845	0.672642
0.650203	0.834928	0.669302	0.699287	0.699988	0.619829	0.882953	0.658018	0.950285	0.562042	0.859854	0.627184	0.734097	0.715589	0.624646	0.841834	0.625574	0.916981	0.58147	0.838685	0.647588	0.733777	0.71656	0.627813	0.83836	0.633071	0.951762	0.660383	0.84054	0.656539	0.744131	0.701926	0.658177	0.866184	0.663865	0.944988	0.64046	0.838308	0.713607	0.741175	0.741064	0.656983	0.808644	0.540296	0.883938	0.655301	0.83691	0.575049	0.776968	0.688177
0.844141	0.631215	0.807326	0.714672	0.756654	0.724658	0.716631	0.707139	0.659944	0.833907	0.674013	0.821374	0.666532	0.729073	0.671012	0.699914	0.799046	0.6716	0.915899	0.623169	0.76822	0.674049	0.728632	0.72207	0.691638	0.787911	0.689046	0.914542	0.659387	0.781601	0.731485	0.763611	0.670053	0.720832	0.768487	0.675248	0.887788	0.679515	0.829429	0.653494	0.705321	0.788584	0.656637	0.68469	0.695352	0.912101	0.634867	0.806881	0.686854	0.765757
0.637758	0.880342	0.636503	0.767209	0.676529	0.667327	0.806962	0.645676	0.821035	0.571571	0.91108	0.618535	0.791227	0.632297	0.634658	0.743105	0.655218	0.792266	0.564888	0.90364	0.596923	0.742419	0.707745	0.686192	0.759764	0.627509	0.847521	0.6625	0.902468	0.637055	0.776851	0.620396	0.669511	0.793911	0.667938	0.815171	0.609202	0.941775	0.678523	0.751699	0.655649	0.702794	0.684296	0.561751	0.790129	0.66187	0.914736	0.561487	0.81597	0.632428
0.779292	0.589925	0.869654	0.544272	0.826305	0.616323	0.730813	0.606145	0.635192	0.746361	0.617072	0.916945	0.553116	0.791053	0.57099	0.712889	0.657112	0.661243	0.822552	0.515424	0.823151	0.551899	0.80704	0.603701	0.715507	0.696392	0.648253	0.795155	0.59357	0.87321	0.6172	0.838818	0.563193	0.683257	0.658915	0.645724	0.777514	0.606248	0.905898	0.549502	0.801111	0.676969	0.71322	0.623746	0.62643	0.85266	0.532826	0.868269	0.58776	0.827954
0.634405	0.795183	0.631127	0.906278	0.578118	0.775513	0.697464	0.701325	0.729038	0.591915	0.795418	0.601317	0.920428	0.574237	0.779986	0.655817	0.71855	0.66502	0.605359	0.830686	0.609722	0.904558	0.636666	0.781287	0.650848	0.713362	0.74431	0.660244	0.797112	0.619641	0.909934	0.61039	0.799075	0.715275	0.738671	0.705479	0.58828	0.796228	0.670512	0.891418	0.590448	0.79841	0.613297	0.65255	0.703896	0.656441	0.791262	0.555637	0.90979	0.536584
0.773129	0.644837	0.814518	0.633699	0.831987	0.669369	0.826898	0.669018	0.741171	0.723928	0.651981	0.829648	0.62841	0.901333	0.580897	0.777695	0.670082	0.702731	0.72841	0.628356	0.780336	0.585851	0.816997	0.588192	0.77308	0.713564	0.748131	0.745913	0.639346	0.797699	0.660043	0.927874	0.627138	0.822846	0.679985	0.699537	0.736394	0.643514	0.802919	0.586936	0.908259	0.649912	0.794509	0.582221	0.703065	0.74426	0.596793	0.77297	0.634407	0.847441
0.693423	0.674797	0.596176	0.787534	0.510682	0.795678	0.646309	0.787522	0.635565	0.691928	0.698946	0.580572	0.797991	0.499991	0.951253	0.600236	0.790904	0.598624	0.659002	0.709628	0.583312	0.858115	0.604852	0.878956	0.648217	0.806311	0.663848	0.68573	0.681842	0.614965	0.806669	0.559327	0.909073	0.655285	0.798223	0.621744	0.648411	0.704415	0.652998	0.769243	0.553546	0.81211	0.562066	0.805532	0.654589	0.663368	0.697728	0.557493	0.815726	0.532362
0.680495	0.688062	0.739626	0.607953	0.79207	0.57698	0.891109	0.593815	0.792853	0.580469	0.704094	0.702445	0.584834	0.831332	0.543848	0.938926	0.57959	0.850498	0.628866	0.684898	0.758273	0.603815	0.811123	0.49633	0.918355	0.611782	0.795802	0.688504	0.735697	0.665412	0.664834	0.789527	0.593192	0.888493	0.621204	0.820466	0.615016	0.656939	0.753562	0.599819	0.813633	0.61142	0.922617	0.522836	0.772418	0.704071	0.676405	0.609171	0.645872	0.803927
0.77923	0.602522	0.587865	0.7333	0.548055	0.782162	0.616146	0.900317	0.5884	0.74616	0.658065	0.636765	0.702294	0.535895	0.818235	0.561196	0.934719	0.553567	0.768295	0.640839	0.551287	0.730927	0.582741	0.821977	0.570065	0.879584	0.632239	0.757047	0.619114	0.664267	0.733478	0.571505	0.7909	0.600379	0.918085	0.559798	0.746727	0.652431	0.66454	0.641138	0.550856	0.805219	0.526059	0.899804	0.587148	0.734988	0.603707	0.635273	0.695227	0.566105
0.665032	0.799534	0.673799	0.672333	0.717001	0.593863	0.890963	0.664941	0.922041	0.58697	0.807403	0.634129	0.675264	0.722233	0.633397	0.854619	0.624855	0.921555	0.612319	0.789868	0.675361	0.684177	0.721425	0.568667	0.851574	0.633599	0.927387	0.668996	0.834262	0.610561	0.735499	0.708076	0.658956	0.87004	0.653485	0.932547	0.616728	0.770179	0.691216	0.680163	0.752145	0.614018	0.82925	0.569629	0.886464	0.668863	0.823138	0.585649	0.733598	0.723259
0.907156	0.567605	0.817344	0.672316	0.66798	0.716055	0.661651	0.757149	0.600018	0.942136	0.604287	0.843081	0.629412	0.679054	0.714821	0.601328	0.818172	0.55135	0.902565	0.589699	0.769961	0.630365	0.6561	0.729063	0.654883	0.868381	0.635116	0.935345	0.616568	0.752316	0.679652	0.692064	0.717449	0.659026	0.801446	0.575025	0.875101	0.626383	0.754834	0.588614	0.66889	0.714382	0.587971	0.770343	0.667531	0.882245	0.588992	0.811541	0.624813	0.665204
0.609404	0.905714	0.635083	0.72187	0.664048	0.62075	0.777894	0.643766	0.836115	0.539026	0.93476	0.61395	0.832409	0.599733	0.657715	0.724795	0.670606	0.76334	0.573814	0.906494	0.562874	0.75991	0.673913	0.706709	0.714541	0.617313	0.845697	0.652551	0.913379	0.622113	0.783453	0.61565	0.664831	0.783177	0.670866	0.820344	0.619427	0.959559	0.680998	0.797805	0.631488	0.732771	0.662663	0.558436	0.805434	0.664008	0.933719	0.560117	0.808865	0.607235
0.763259	0.639366	0.894618	0.606134	0.839832	0.580531	0.764747	0.634724	0.668121	0.718042	0.664554	0.901624	0.598254	0.82708	0.575954	0.778681	0.635623	0.711844	0.758886	0.61028	0.858038	0.617022	0.859412	0.583027	0.762125	0.693103	0.698949	0.791082	0.668726	0.889589	0.672951	0.860833	0.5991	0.748851	0.663779	0.691532	0.784982	0.624619	0.884009	0.597222	0.850611	0.635807	0.773742	0.595351	0.709233	0.825735	0.591677	0.848195	0.659363	0.850842
0.70681	0.793723	0.680766	0.854791	0.632094	0.729008	0.733795	0.710972	0.728481	0.664945	0.822515	0.65558	0.914111	0.562914	0.823474	0.689956	0.749269	0.679098	0.67433	0.789708	0.646807	0.939614	0.698581	0.83024	0.720284	0.772889	0.739461	0.706719	0.791321	0.658037	0.927877	0.615141	0.811334	0.720709	0.769444	0.72603	0.692436	0.806034	0.734522	0.905803	0.627885	0.799073	0.618686	0.726117	0.725673	0.726225	0.813472	0.624092	0.938633	0.616863
0.723708	0.622352	0.802063	0.598257	0.82273	0.604724	0.853949	0.635388	0.7518	0.68756	0.64341	0.794461	0.585643	0.89348	0.552944	0.818453	0.575888	0.70857	0.608433	0.656899	0.790395	0.5729	0.824658	0.521274	0.822634	0.686265	0.763466	0.691338	0.657988	0.728712	0.619443	0.876708	0.611454	0.841769	0.621713	0.736232	0.655319	0.632271	0.734116	0.588162	0.924216	0.540271	0.840866	0.50641	0.797002	0.678594	0.638028	0.734498	0.631139	0.824836
0.699521	0.653386	0.601285	0.812373	0.551856	0.805695	0.642137	0.791412	0.602459	0.694468	0.675897	0.564127	0.796829	0.549454	0.924112	0.576806	0.806633	0.579444	0.654189	0.727074	0.63631	0.832542	0.607023	0.86217	0.612216	0.806443	0.651587	0.654421	0.725939	0.554374	0.851978	0.538165	0.958689	0.634739	0.79059	0.591478	0.60996	0.661525	0.607987	0.744318	0.559867	0.855738	0.559687	0.819274	0.628538	0.679565	0.674628	0.58061	0.74615	0.571195
0.67327	0.731404	0.769059	0.61501	0.79408	0.545969	0.919778	0.615176	0.829904	0.59387	0.735589	0.715412	0.642638	0.839869	0.548024	0.947614	0.581746	0.810984	0.601495	0.739708	0.723656	0.623942	0.799831	0.500178	0.919289	0.633028	0.844546	0.693267	0.754119	0.670053	0.663732	0.790442	0.601755	0.938843	0.628079	0.832952	0.636187	0.716713	0.730232	0.6666	0.831958	0.583638	0.949913	0.512988	0.840646	0.697889	0.723205	0.627254	0.680911	0.75383
0.855979	0.573785	0.694376	0.731016	0.614947	0.786873	0.635883	0.868261	0.579075	0.802422	0.625275	0.701531	0.695231	0.63369	0.789328	0.571114	0.92747	0.551726	0.818976	0.621864	0.7263	0.726781	0.636948	0.810389	0.627277	0.92724	0.620487	0.780229	0.639273	0.652991	0.755889	0.629146	0.799907	0.612938	0.922964	0.544785	0.727661	0.621061	0.694985	0.597551	0.585692	0.835079	0.54971	0.899046	0.575378	0.787258	0.589919	0.715218	0.646061	0.635378
0.628594	0.79314	0.684847	0.619291	0.756433	0.5441	0.850578	0.628482	0.912842	0.532186	0.833291	0.643777	0.696836	0.694837	0.606483	0.829768	0.612839	0.874618	0.593746	0.783836	0.649978	0.692839	0.737399	0.62018	0.826	0.597942	0.910772	0.65547	0.81884	0.627894	0.707996	0.671189	0.610642	0.833108	0.653074	0.934098	0.652839	0.809801	0.712773	0.74528	0.715276	0.654589	0.782722	0.521505	0.888995	0.696048	0.825073	0.594668	0.746245	0.727903
0.878489	0.586024	0.784976	0.741324	0.700542	0.70615	0.699966	0.754273	0.604245	0.916535	0.636687	0.804395	0.64838	0.747903	0.689135	0.661693	0.762998	0.661326	0.879269	0.65732	0.81337	0.687399	0.758266	0.662994	0.685189	0.819595	0.665089	0.917492	0.671926	0.736622	0.742923	0.705315	0.723812	0.691213	0.754144	0.617907	0.829515	0.609563	0.755852	0.602836	0.713274	0.683747	0.66559	0.72987	0.685158	0.898769	0.614519	0.771233	0.658154	0.724801
0.58355	0.880882	0.592692	0.735437	0.584699	0.614615	0.77701	0.580098	0.799249	0.529199	0.882706	0.568546	0.732884	0.593249	0.60928	0.734248	0.576851	0.847445	0.571339	0.83407	0.569869	0.722225	0.645247	0.582988	0.704819	0.555893	0.79689	0.618494	0.868127	0.64259	0.782788	0.646379	0.631176	0.738935	0.585088	0.778413	0.563711	0.842066	0.697552	0.668897	0.659358	0.633744	0.679632	0.547534	0.670009	0.601037	0.837435	0.506557	0.754467	0.604748
0.795345	0.59691	0.909167	0.64235	0.856714	0.662035	0.781451	0.676772	0.683238	0.786602	0.651767	0.932667	0.634623	0.825327	0.641741	0.760637	0.695702	0.692367	0.793906	0.629031	0.868358	0.645303	0.8505	0.665187	0.766711	0.751915	0.720478	0.831017	0.63912	0.899484	0.677259	0.820228	0.661271	0.763762	0.724451	0.711121	0.814926	0.654828	0.880691	0.639336	0.850926	0.686704	0.752573	0.641486	0.744055	0.86919	0.606887	0.917769	0.678611	0.859938
0.682272	0.827489	0.674823	0.912948	0.621563	0.774318	0.74631	0.757115	0.759166	0.643249	0.82934	0.636012	0.956286	0.618495	0.83061	0.692457	0.768644	0.697081	0.65028	0.847201	0.6387	0.932371	0.66722	0.82317	0.693357	0.756294	0.792477	0.695978	0.822705	0.659176	0.946086	0.634184	0.846711	0.755935	0.781232	0.731203	0.658775	0.826138	0.709201	0.911654	0.652385	0.828823	0.656382	0.714174	0.726358	0.695733	0.80804	0.614014	0.929039	0.599331
0.743128	0.693825	0.808854	0.626252	0.936378	0.649528	0.847193	0.63562	0.750155	0.655967	0.724285	0.792846	0.675007	0.882683	0.628495	0.843523	0.672278	0.736415	0.726178	0.654986	0.784926	0.67968	0.914343	0.651907	0.834439	0.708926	0.738622	0.727217	0.707292	0.755899	0.725094	0.898775	0.658332	0.83285	0.696448	0.757044	0.715969	0.70065	0.843094	0.680082	0.898476	0.725507	0.80448	0.613945	0.740417	0.80814	0.679393	0.751344	0.725101	0.923507
0.724341	0.716683	0.663199	0.77162	0.646631	0.814395	0.721734	0.7996	0.690049	0.698446	0.758422	0.667778	0.81033	0.594028	0.898967	0.666505	0.852363	0.633923	0.732691	0.73586	0.609735	0.813386	0.669372	0.909645	0.677909	0.793557	0.725342	0.705506	0.744771	0.687419	0.82178	0.622534	0.905965	0.716102	0.813253	0.679815	0.72682	0.766566	0.724759	0.775814	0.62563	0.913016	0.617947	0.802835	0.667883	0.759563	0.718272	0.671918	0.795853	0.6483
0.700161	0.709063	0.759948	0.65234	0.815628	0.618076	0.903819	0.674193	0.804054	0.593838	0.723927	0.727455	0.650865	0.858118	0.599452	0.939178	0.632579	0.811167	0.643775	0.729613	0.765756	0.650991	0.830622	0.547682	0.901028	0.664593	0.827647	0.699595	0.765902	0.682527	0.698941	0.813939	0.649775	0.930461	0.6603	0.82248	0.632761	0.69084	0.729194	0.660044	0.835163	0.65132	0.939489	0.543394	0.841288	0.725674	0.729572	0.663791	0.6882	0.806373
0.873061	0.597851	0.766251	0.717668	0.680131	0.751452	0.695426	0.885699	0.606976	0.841041	0.65949	0.765013	0.680483	0.65728	0.813854	0.640547	0.927294	0.58286	0.841272	0.638743	0.74834	0.734421	0.692891	0.80071	0.684834	0.946577	0.657472	0.819321	0.668281	0.715845	0.75943	0.673109	0.820509	0.667011	0.926332	0.598364	0.799458	0.63854	0.742978	0.626746	0.662118	0.787217	0.623942	0.917803	0.666443	0.831776	0.637303	0.786269	0.697053	0.697155
0.63544	0.754552	0.680956	0.579768	0.731511	0.517166	0.847903	0.605464	0.889082	0.543943	0.771716	0.646142	0.605696	0.730797	0.581129	0.840759	0.55188	0.902004	0.574038	0.74034	0.665725	0.628272	0.746527	0.5285	0.842795	0.574928	0.895823	0.662955	0.774362	0.646677	0.642902	0.683399	0.582722	0.828211	0.614784	0.915794	0.610397	0.740714	0.718286	0.620584	0.739544	0.571039	0.819591	0.52405	0.866774	0.67292	0.741837	0.561187	0.687981	0.709181
0.901311	0.567094	0.863402	0.688003	0.791291	0.71717	0.720138	0.731644	0.64178	0.91247	0.624297	0.874107	0.637448	0.774442	0.662627	0.689975	0.800684	0.607826	0.9269	0.607733	0.826925	0.645343	0.762924	0.711408	0.719264	0.840419	0.660824	0.926957	0.63195	0.785511	0.703925	0.765022	0.693561	0.715029	0.773606	0.634756	0.896206	0.626191	0.82005	0.631519	0.741703	0.742642	0.680854	0.72062	0.695428	0.936533	0.599646	0.869241	0.636382	0.790389
0.673241	0.874978	0.635905	0.790746	0.599376	0.698426	0.795578	0.695895	0.836114	0.616927	0.926563	0.604717	0.793573	0.579776	0.717461	0.736032	0.717468	0.83833	0.647361	0.863735	0.59182	0.795658	0.650761	0.724501	0.736316	0.685873	0.832753	0.695436	0.892835	0.674122	0.823171	0.631645	0.731384	0.760063	0.72074	0.802973	0.655513	0.907245	0.727508	0.755413	0.630485	0.738172	0.671822	0.681804	0.725585	0.671081	0.885793	0.572411	0.82539	0.613
0.797201	0.676759	0.903771	0.633176	0.854464	0.637512	0.799118	0.678683	0.736534	0.754322	0.695342	0.892112	0.665352	0.844913	0.622226	0.763399	0.701151	0.676713	0.777563	0.654378	0.858466	0.634952	0.804232	0.632107	0.76091	0.749292	0.744238	0.781103	0.711328	0.817613	0.713785	0.839979	0.680977	0.774927	0.704832	0.715244	0.778005	0.678927	0.862058	0.636371	0.856959	0.693002	0.765075	0.63668	0.746369	0.830517	0.646363	0.896851	0.651914	0.832318
0.693982	0.799877	0.641711	0.938223	0.571323	0.814173	0.726699	0.782831	0.735702	0.669059	0.779297	0.641435	0.917476	0.614723	0.797745	0.664879	0.773522	0.709055	0.659981	0.839649	0.639237	0.895936	0.656478	0.777869	0.659811	0.759721	0.781484	0.687577	0.803542	0.670967	0.944147	0.639526	0.838418	0.741634	0.763932	0.707514	0.635675	0.777358	0.687729	0.823882	0.635895	0.796051	0.645578	0.703305	0.693489	0.678113	0.775867	0.616477	0.880313	0.583648
0.741141	0.682063	0.841076	0.617632	0.903443	0.618847	0.81541	0.648223	0.757824	0.647521	0.715002	0.796307	0.644577	0.889917	0.611547	0.857084	0.630435	0.744926	0.682643	0.69178	0.849719	0.674043	0.89115	0.584779	0.827638	0.698344	0.742862	0.750246	0.731423	0.723685	0.680847	0.879931	0.652843	0.825099	0.688392	0.767487	0.667668	0.67959	0.804372	0.666504	0.866227	0.670479	0.846729	0.558036	0.804109	0.793914	0.68325	0.718246	0.695156	0.852271
0.734073	0.662512	0.626504	0.847765	0.534114	0.882081	0.63353	0.795264	0.641806	0.687568	0.679496	0.596794	0.784065	0.556383	0.904433	0.592148	0.825985	0.602394	0.691323	0.717558	0.626498	0.827263	0.613685	0.87868	0.624262	0.822025	0.661293	0.707977	0.669751	0.642958	0.810296	0.604924	0.910381	0.65816	0.819199	0.599032	0.660404	0.687153	0.669959	0.730975	0.554227	0.867356	0.559835	0.798428	0.637209	0.680546	0.676831	0.583903	0.79197	0.558103
0.676945	0.761633	0.727714	0.6583	0.789074	0.58779	0.93319	0.649677	0.85963	0.587029	0.781953	0.696334	0.693134	0.794803	0.608395	0.937241	0.617	0.849817	0.587875	0.774517	0.678816	0.688889	0.81718	0.594368	0.926216	0.644431	0.878208	0.686853	0.76785	0.701756	0.699694	0.742694	0.647876	0.933023	0.666673	0.873943	0.677982	0.778366	0.743	0.720799	0.812174	0.621918	0.914511	0.556928	0.851199	0.703658	0.772983	0.618281	0.761652	0.768979
0.902495	0.602763	0.759796	0.762754	0.70232	0.828735	0.735516	0.89979	0.649417	0.840349	0.65308	0.772404	0.683052	0.72189	0.792686	0.694654	0.922874	0.626413	0.828233	0.676325	0.799599	0.727293	0.734404	0.774979	0.734866	0.940914	0.692123	0.821602	0.679975	0.711794	0.755406	0.723603	0.824607	0.703565	0.9198	0.651937	0.764803	0.641823	0.744269	0.610473	0.685577	0.809184	0.678285	0.884577	0.688461	0.830972	0.630688	0.752652	0.684717	0.705942
0.61248	0.786274	0.65114	0.669145	0.666988	0.570447	0.833055	0.615691	0.874415	0.529224	0.807421	0.591799	0.653683	0.693381	0.601758	0.816398	0.574532	0.908269	0.569257	0.786643	0.687379	0.687473	0.692891	0.532987	0.800167	0.598158	0.872613	0.628404	0.846496	0.573019	0.731928	0.665255	0.637071	0.808985	0.618847	0.885304	0.530142	0.730415	0.66847	0.671335	0.69808	0.600053	0.799706	0.546385	0.826091	0.634839	0.807287	0.53362	0.699712	0.680084
0.899165	0.583871	0.832527	0.671271	0.727615	0.692424	0.68981	0.760766	0.598342	0.929386	0.615244	0.839097	0.623283	0.753394	0.721433	0.657549	0.80778	0.632692	0.94533	0.597163	0.805254	0.671687	0.740974	0.70533	0.687214	0.852255	0.644474	0.948967	0.624766	0.795346	0.707644	0.765605	0.713643	0.687255	0.79236	0.583519	0.896159	0.601946	0.808167	0.597714	0.728486	0.720213	0.662537	0.777166	0.652533	0.912132	0.573244	0.824621	0.639389	0.745764
0.631018	0.884586	0.637881	0.755686	0.65251	0.61626	0.738889	0.721036	0.786034	0.57388	0.913184	0.5839	0.835452	0.592994	0.756885	0.722917	0.703156	0.765137	0.617095	0.882932	0.59428	0.83942	0.687244	0.725822	0.708038	0.693963	0.798336	0.694944	0.912667	0.603886	0.841399	0.59713	0.737042	0.760274	0.731147	0.773702	0.629582	0.890556	0.689966	0.806943	0.632514	0.730518	0.681099	0.653438	0.793803	0.687895	0.918341	0.560189	0.846947	0.608361
[truncated: 150 more columns]

## Sheet: wp500,Cloak9(32,4)
1	0.830258	0.720808	0.632648	0.607282	0.569534	0.661196	0.680567	0.805863	0.852155	0.872213	0.672248	0.672252	0.681946	0.626521	0.683405	0.705272	0.793284	0.885992	0.798447	0.73399	0.663569	0.560014	0.620584	0.660739	0.682263	0.77654	0.891386	0.834634	0.759475	0.655223	0.66378	0.586302	0.670688	0.701686	0.798807	0.891399	0.82397	0.707907	0.64462	0.598464	0.631623	0.616318	0.725181	0.761667	0.872722	0.800827	0.712081	0.648751	0.602264
0.830258	1	0.821481	0.658233	0.630339	0.568474	0.632414	0.6198	0.726202	0.774613	0.925805	0.758148	0.703356	0.68074	0.610339	0.628967	0.630747	0.713218	0.780779	0.896956	0.764829	0.659669	0.574342	0.592684	0.616193	0.637013	0.694369	0.75526	0.931652	0.811473	0.701149	0.67767	0.609622	0.632632	0.629601	0.714908	0.770882	0.889211	0.793551	0.700414	0.652403	0.630953	0.600873	0.642878	0.697521	0.797449	0.858523	0.815129	0.707583	0.619303
0.720808	0.821481	1	0.734833	0.670693	0.630656	0.627267	0.560444	0.668945	0.702189	0.826524	0.902062	0.762076	0.716072	0.645527	0.619239	0.617852	0.64191	0.721285	0.781503	0.845142	0.751363	0.625952	0.641604	0.611831	0.626264	0.606924	0.718944	0.80349	0.876658	0.78613	0.729359	0.684743	0.662341	0.589849	0.642421	0.71802	0.809006	0.842629	0.75025	0.690802	0.674534	0.588173	0.622753	0.635975	0.709136	0.751245	0.853718	0.766923	0.644418
0.632648	0.658233	0.734833	1	0.812054	0.690242	0.64879	0.565616	0.600564	0.619208	0.715568	0.768625	0.927879	0.817293	0.71083	0.6328	0.588194	0.588342	0.622478	0.698681	0.788332	0.89057	0.801791	0.699941	0.632152	0.592566	0.576585	0.605571	0.674453	0.818498	0.921151	0.795481	0.714967	0.646903	0.583582	0.591224	0.650707	0.694304	0.783289	0.918472	0.820035	0.727123	0.655028	0.60678	0.568312	0.614526	0.658848	0.759431	0.940073	0.812795
0.607282	0.630339	0.670693	0.812054	1	0.82158	0.727755	0.606803	0.600364	0.590783	0.660249	0.718862	0.826389	0.91654	0.823983	0.692018	0.640373	0.590275	0.621301	0.64804	0.707712	0.787609	0.898502	0.803929	0.700777	0.654799	0.587297	0.586808	0.654457	0.727352	0.813773	0.911739	0.804514	0.697907	0.618092	0.612467	0.621734	0.652252	0.700285	0.822739	0.906085	0.797456	0.690142	0.651261	0.605949	0.635367	0.653075	0.732419	0.814073	0.909387
0.569534	0.568474	0.630656	0.690242	0.82158	1	0.815597	0.662539	0.629601	0.582005	0.589945	0.637383	0.698841	0.806516	0.906173	0.77449	0.701297	0.588327	0.578337	0.557118	0.613914	0.672403	0.803863	0.918363	0.78208	0.716264	0.588991	0.593985	0.564302	0.609212	0.685783	0.801748	0.925891	0.776175	0.671483	0.631918	0.568456	0.579429	0.608678	0.698082	0.783827	0.889108	0.761614	0.714373	0.608973	0.593418	0.59636	0.604544	0.669231	0.804356
0.661196	0.632414	0.627267	0.64879	0.727755	0.815597	1	0.813917	0.737387	0.675213	0.656761	0.65337	0.665219	0.730683	0.826127	0.877887	0.830775	0.684027	0.678234	0.59756	0.646955	0.646	0.724855	0.819877	0.921019	0.814859	0.704631	0.675342	0.626188	0.627679	0.625794	0.721267	0.810561	0.904771	0.805597	0.722226	0.666235	0.638708	0.629326	0.654858	0.708192	0.782888	0.906422	0.820625	0.702608	0.690991	0.636602	0.646601	0.624252	0.733255
0.680567	0.6198	0.560444	0.565616	0.606803	0.662539	0.813917	1	0.79357	0.715077	0.636853	0.582785	0.594406	0.616048	0.695207	0.76141	0.894082	0.798715	0.695483	0.559426	0.588672	0.564936	0.627882	0.704658	0.808631	0.868855	0.793651	0.704507	0.58268	0.577248	0.549493	0.590988	0.677549	0.780617	0.876071	0.803664	0.685279	0.640922	0.573608	0.576538	0.621325	0.668231	0.827507	0.893874	0.771511	0.704942	0.639297	0.597201	0.54728	0.608732
0.805863	0.726202	0.668945	0.600564	0.600364	0.629601	0.737387	0.79357	1	0.792863	0.749742	0.641632	0.61918	0.652116	0.663451	0.69947	0.801665	0.84221	0.795985	0.688642	0.667766	0.632407	0.581547	0.661366	0.721455	0.789459	0.854215	0.817124	0.712423	0.669529	0.617981	0.630647	0.633749	0.714118	0.824759	0.882014	0.758486	0.719558	0.660332	0.609988	0.619024	0.661684	0.685393	0.820669	0.85302	0.791271	0.656192	0.656203	0.585843	0.646619
0.852155	0.774613	0.702189	0.619208	0.590783	0.582005	0.675213	0.715077	0.792863	1	0.796842	0.681976	0.644485	0.628387	0.600818	0.673969	0.69105	0.810023	0.895187	0.753581	0.694793	0.652906	0.593589	0.619001	0.658096	0.712437	0.811541	0.875571	0.755377	0.711576	0.634451	0.606037	0.627419	0.674882	0.722681	0.815562	0.862212	0.818503	0.676164	0.624257	0.613992	0.60338	0.631827	0.711298	0.783223	0.88366	0.752395	0.718297	0.629305	0.603255
0.872213	0.925805	0.826524	0.715568	0.660249	0.589945	0.656761	0.636853	0.749742	0.796842	1	0.786584	0.733927	0.713794	0.629354	0.663525	0.663253	0.742509	0.821803	0.913612	0.80741	0.693389	0.62	0.628266	0.652368	0.646911	0.734225	0.822816	0.937333	0.847514	0.740386	0.697486	0.623383	0.661461	0.661735	0.735816	0.834812	0.92114	0.805735	0.737961	0.664847	0.661515	0.633488	0.669851	0.718135	0.812101	0.882655	0.818037	0.734105	0.646934
0.672248	0.758148	0.902062	0.768625	0.718862	0.637383	0.65337	0.582785	0.641632	0.681976	0.786584	1	0.79688	0.715506	0.656309	0.640276	0.618069	0.632781	0.712834	0.778866	0.870341	0.75158	0.669604	0.655996	0.620663	0.650375	0.642571	0.696002	0.774623	0.907876	0.801118	0.724407	0.69314	0.655254	0.606842	0.647395	0.70806	0.800506	0.884317	0.801043	0.736486	0.67312	0.633034	0.628439	0.647552	0.695619	0.715451	0.886551	0.795792	0.674838
0.672252	0.703356	0.762076	0.927879	0.826389	0.698841	0.665219	0.594406	0.61918	0.644485	0.733927	0.79688	1	0.835568	0.718973	0.665941	0.618329	0.611201	0.648535	0.727735	0.802865	0.909962	0.79631	0.719996	0.630651	0.624773	0.592994	0.626588	0.706685	0.835198	0.912384	0.826091	0.735261	0.671629	0.596182	0.617067	0.670432	0.73059	0.805095	0.933016	0.829489	0.724803	0.660918	0.643353	0.599948	0.667716	0.68061	0.785987	0.937715	0.803651
0.681946	0.68074	0.716072	0.817293	0.91654	0.806516	0.730683	0.616048	0.652116	0.628387	0.713794	0.715506	0.835568	1	0.807037	0.692902	0.668273	0.60754	0.6458	0.689855	0.739717	0.796772	0.911082	0.814135	0.717839	0.650173	0.607165	0.648613	0.689477	0.748782	0.810464	0.941387	0.799159	0.716441	0.633609	0.63561	0.660105	0.667472	0.718837	0.820274	0.902799	0.81757	0.697274	0.693222	0.624179	0.669295	0.672431	0.715029	0.804962	0.907882
0.626521	0.610339	0.645527	0.71083	0.823983	0.906173	0.826127	0.695207	0.663451	0.600818	0.629354	0.656309	0.718973	0.807037	1	0.756566	0.697744	0.628632	0.626107	0.592643	0.681204	0.68984	0.777755	0.908353	0.782107	0.709912	0.616449	0.605645	0.62004	0.659954	0.701709	0.79079	0.876042	0.784704	0.650311	0.652661	0.611233	0.615441	0.643424	0.716691	0.785718	0.86982	0.778491	0.702006	0.62785	0.629768	0.646113	0.665357	0.70216	0.806436
0.683405	0.628967	0.619239	0.6328	0.692018	0.77449	0.877887	0.76141	0.69947	0.673969	0.663525	0.640276	0.665941	0.692902	0.756566	1	0.78148	0.679729	0.656113	0.60776	0.621917	0.636905	0.6741	0.775584	0.863284	0.771517	0.695465	0.653639	0.620084	0.627091	0.594896	0.685781	0.791677	0.854545	0.77251	0.724034	0.648782	0.633553	0.615457	0.626841	0.686923	0.769819	0.837008	0.793958	0.680985	0.680947	0.633116	0.612203	0.635718	0.680791
0.705272	0.630747	0.617852	0.588194	0.640373	0.701297	0.830775	0.894082	0.801665	0.69105	0.663253	0.618069	0.618329	0.668273	0.697744	0.78148	1	0.758058	0.693255	0.602649	0.620983	0.619753	0.652027	0.715144	0.794217	0.870683	0.775275	0.731349	0.621182	0.60028	0.591668	0.625316	0.712688	0.81476	0.892137	0.788204	0.70712	0.640761	0.585199	0.591144	0.636002	0.677919	0.79552	0.918207	0.789064	0.73348	0.612756	0.601584	0.552457	0.647912
0.793284	0.713218	0.64191	0.588342	0.590275	0.588327	0.684027	0.798715	0.84221	0.810023	0.742509	0.632781	0.611201	0.60754	0.628632	0.679729	0.758058	1	0.788127	0.668079	0.661758	0.582414	0.560397	0.607639	0.678831	0.742	0.878856	0.814815	0.680371	0.665635	0.595295	0.59103	0.606175	0.705455	0.754326	0.920208	0.829383	0.746755	0.650425	0.583574	0.590511	0.627694	0.657526	0.787363	0.868365	0.794171	0.741531	0.652691	0.582228	0.574115
0.885992	0.780779	0.721285	0.622478	0.621301	0.578337	0.678234	0.695483	0.795985	0.895187	0.821803	0.712834	0.648535	0.6458	0.626107	0.656113	0.693255	0.788127	1	0.747146	0.701368	0.646123	0.566385	0.605073	0.644618	0.699349	0.788987	0.920304	0.812376	0.757349	0.643517	0.621243	0.585422	0.653363	0.709934	0.78764	0.899805	0.818674	0.688006	0.646406	0.609151	0.606187	0.65058	0.718722	0.783754	0.874184	0.795865	0.726269	0.640281	0.596527
0.798447	0.896956	0.781503	0.698681	0.64804	0.557118	0.59756	0.559426	0.688642	0.753581	0.913612	0.778866	0.727735	0.689855	0.592643	0.60776	0.602649	0.668079	0.747146	1	0.783044	0.686727	0.608472	0.61257	0.582121	0.587774	0.683683	0.748695	0.899492	0.821454	0.719145	0.670219	0.623859	0.605987	0.613364	0.660714	0.774719	0.917618	0.829914	0.723373	0.672573	0.643988	0.585539	0.607298	0.660625	0.784871	0.823177	0.801348	0.716996	0.655779
0.73399	0.764829	0.845142	0.788332	0.707712	0.613914	0.646955	0.588672	0.667766	0.694793	0.80741	0.870341	0.802865	0.739717	0.681204	0.621917	0.620983	0.661758	0.701368	0.783044	1	0.79271	0.662382	0.634644	0.641929	0.635273	0.633977	0.690354	0.777358	0.914516	0.785845	0.730093	0.65322	0.64318	0.611814	0.65714	0.723492	0.788887	0.885939	0.806681	0.701033	0.646814	0.6041	0.612954	0.614034	0.736537	0.756197	0.867387	0.807736	0.706151
0.663569	0.659669	0.751363	0.89057	0.787609	0.672403	0.646	0.564936	0.632407	0.652906	0.693389	0.75158	0.909962	0.796772	0.68984	0.636905	0.619753	0.582414	0.646123	0.686727	0.79271	1	0.75694	0.698814	0.607468	0.617689	0.573032	0.615571	0.684409	0.817093	0.898374	0.772507	0.680759	0.64647	0.613046	0.597471	0.655263	0.704433	0.770227	0.901561	0.760057	0.689369	0.627003	0.615628	0.589005	0.657368	0.665972	0.755242	0.886345	0.793931
0.560014	0.574342	0.625952	0.801791	0.898502	0.803863	0.724855	0.627882	0.581547	0.593589	0.62	0.669604	0.79631	0.911082	0.777755	0.6741	0.652027	0.560397	0.566385	0.608472	0.662382	0.75694	1	0.804086	0.705046	0.609704	0.573572	0.568772	0.583295	0.67959	0.781974	0.869586	0.809993	0.696263	0.62143	0.579923	0.577873	0.597178	0.647101	0.777926	0.91221	0.802278	0.729269	0.646218	0.576073	0.600568	0.577393	0.674808	0.77108	0.896161
0.620584	0.592684	0.641604	0.699941	0.803929	0.918363	0.819877	0.704658	0.661366	0.619001	0.628266	0.655996	0.719996	0.814135	0.908353	0.775584	0.715144	0.607639	0.605073	0.61257	0.634644	0.698814	0.804086	1	0.802558	0.716511	0.619227	0.614997	0.613444	0.644711	0.699147	0.794599	0.900287	0.798379	0.6929	0.634721	0.60194	0.621922	0.631997	0.727276	0.794899	0.918871	0.791108	0.750546	0.647896	0.629468	0.604009	0.658317	0.676947	0.800539
0.660739	0.616193	0.611831	0.632152	0.700777	0.78208	0.921019	0.808631	0.721455	0.658096	0.652368	0.620663	0.630651	0.717839	0.782107	0.863284	0.794217	0.678831	0.644618	0.582121	0.641929	0.607468	0.705046	0.802558	1	0.790721	0.675048	0.679263	0.585636	0.607362	0.588134	0.709171	0.789841	0.907158	0.778713	0.707028	0.643707	0.612875	0.603274	0.619808	0.691622	0.804421	0.882511	0.792519	0.692049	0.687399	0.628794	0.617349	0.60592	0.717255
0.682263	0.637013	0.626264	0.592566	0.654799	0.716264	0.814859	0.868855	0.789459	0.712437	0.646911	0.650375	0.624773	0.650173	0.709912	0.771517	0.870683	0.742	0.699349	0.587774	0.635273	0.617689	0.609704	0.716511	0.790721	1	0.754594	0.721337	0.621754	0.616027	0.594351	0.648619	0.705929	0.774362	0.895689	0.799868	0.683671	0.656394	0.604927	0.606731	0.64557	0.665315	0.73324	0.911706	0.754722	0.726812	0.611269	0.631869	0.592241	0.672883
0.77654	0.694369	0.606924	0.576585	0.587297	0.588991	0.704631	0.793651	0.854215	0.811541	0.734225	0.642571	0.592994	0.607165	0.616449	0.695465	0.775275	0.878856	0.788987	0.683683	0.633977	0.573032	0.573572	0.619227	0.675048	0.754594	1	0.786284	0.667973	0.639096	0.58791	0.60269	0.602146	0.70617	0.799718	0.884422	0.76394	0.69999	0.620726	0.593239	0.572978	0.624715	0.684434	0.790491	0.914859	0.756601	0.677605	0.645228	0.570656	0.590073
0.891386	0.75526	0.718944	0.605571	0.586808	0.593985	0.675342	0.704507	0.817124	0.875571	0.822816	0.696002	0.626588	0.648613	0.605645	0.653639	0.731349	0.814815	0.920304	0.748695	0.690354	0.615571	0.568772	0.614997	0.679263	0.721337	0.786284	1	0.785361	0.733656	0.624457	0.632334	0.608804	0.694311	0.726285	0.813768	0.92696	0.804867	0.675168	0.617814	0.596872	0.628605	0.637751	0.755566	0.805229	0.888101	0.776046	0.66925	0.598014	0.597023
0.834634	0.931652	0.80349	0.674453	0.654457	0.564302	0.626188	0.58268	0.712423	0.755377	0.937333	0.774623	0.706685	0.689477	0.62004	0.620084	0.621182	0.680371	0.812376	0.899492	0.777358	0.684409	0.583295	0.613444	0.585636	0.621754	0.667973	0.785361	1	0.841385	0.719204	0.672784	0.591766	0.627448	0.623129	0.678731	0.801588	0.911553	0.771442	0.724461	0.654769	0.617499	0.596337	0.638796	0.688841	0.788859	0.86397	0.815834	0.705478	0.634874
0.759475	0.811473	0.876658	0.818498	0.727352	0.609212	0.627679	0.577248	0.669529	0.711576	0.847514	0.907876	0.835198	0.748782	0.659954	0.627091	0.60028	0.665635	0.757349	0.821454	0.914516	0.817093	0.67959	0.644711	0.607362	0.616027	0.639096	0.733656	0.841385	1	0.82818	0.749365	0.651403	0.627648	0.594674	0.655408	0.757437	0.838071	0.90813	0.847568	0.740465	0.674778	0.616751	0.63032	0.636595	0.732634	0.80476	0.891762	0.834145	0.707822
0.655223	0.701149	0.78613	0.921151	0.813773	0.685783	0.625794	0.549493	0.617981	0.634451	0.740386	0.801118	0.912384	0.810464	0.701709	0.594896	0.591668	0.595295	0.643517	0.719145	0.785845	0.898374	0.781974	0.699147	0.588134	0.594351	0.58791	0.624457	0.719204	0.82818	1	0.795416	0.683091	0.627982	0.564355	0.581963	0.670568	0.72166	0.799013	0.916557	0.798324	0.710402	0.635235	0.605445	0.602451	0.633664	0.66762	0.81973	0.906852	0.795522
0.66378	0.67767	0.729359	0.795481	0.911739	0.801748	0.721267	0.590988	0.630647	0.606037	0.697486	0.724407	0.826091	0.941387	0.79079	0.685781	0.625316	0.59103	0.621243	0.670219	0.730093	0.772507	0.869586	0.794599	0.709171	0.648619	0.60269	0.632334	0.672784	0.749365	0.795416	1	0.791363	0.68976	0.614918	0.628896	0.62708	0.657014	0.713648	0.81696	0.889891	0.802666	0.653933	0.677297	0.618851	0.652783	0.650858	0.713335	0.797002	0.877283
0.586302	0.609622	0.684743	0.714967	0.804514	0.925891	0.810561	0.677549	0.633749	0.627419	0.623383	0.69314	0.735261	0.799159	0.876042	0.791677	0.712688	0.606175	0.585422	0.623859	0.65322	0.680759	0.809993	0.900287	0.789841	0.705929	0.602146	0.608804	0.591766	0.651403	0.683091	0.791363	1	0.800443	0.689675	0.653182	0.594834	0.634123	0.659948	0.705439	0.816289	0.894389	0.770561	0.720088	0.617063	0.642169	0.61609	0.651949	0.697948	0.802445
0.670688	0.632632	0.662341	0.646903	0.697907	0.776175	0.904771	0.780617	0.714118	0.674882	0.661461	0.655254	0.671629	0.716441	0.784704	0.854545	0.81476	0.705455	0.653363	0.605987	0.64318	0.64647	0.696263	0.798379	0.907158	0.774362	0.70617	0.694311	0.627448	0.627648	0.627982	0.68976	0.800443	1	0.770353	0.712596	0.674241	0.628616	0.612052	0.622751	0.66137	0.77786	0.887941	0.802034	0.743022	0.695911	0.640316	0.619686	0.616212	0.694629
0.701686	0.629601	0.589849	0.583582	0.618092	0.671483	0.805597	0.876071	0.824759	0.722681	0.661735	0.606842	0.596182	0.633609	0.650311	0.77251	0.892137	0.754326	0.709934	0.613364	0.611814	0.613046	0.62143	0.6929	0.778713	0.895689	0.799718	0.726285	0.623129	0.594674	0.564355	0.614918	0.689675	0.770353	1	0.8099	0.685588	0.64687	0.588486	0.579258	0.617004	0.6615	0.749355	0.906356	0.771693	0.71086	0.606641	0.606421	0.548268	0.648059
0.798807	0.714908	0.642421	0.591224	0.612467	0.631918	0.722226	0.803664	0.882014	0.815562	0.735816	0.647395	0.617067	0.63561	0.652661	0.724034	0.788204	0.920208	0.78764	0.660714	0.65714	0.597471	0.579923	0.634721	0.707028	0.799868	0.884422	0.813768	0.678731	0.655408	0.581963	0.628896	0.653182	0.712596	0.8099	1	0.806839	0.728993	0.65531	0.598025	0.624463	0.634085	0.669296	0.806361	0.860249	0.818857	0.709032	0.645111	0.597129	0.600246
0.891399	0.770882	0.71802	0.650707	0.621734	0.568456	0.666235	0.685279	0.758486	0.862212	0.834812	0.70806	0.670432	0.660105	0.611233	0.648782	0.70712	0.829383	0.899805	0.774719	0.723492	0.655263	0.577873	0.60194	0.643707	0.683671	0.76394	0.92696	0.801588	0.757437	0.670568	0.62708	0.594834	0.674241	0.685588	0.806839	1	0.840699	0.71767	0.658357	0.624146	0.618063	0.641418	0.717641	0.7625	0.900546	0.801713	0.718732	0.655721	0.607095
0.82397	0.889211	0.809006	0.694304	0.652252	0.579429	0.638708	0.640922	0.719558	0.818503	0.92114	0.800506	0.73059	0.667472	0.615441	0.633553	0.640761	0.746755	0.818674	0.917618	0.788887	0.704433	0.597178	0.621922	0.612875	0.656394	0.69999	0.804867	0.911553	0.838071	0.72166	0.657014	0.634123	0.628616	0.64687	0.728993	0.840699	1	0.814281	0.731432	0.666735	0.626018	0.623419	0.665045	0.686421	0.811812	0.882599	0.80546	0.719584	0.631364
0.707907	0.793551	0.842629	0.783289	0.700285	0.608678	0.629326	0.573608	0.660332	0.676164	0.805735	0.884317	0.805095	0.718837	0.643424	0.615457	0.585199	0.650425	0.688006	0.829914	0.885939	0.770227	0.647101	0.631997	0.603274	0.604927	0.620726	0.675168	0.771442	0.90813	0.799013	0.713648	0.659948	0.612052	0.588486	0.65531	0.71767	0.814281	1	0.811347	0.709999	0.663264	0.612924	0.60226	0.58172	0.709746	0.759032	0.897441	0.81059	0.680703
0.64462	0.700414	0.75025	0.918472	0.822739	0.698082	0.654858	0.576538	0.609988	0.624257	0.737961	0.801043	0.933016	0.820274	0.716691	0.626841	0.591144	0.583574	0.646406	0.723373	0.806681	0.901561	0.777926	0.727276	0.619808	0.606731	0.593239	0.617814	0.724461	0.847568	0.916557	0.81696	0.705439	0.622751	0.579258	0.598025	0.658357	0.731432	0.811347	1	0.81936	0.72009	0.657336	0.622158	0.595308	0.646807	0.691324	0.810353	0.923759	0.817983
0.598464	0.652403	0.690802	0.820035	0.906085	0.783827	0.708192	0.621325	0.619024	0.613992	0.664847	0.736486	0.829489	0.902799	0.785718	0.686923	0.636002	0.590511	0.609151	0.672573	0.701033	0.760057	0.91221	0.794899	0.691622	0.64557	0.572978	0.596872	0.654769	0.740465	0.798324	0.889891	0.816289	0.66137	0.617004	0.624463	0.624146	0.666735	0.709999	0.81936	1	0.816299	0.705509	0.657153	0.59837	0.654201	0.611379	0.741037	0.825534	0.908843
0.631623	0.630953	0.674534	0.727123	0.797456	0.889108	0.782888	0.668231	0.661684	0.60338	0.661515	0.67312	0.724803	0.81757	0.86982	0.769819	0.677919	0.627694	0.606187	0.643988	0.646814	0.689369	0.802278	0.918871	0.804421	0.665315	0.624715	0.628605	0.617499	0.674778	0.710402	0.802666	0.894389	0.77786	0.6615	0.634085	0.618063	0.626018	0.663264	0.72009	0.816299	1	0.773985	0.719469	0.637185	0.626989	0.62738	0.653019	0.713782	0.807261
0.616318	0.600873	0.588173	0.655028	0.690142	0.761614	0.906422	0.827507	0.685393	0.631827	0.633488	0.633034	0.660918	0.697274	0.778491	0.837008	0.79552	0.657526	0.65058	0.585539	0.6041	0.627003	0.729269	0.791108	0.882511	0.73324	0.684434	0.637751	0.596337	0.616751	0.635235	0.653933	0.770561	0.887941	0.749355	0.669296	0.641418	0.623419	0.612924	0.657336	0.705509	0.773985	1	0.784573	0.685799	0.647977	0.623992	0.619639	0.618595	0.697493
0.725181	0.642878	0.622753	0.60678	0.651261	0.714373	0.820625	0.893874	0.820669	0.711298	0.669851	0.628439	0.643353	0.693222	0.702006	0.793958	0.918207	0.787363	0.718722	0.607298	0.612954	0.615628	0.646218	0.750546	0.792519	0.911706	0.790491	0.755566	0.638796	0.63032	0.605445	0.677297	0.720088	0.802034	0.906356	0.806361	0.717641	0.665045	0.60226	0.622158	0.657153	0.719469	0.784573	1	0.800145	0.7249	0.627234	0.607037	0.570817	0.661622
0.761667	0.697521	0.635975	0.568312	0.605949	0.608973	0.702608	0.771511	0.85302	0.783223	0.718135	0.647552	0.599948	0.624179	0.62785	0.680985	0.789064	0.868365	0.783754	0.660625	0.614034	0.589005	0.576073	0.647896	0.692049	0.754722	0.914859	0.805229	0.688841	0.636595	0.602451	0.618851	0.617063	0.743022	0.771693	0.860249	0.7625	0.686421	0.58172	0.595308	0.59837	0.637185	0.685799	0.800145	1	0.785778	0.648013	0.635518	0.555233	0.592635
0.872722	0.797449	0.709136	0.614526	0.635367	0.593418	0.690991	0.704942	0.791271	0.88366	0.812101	0.695619	0.667716	0.669295	0.629768	0.680947	0.73348	0.794171	0.874184	0.784871	0.736537	0.657368	0.600568	0.629468	0.687399	0.726812	0.756601	0.888101	0.788859	0.732634	0.633664	0.652783	0.642169	0.695911	0.71086	0.818857	0.900546	0.811812	0.709746	0.646807	0.654201	0.626989	0.647977	0.7249	0.785778	1	0.746803	0.723985	0.646527	0.640382
0.800827	0.858523	0.751245	0.658848	0.653075	0.59636	0.636602	0.639297	0.656192	0.752395	0.882655	0.715451	0.68061	0.672431	0.646113	0.633116	0.612756	0.741531	0.795865	0.823177	0.756197	0.665972	0.577393	0.604009	0.628794	0.611269	0.677605	0.776046	0.86397	0.80476	0.66762	0.650858	0.61609	0.640316	0.606641	0.709032	0.801713	0.882599	0.759032	0.691324	0.611379	0.62738	0.623992	0.627234	0.648013	0.746803	1	0.747612	0.682325	0.608046
0.712081	0.815129	0.853718	0.759431	0.732419	0.604544	0.646601	0.597201	0.656203	0.718297	0.818037	0.886551	0.785987	0.715029	0.665357	0.612203	0.601584	0.652691	0.726269	0.801348	0.867387	0.755242	0.674808	0.658317	0.617349	0.631869	0.645228	0.66925	0.815834	0.891762	0.81973	0.713335	0.651949	0.619686	0.606421	0.645111	0.718732	0.80546	0.897441	0.810353	0.741037	0.653019	0.619639	0.607037	0.635518	0.723985	0.747612	1	0.796293	0.690062
0.648751	0.707583	0.766923	0.940073	0.814073	0.669231	0.624252	0.54728	0.585843	0.629305	0.734105	0.795792	0.937715	0.804962	0.70216	0.635718	0.552457	0.582228	0.640281	0.716996	0.807736	0.886345	0.77108	0.676947	0.60592	0.592241	0.570656	0.598014	0.705478	0.834145	0.906852	0.797002	0.697948	0.616212	0.548268	0.597129	0.655721	0.719584	0.81059	0.923759	0.825534	0.713782	0.618595	0.570817	0.555233	0.646527	0.682325	0.796293	1	0.792992
0.602264	0.619303	0.644418	0.812795	0.909387	0.804356	0.733255	0.608732	0.646619	0.603255	0.646934	0.674838	0.803651	0.907882	0.806436	0.680791	0.647912	0.574115	0.596527	0.655779	0.706151	0.793931	0.896161	0.800539	0.717255	0.672883	0.590073	0.597023	0.634874	0.707822	0.795522	0.877283	0.802445	0.694629	0.648059	0.600246	0.607095	0.631364	0.680703	0.817983	0.908843	0.807261	0.697493	0.661622	0.592635	0.640382	0.608046	0.690062	0.792992	1
0.60733	0.573933	0.57076	0.65033	0.794092	0.874099	0.809448	0.691958	0.647361	0.599137	0.596835	0.585495	0.679512	0.789517	0.896912	0.760853	0.692793	0.637664	0.588434	0.568635	0.633516	0.64773	0.747151	0.910839	0.797529	0.724908	0.618695	0.612048	0.579955	0.606321	0.638553	0.777919	0.842409	0.801314	0.676603	0.650842	0.588298	0.575794	0.596644	0.667473	0.740427	0.861026	0.750419	0.736392	0.647552	0.632462	0.609927	0.607149	0.645947	0.773357
0.668847	0.620416	0.620151	0.624428	0.713207	0.813421	0.938373	0.807537	0.699292	0.652957	0.649521	0.615695	0.656133	0.720371	0.819688	0.862703	0.809228	0.705477	0.659377	0.575262	0.63357	0.639194	0.685754	0.814364	0.902986	0.795934	0.682741	0.661925	0.613441	0.609933	0.621338	0.709551	0.783966	0.906583	0.765824	0.70978	0.666529	0.63405	0.619087	0.633911	0.674686	0.777319	0.899534	0.814773	0.688013	0.669143	0.656908	0.623109	0.609537	0.696193
0.686726	0.632279	0.590879	0.569476	0.615317	0.671722	0.80898	0.912397	0.781444	0.718284	0.657898	0.592926	0.598856	0.626845	0.660662	0.751553	0.910136	0.791538	0.673512	0.602488	0.614551	0.594653	0.616898	0.687524	0.804766	0.892668	0.784675	0.720908	0.587217	0.582574	0.56961	0.604857	0.693294	0.783219	0.886389	0.800556	0.699614	0.647006	0.599443	0.574399	0.61095	0.672228	0.761783	0.892842	0.779547	0.736028	0.622328	0.60148	0.562998	0.626698
0.795466	0.709246	0.645704	0.585976	0.615618	0.630633	0.731478	0.807521	0.905136	0.80729	0.73504	0.641381	0.614674	0.637041	0.63552	0.726688	0.823734	0.886634	0.792283	0.678002	0.635847	0.596733	0.585976	0.650901	0.707754	0.785389	0.885697	0.814088	0.678455	0.640265	0.592379	0.622165	0.654625	0.707785	0.821484	0.927744	0.80008	0.716724	0.65862	0.601115	0.612108	0.634566	0.692699	0.826623	0.873434	0.814473	0.678079	0.65941	0.573464	0.604347
0.862019	0.816213	0.743326	0.622774	0.622085	0.598922	0.686616	0.688814	0.772844	0.881139	0.824992	0.732783	0.66056	0.669385	0.620381	0.66692	0.715127	0.788401	0.890615	0.786702	0.698715	0.616166	0.611218	0.633351	0.651797	0.679818	0.802018	0.885788	0.802899	0.734268	0.658912	0.662563	0.644823	0.697302	0.705852	0.792428	0.88288	0.807341	0.70042	0.638375	0.658923	0.661638	0.667812	0.725872	0.822665	0.895045	0.720475	0.725738	0.63714	0.603601
0.776993	0.90238	0.788111	0.682423	0.66073	0.562985	0.608748	0.580002	0.671033	0.731954	0.910662	0.758441	0.709483	0.674426	0.606641	0.569619	0.594842	0.678114	0.758423	0.895349	0.783747	0.673616	0.59216	0.589649	0.579048	0.5886	0.648153	0.739017	0.910865	0.822316	0.720892	0.663392	0.593928	0.602942	0.57695	0.6547	0.773171	0.905035	0.79433	0.737811	0.654149	0.59425	0.592515	0.601478	0.656481	0.770681	0.862827	0.830737	0.707233	0.635054
0.708441	0.794422	0.901456	0.784171	0.707505	0.614341	0.609787	0.550467	0.643001	0.654829	0.81528	0.924898	0.814862	0.734905	0.653261	0.585488	0.594782	0.619535	0.699532	0.79845	0.904421	0.785863	0.656187	0.635181	0.581992	0.605944	0.594808	0.687721	0.800654	0.92928	0.828268	0.723356	0.647097	0.608643	0.555691	0.624	0.723387	0.801359	0.915614	0.822588	0.721313	0.65908	0.593179	0.587561	0.611866	0.716686	0.751702	0.889066	0.822477	0.672432
0.620796	0.651016	0.771971	0.900133	0.816789	0.705522	0.660153	0.575308	0.604973	0.597774	0.690314	0.815124	0.908709	0.803702	0.726018	0.636629	0.596488	0.579833	0.62295	0.6762	0.783063	0.879944	0.757496	0.709134	0.625261	0.652616	0.588205	0.605194	0.666036	0.799704	0.906973	0.810229	0.709477	0.64954	0.591297	0.615904	0.653144	0.705863	0.77021	0.902421	0.794322	0.702575	0.640112	0.635088	0.603439	0.633846	0.654322	0.771774	0.898591	0.773505
0.623589	0.670399	0.716453	0.79006	0.91331	0.801628	0.722238	0.644317	0.647381	0.631221	0.685915	0.740352	0.815214	0.897365	0.790165	0.678458	0.654862	0.621743	0.620859	0.668766	0.704809	0.76145	0.891613	0.812067	0.716234	0.678135	0.602795	0.62543	0.669867	0.734027	0.803269	0.903529	0.821643	0.695313	0.644364	0.647995	0.634284	0.679231	0.71511	0.815844	0.931729	0.80824	0.688891	0.678868	0.636751	0.671341	0.638245	0.752509	0.79193	0.898473
0.634613	0.637108	0.674231	0.736403	0.821324	0.917606	0.832439	0.696735	0.674099	0.64805	0.660324	0.690144	0.750046	0.827572	0.909402	0.777257	0.739574	0.619349	0.630545	0.653591	0.667608	0.739464	0.8217	0.941661	0.793327	0.736549	0.648173	0.635715	0.644041	0.683706	0.736623	0.80558	0.902479	0.808181	0.715109	0.644378	0.619734	0.644236	0.667492	0.746097	0.817232	0.899188	0.795375	0.745337	0.669762	0.643749	0.639063	0.685736	0.713474	0.823935
0.656175	0.635932	0.659756	0.648533	0.701337	0.805355	0.894581	0.796619	0.732517	0.665039	0.663105	0.655453	0.650889	0.725191	0.775834	0.891984	0.791513	0.692526	0.635381	0.604899	0.605451	0.610964	0.71116	0.834596	0.911628	0.778239	0.702511	0.663962	0.605876	0.62532	0.626953	0.724965	0.820899	0.887556	0.784558	0.727878	0.650346	0.635845	0.611745	0.640569	0.732286	0.838891	0.877089	0.827778	0.716819	0.663318	0.607141	0.639051	0.622164	0.710373
0.719984	0.659386	0.632245	0.600541	0.649175	0.69539	0.819662	0.894415	0.809244	0.705505	0.670801	0.624007	0.631784	0.659755	0.706972	0.76508	0.880886	0.776687	0.709516	0.565023	0.635392	0.637322	0.608799	0.705812	0.793517	0.885538	0.769994	0.725047	0.636428	0.621742	0.600342	0.648728	0.679899	0.809387	0.893325	0.805478	0.709264	0.643729	0.607006	0.606909	0.615778	0.684778	0.767229	0.892207	0.757484	0.699604	0.671609	0.616554	0.58304	0.645949
0.778247	0.731022	0.657091	0.556948	0.590635	0.616723	0.693661	0.750178	0.874703	0.794376	0.744159	0.641481	0.566422	0.611719	0.60952	0.655799	0.764742	0.884857	0.801083	0.649569	0.601246	0.545756	0.544594	0.607106	0.674944	0.762367	0.878597	0.817481	0.709532	0.637852	0.589369	0.613678	0.604466	0.712241	0.777036	0.897672	0.794546	0.710154	0.6138	0.563465	0.583451	0.618054	0.636044	0.786737	0.892535	0.77657	0.68147	0.656567	0.556804	0.569258
0.855962	0.792354	0.717595	0.638601	0.601336	0.568247	0.648496	0.70962	0.78274	0.868726	0.815274	0.691114	0.660587	0.64522	0.620456	0.615914	0.652793	0.836389	0.888177	0.739694	0.730729	0.625647	0.556353	0.5776	0.658273	0.686216	0.796878	0.902982	0.765109	0.74941	0.631022	0.631742	0.59384	0.669986	0.675337	0.805728	0.895418	0.79927	0.706687	0.637707	0.595059	0.62169	0.626169	0.690858	0.769458	0.854203	0.829019	0.699629	0.649825	0.589229
0.813091	0.910127	0.808406	0.677923	0.641076	0.570712	0.649368	0.6739	0.734954	0.82104	0.911976	0.788986	0.709137	0.66232	0.627458	0.644332	0.649055	0.732833	0.811929	0.882398	0.759123	0.663265	0.602435	0.620351	0.649308	0.669204	0.737404	0.792954	0.891338	0.813678	0.695868	0.658514	0.628677	0.639243	0.641434	0.719843	0.782406	0.905485	0.758474	0.710476	0.675445	0.644609	0.631449	0.664132	0.729557	0.80212	0.854655	0.811424	0.713407	0.628823
0.705576	0.801945	0.8753	0.772772	0.698168	0.615068	0.615977	0.545623	0.655812	0.695146	0.796805	0.895822	0.790549	0.717494	0.623715	0.620388	0.607262	0.605534	0.704037	0.819227	0.852273	0.775517	0.658351	0.652803	0.58972	0.616964	0.614285	0.683575	0.802409	0.907845	0.799985	0.717887	0.668912	0.614014	0.595043	0.619913	0.686653	0.797123	0.899151	0.800576	0.722498	0.676803	0.585743	0.618526	0.611478	0.697773	0.73903	0.883584	0.791897	0.69325
0.627987	0.695478	0.779408	0.90681	0.803786	0.726985	0.65807	0.568613	0.599889	0.608195	0.721527	0.770995	0.91803	0.805581	0.71946	0.653241	0.601523	0.579458	0.609046	0.698258	0.789065	0.905318	0.766138	0.715064	0.643132	0.617229	0.547461	0.583701	0.685627	0.792088	0.894591	0.79175	0.735271	0.647593	0.583641	0.608363	0.6403	0.709515	0.790468	0.893655	0.801208	0.731161	0.641067	0.596241	0.56113	0.646955	0.672233	0.763689	0.925557	0.788304
0.573771	0.57248	0.648726	0.773651	0.914315	0.821437	0.717775	0.611538	0.581001	0.546975	0.604439	0.691872	0.800126	0.89533	0.797144	0.693638	0.638121	0.563027	0.566253	0.589019	0.634547	0.748189	0.890975	0.800088	0.68812	0.646307	0.551113	0.563428	0.582623	0.667924	0.766121	0.900617	0.816129	0.672371	0.602125	0.598705	0.585834	0.607213	0.663042	0.779496	0.912947	0.810504	0.702137	0.658345	0.577176	0.587578	0.587602	0.654123	0.761509	0.881867
0.619255	0.593502	0.615376	0.704266	0.822998	0.920808	0.844664	0.717968	0.661217	0.640632	0.630904	0.650132	0.711068	0.813901	0.914798	0.79566	0.721839	0.624563	0.627455	0.608062	0.656259	0.661713	0.819733	0.924529	0.821565	0.70961	0.651235	0.629662	0.603131	0.63691	0.687646	0.805448	0.90615	0.818146	0.696728	0.639929	0.610935	0.614215	0.632571	0.718409	0.801431	0.890932	0.815555	0.744312	0.65683	0.645832	0.602507	0.655156	0.685353	0.818136
0.621194	0.621494	0.650545	0.647473	0.724058	0.829401	0.912311	0.750002	0.6907	0.647485	0.65293	0.661666	0.650789	0.721483	0.790818	0.910681	0.795487	0.658138	0.619947	0.607668	0.630285	0.621285	0.712685	0.810689	0.890007	0.805085	0.661939	0.635322	0.597759	0.611677	0.622389	0.722073	0.842608	0.857991	0.77566	0.709771	0.628425	0.633052	0.627627	0.635255	0.732047	0.800667	0.836527	0.794481	0.658782	0.661396	0.614691	0.641654	0.642928	0.724885
0.69973	0.621703	0.613874	0.578352	0.603243	0.691577	0.804454	0.882881	0.807565	0.686526	0.666586	0.593796	0.578551	0.646622	0.677974	0.773843	0.899054	0.788781	0.663649	0.606424	0.597711	0.580153	0.608233	0.71799	0.80394	0.863167	0.795302	0.731604	0.588087	0.585996	0.568503	0.626102	0.697711	0.791569	0.907727	0.800939	0.703893	0.641046	0.596132	0.563041	0.606121	0.718124	0.765781	0.912467	0.771385	0.693427	0.616632	0.588022	0.531999	0.634235
0.806215	0.74347	0.65242	0.559675	0.603603	0.630303	0.737581	0.801829	0.897966	0.813725	0.735493	0.649939	0.598494	0.624559	0.647829	0.726284	0.784407	0.899594	0.824993	0.670166	0.633718	0.586664	0.549144	0.643399	0.707954	0.79426	0.893424	0.80888	0.719683	0.664887	0.586194	0.613862	0.626164	0.746195	0.802843	0.920683	0.800017	0.721202	0.635345	0.585113	0.59209	0.640912	0.701774	0.819624	0.912131	0.810666	0.709482	0.65451	0.570192	0.583884
0.867557	0.791081	0.714123	0.645644	0.612221	0.571508	0.634587	0.685695	0.782228	0.85198	0.803123	0.683266	0.687816	0.667939	0.616727	0.613136	0.682432	0.790579	0.872053	0.788163	0.733149	0.657062	0.58589	0.595078	0.652345	0.664491	0.760177	0.901268	0.762146	0.739489	0.640145	0.657462	0.61119	0.669457	0.664453	0.779597	0.874561	0.800907	0.708621	0.656153	0.636198	0.631684	0.628228	0.686944	0.763815	0.907021	0.749183	0.666191	0.660911	0.634862
0.839561	0.924829	0.816936	0.695651	0.691355	0.620495	0.678783	0.653571	0.747369	0.827907	0.933778	0.799435	0.730994	0.709118	0.657705	0.676887	0.661657	0.728249	0.827507	0.916769	0.784045	0.706994	0.632233	0.663826	0.659511	0.692505	0.726729	0.807507	0.932118	0.837195	0.735988	0.688386	0.664465	0.669975	0.681282	0.736906	0.821597	0.938815	0.790468	0.73195	0.688568	0.674688	0.644056	0.68712	0.715827	0.828708	0.880239	0.832166	0.728875	0.667359
0.716879	0.789679	0.850159	0.78006	0.728306	0.634579	0.65248	0.61647	0.662356	0.735736	0.813332	0.901213	0.806821	0.727888	0.657423	0.642473	0.639043	0.689608	0.746326	0.821744	0.866839	0.798537	0.686578	0.668113	0.616369	0.662357	0.6606	0.708548	0.80343	0.915531	0.80925	0.711715	0.676399	0.629043	0.632532	0.676935	0.751383	0.851175	0.912022	0.822743	0.751315	0.662734	0.639955	0.640002	0.644216	0.740157	0.784272	0.908999	0.80046	0.708244
0.622878	0.692675	0.742687	0.881423	0.795401	0.687668	0.652476	0.573448	0.600258	0.623345	0.713946	0.774688	0.907171	0.78863	0.6971	0.649889	0.613867	0.620364	0.614641	0.742639	0.776938	0.876073	0.749725	0.688852	0.60988	0.613016	0.569884	0.611955	0.693284	0.800635	0.888487	0.783634	0.733605	0.631488	0.598761	0.610374	0.676961	0.738494	0.829676	0.899796	0.810801	0.697805	0.639615	0.6243	0.579635	0.667431	0.686273	0.794569	0.878723	0.793945
0.664842	0.683412	0.724752	0.797444	0.919125	0.808502	0.731306	0.607354	0.626172	0.66133	0.701709	0.732663	0.831166	0.910557	0.808398	0.695582	0.650221	0.642097	0.650725	0.708483	0.752086	0.792322	0.870358	0.795583	0.685533	0.671269	0.602416	0.633865	0.689505	0.746484	0.806585	0.903086	0.812049	0.691011	0.630267	0.650354	0.664986	0.710864	0.755305	0.807699	0.882462	0.785374	0.667887	0.672977	0.60285	0.691284	0.681813	0.753494	0.814374	0.876455
0.619555	0.587411	0.649565	0.730959	0.840202	0.889145	0.811362	0.675698	0.624738	0.602654	0.637829	0.688383	0.74301	0.823521	0.907244	0.748556	0.729769	0.607054	0.615566	0.617393	0.667554	0.714488	0.829054	0.906543	0.768725	0.675933	0.607865	0.612362	0.626414	0.659644	0.726806	0.790737	0.888018	0.799295	0.659781	0.61745	0.620312	0.63448	0.636165	0.728237	0.813375	0.873442	0.802269	0.713476	0.639246	0.630198	0.620997	0.673074	0.707274	0.807743
0.633955	0.620469	0.653099	0.694738	0.757897	0.830147	0.922719	0.774938	0.69315	0.638638	0.650938	0.681879	0.69861	0.767374	0.802402	0.848284	0.793048	0.639773	0.643817	0.616685	0.650754	0.691693	0.766835	0.859061	0.880075	0.775431	0.67789	0.642467	0.626352	0.661323	0.685153	0.749603	0.822506	0.881234	0.794651	0.682003	0.643576	0.630916	0.642741	0.713646	0.751124	0.826809	0.898476	0.811111	0.693569	0.651615	0.618814	0.665696	0.651333	0.761941
0.711916	0.663678	0.635665	0.583392	0.643614	0.728895	0.824054	0.912449	0.798076	0.710647	0.667619	0.626727	0.6167	0.67778	0.728942	0.782982	0.901305	0.805988	0.706048	0.607652	0.62245	0.589829	0.650262	0.749843	0.823736	0.888215	0.791776	0.736178	0.622404	0.616942	0.599635	0.657483	0.724126	0.810979	0.870206	0.803098	0.706595	0.663108	0.609272	0.594164	0.657991	0.736424	0.806633	0.928838	0.80887	0.725558	0.65467	0.630146	0.563459	0.636845
0.833383	0.717504	0.669098	0.626439	0.650084	0.653238	0.762342	0.832537	0.921233	0.813603	0.767362	0.672456	0.651705	0.680763	0.699861	0.74808	0.828535	0.884117	0.842979	0.679402	0.687406	0.655712	0.60897	0.705873	0.743861	0.813984	0.884336	0.843625	0.730372	0.700057	0.629824	0.663144	0.655191	0.738272	0.843898	0.915457	0.807852	0.746518	0.659005	0.655376	0.635592	0.674795	0.725018	0.854403	0.875572	0.808767	0.723526	0.676517	0.61318	0.643781
0.869002	0.805847	0.72236	0.614094	0.591431	0.554147	0.636359	0.664614	0.793011	0.876222	0.826298	0.695863	0.655217	0.62944	0.590768	0.599948	0.664858	0.770099	0.899215	0.79035	0.691621	0.622326	0.563116	0.589021	0.612772	0.650487	0.735615	0.892325	0.79702	0.748867	0.665563	0.621429	0.584019	0.618878	0.643215	0.763006	0.893605	0.826528	0.722983	0.634566	0.633408	0.617212	0.615946	0.673113	0.730974	0.885896	0.740114	0.740032	0.632518	0.594697
0.779059	0.850638	0.817654	0.662188	0.652126	0.568376	0.626227	0.580682	0.680954	0.789766	0.89044	0.790436	0.712288	0.671032	0.60507	0.627423	0.61138	0.673487	0.77057	0.849005	0.791021	0.680517	0.600473	0.614662	0.619623	0.629174	0.645248	0.759338	0.875634	0.79695	0.701982	0.674848	0.642519	0.638847	0.608113	0.67943	0.754572	0.892285	0.770485	0.709887	0.655152	0.610296	0.571517	0.623707	0.662914	0.802877	0.801346	0.820883	0.704659	0.63048
0.714506	0.798141	0.862367	0.817393	0.720415	0.61831	0.644079	0.56772	0.661263	0.702472	0.819632	0.896004	0.820844	0.748707	0.667403	0.627095	0.596499	0.630069	0.727593	0.818215	0.919234	0.80986	0.67152	0.639174	0.618716	0.619964	0.624436	0.70891	0.818103	0.941208	0.816466	0.731105	0.658038	0.628373	0.59475	0.642565	0.734456	0.815251	0.893784	0.847258	0.726692	0.668801	0.625934	0.614571	0.619468	0.727514	0.780346	0.861528	0.831216	0.717741
0.671902	0.734705	0.80599	0.875959	0.775624	0.686575	0.67046	0.597515	0.63586	0.666768	0.755894	0.800348	0.9083	0.79899	0.703434	0.636698	0.612313	0.621264	0.662479	0.730053	0.788743	0.863983	0.753839	0.695219	0.648081	0.633872	0.588112	0.64333	0.717485	0.820054	0.877682	0.804839	0.732838	0.632511	0.596387	0.649062	0.697402	0.760549	0.807638	0.890153	0.822509	0.724425	0.639004	0.622571	0.60862	0.699149	0.687866	0.808096	0.914182	0.761761
0.632545	0.64974	0.722921	0.809277	0.902992	0.794223	0.693941	0.593988	0.622559	0.633297	0.688415	0.718871	0.818289	0.928112	0.78891	0.639892	0.631747	0.610577	0.613174	0.673067	0.735127	0.802165	0.906294	0.800317	0.670781	0.641085	0.602724	0.628555	0.666754	0.740554	0.846041	0.893415	0.782329	0.682952	0.610849	0.603397	0.648292	0.673976	0.713978	0.815329	0.889232	0.79565	0.65624	0.661816	0.623095	0.639308	0.651515	0.740105	0.789734	0.898727
0.586868	0.554357	0.602884	0.693306	0.809789	0.911599	0.822558	0.690941	0.640891	0.596594	0.588978	0.622067	0.706392	0.799721	0.920701	0.75593	0.710294	0.614813	0.574114	0.578492	0.629402	0.650124	0.796873	0.919557	0.785086	0.717692	0.59831	0.593386	0.560188	0.609079	0.682667	0.793232	0.887332	0.780291	0.661916	0.623812	0.584028	0.586108	0.613959	0.684854	0.793717	0.866222	0.774427	0.734099	0.609002	0.608276	0.574038	0.619758	0.656905	0.80251
0.669735	0.646715	0.660466	0.612574	0.695686	0.794713	0.910703	0.776	0.716942	0.653855	0.656385	0.656258	0.653299	0.706292	0.781675	0.914969	0.811328	0.657165	0.658558	0.576509	0.620803	0.620567	0.663514	0.795822	0.899134	0.788635	0.666574	0.665976	0.630307	0.618522	0.595812	0.700946	0.793149	0.910782	0.768031	0.703189	0.635749	0.617728	0.603783	0.624968	0.674999	0.769487	0.853012	0.811846	0.681012	0.672712	0.631795	0.625048	0.610122	0.679774
0.705159	0.649554	0.625138	0.58918	0.666277	0.705106	0.81783	0.871602	0.794689	0.681422	0.684714	0.622507	0.638838	0.669282	0.717404	0.786571	0.910802	0.765079	0.668513	0.602951	0.653816	0.603646	0.633215	0.714989	0.822744	0.902045	0.742961	0.724357	0.634595	0.61055	0.587343	0.665151	0.716769	0.794422	0.873447	0.803745	0.690182	0.643723	0.607555	0.604304	0.658293	0.681196	0.733634	0.887112	0.756431	0.753712	0.630037	0.6349	0.591996	0.666781
0.794392	0.679324	0.614864	0.618188	0.62716	0.629665	0.739755	0.816954	0.889847	0.802714	0.727703	0.643452	0.623362	0.648598	0.667911	0.711826	0.802107	0.912466	0.815917	0.668688	0.646501	0.613425	0.600299	0.655336	0.7228	0.795031	0.870555	0.837055	0.678055	0.684759	0.597685	0.617443	0.639234	0.737173	0.818241	0.907316	0.816264	0.726793	0.649159	0.605484	0.6212	0.661897	0.71362	0.835264	0.861296	0.790047	0.714482	0.630027	0.586225	0.638417
0.836535	0.751366	0.725013	0.640221	0.660702	0.621114	0.692702	0.714127	0.768559	0.879656	0.803236	0.735034	0.674988	0.682847	0.636835	0.677347	0.743724	0.796253	0.882288	0.730774	0.696167	0.632139	0.63638	0.645849	0.670235	0.721754	0.806155	0.910658	0.773389	0.709928	0.669537	0.660804	0.659944	0.718299	0.723215	0.806465	0.887469	0.78866	0.668498	0.66567	0.663794	0.623774	0.661916	0.736067	0.821168	0.882939	0.737639	0.731485	0.647233	0.638915
0.824811	0.917271	0.811245	0.682539	0.637849	0.577327	0.618761	0.587879	0.714069	0.778714	0.935751	0.772494	0.703267	0.677529	0.603558	0.613719	0.610196	0.687257	0.800354	0.899601	0.762895	0.684938	0.577264	0.613349	0.605219	0.630785	0.663981	0.786311	0.922839	0.832751	0.724796	0.662901	0.602338	0.596824	0.619829	0.684078	0.790434	0.924069	0.804874	0.731503	0.647597	0.625832	0.582673	0.634424	0.650651	0.764465	0.86173	0.812703	0.702099	0.632217
0.754747	0.844955	0.916867	0.788606	0.70617	0.63308	0.659066	0.621652	0.708622	0.750403	0.853866	0.899124	0.811968	0.738577	0.668779	0.642449	0.644169	0.690586	0.73907	0.847226	0.897901	0.776045	0.679707	0.665703	0.653755	0.649792	0.664549	0.740736	0.818574	0.92712	0.803587	0.744599	0.707151	0.663894	0.625437	0.684921	0.754266	0.852305	0.898505	0.804212	0.75599	0.705432	0.64267	0.652488	0.659319	0.77035	0.786048	0.902203	0.808358	0.709015
0.649606	0.730007	0.774227	0.902848	0.80873	0.707543	0.678418	0.605613	0.655066	0.667855	0.744366	0.791331	0.889862	0.783388	0.723096	0.653322	0.63178	0.634532	0.667713	0.724115	0.805269	0.858537	0.763321	0.682557	0.638541	0.650267	0.611168	0.624681	0.71921	0.810663	0.891305	0.789085	0.736411	0.632463	0.624067	0.650226	0.673618	0.74255	0.816865	0.889157	0.825817	0.700746	0.643583	0.618901	0.590645	0.673318	0.712943	0.831461	0.906125	0.807492
0.630463	0.664927	0.696052	0.831054	0.906449	0.797698	0.718998	0.62811	0.656366	0.657283	0.706312	0.733577	0.817499	0.908309	0.769477	0.692723	0.644732	0.615193	0.649245	0.689518	0.715216	0.78305	0.927601	0.791345	0.696846	0.667385	0.623847	0.6405	0.677017	0.760973	0.811592	0.885691	0.809923	0.659889	0.665642	0.646082	0.644706	0.686636	0.733858	0.830347	0.933556	0.812265	0.693641	0.676639	0.609113	0.655271	0.660216	0.743651	0.825621	0.930403
0.629638	0.628722	0.650925	0.707609	0.818355	0.896781	0.820509	0.701225	0.668983	0.602703	0.643362	0.643764	0.724034	0.818562	0.920641	0.779811	0.722801	0.605298	0.605976	0.63216	0.653977	0.680055	0.794523	0.929578	0.813501	0.718559	0.596991	0.623084	0.630993	0.657317	0.6817	0.801665	0.904065	0.802715	0.674549	0.638399	0.604513	0.620856	0.640249	0.715906	0.820974	0.910654	0.781927	0.732621	0.623042	0.648995	0.615518	0.650974	0.698788	0.829834
0.635027	0.605146	0.616893	0.673235	0.736262	0.814754	0.923724	0.803468	0.707402	0.635586	0.640898	0.646965	0.669599	0.742241	0.828562	0.864523	0.794182	0.664246	0.648174	0.579963	0.632111	0.664353	0.740664	0.850001	0.902579	0.789786	0.686459	0.657748	0.616641	0.632955	0.665126	0.726181	0.805523	0.879156	0.779922	0.676247	0.635952	0.624146	0.613982	0.689161	0.716308	0.808247	0.899227	0.817881	0.687574	0.631563	0.636871	0.629916	0.626854	0.761535
0.724964	0.654692	0.634642	0.625434	0.655425	0.72746	0.833439	0.890655	0.808638	0.712978	0.68811	0.640913	0.646441	0.70026	0.726674	0.780718	0.882352	0.775096	0.701138	0.618139	0.667821	0.647249	0.644958	0.757191	0.836871	0.893563	0.790486	0.741936	0.633759	0.639734	0.61989	0.688057	0.710591	0.804475	0.902422	0.793705	0.702167	0.665319	0.649805	0.643165	0.633408	0.72539	0.765186	0.907764	0.755839	0.707126	0.675639	0.651138	0.595911	0.679659
0.821481	0.709906	0.615706	0.584194	0.57627	0.585767	0.698791	0.790947	0.901154	0.819982	0.740387	0.601987	0.593275	0.604784	0.62446	0.702624	0.790818	0.898176	0.797096	0.672776	0.623885	0.587892	0.555417	0.619886	0.681377	0.756728	0.874666	0.808054	0.685082	0.647023	0.58752	0.570391	0.601112	0.697973	0.781882	0.912582	0.80609	0.714749	0.643447	0.559497	0.578308	0.626829	0.66626	0.803174	0.84482	0.791885	0.679934	0.639313	0.565789	0.576174
0.866077	0.785674	0.675912	0.602325	0.553708	0.494301	0.599739	0.663335	0.742435	0.873976	0.826584	0.684434	0.615145	0.592699	0.53903	0.609961	0.635006	0.805331	0.885117	0.779892	0.670728	0.566625	0.521839	0.534783	0.597916	0.637571	0.792556	0.896514	0.767557	0.734976	0.609497	0.590988	0.527404	0.589974	0.646153	0.783571	0.89941	0.815539	0.708293	0.611352	0.580532	0.564192	0.59061	0.6696	0.762074	0.853864	0.771115	0.708941	0.607233	0.532905
0.783314	0.880235	0.78238	0.679344	0.65394	0.555854	0.586014	0.5629	0.654474	0.741128	0.915665	0.787883	0.729722	0.667864	0.588251	0.597893	0.559344	0.673511	0.758026	0.909501	0.786138	0.679513	0.587126	0.598347	0.571569	0.59113	0.637984	0.754806	0.896672	0.831706	0.720031	0.666429	0.594488	0.593631	0.583544	0.66752	0.787891	0.922948	0.825239	0.73236	0.656342	0.601959	0.576527	0.583606	0.612981	0.761052	0.873621	0.817405	0.715185	0.628555
0.727933	0.834155	0.889102	0.786992	0.714278	0.636529	0.654695	0.594109	0.688986	0.68411	0.832487	0.887664	0.790414	0.758516	0.698473	0.609415	0.612436	0.655299	0.742324	0.799084	0.883675	0.75037	0.664063	0.650275	0.626404	0.628028	0.645177	0.71317	0.822024	0.918825	0.814628	0.747168	0.652868	0.638345	0.584892	0.655291	0.730441	0.80097	0.888786	0.814057	0.724726	0.682956	0.632007	0.622463	0.634656	0.712512	0.78731	0.879042	0.806517	0.69129
0.615287	0.639738	0.748562	0.882161	0.771033	0.670117	0.62714	0.557196	0.633171	0.625623	0.674171	0.773133	0.896326	0.790991	0.66701	0.625836	0.623441	0.567241	0.605742	0.701513	0.76786	0.871666	0.756898	0.674608	0.609135	0.624655	0.580387	0.603632	0.642865	0.783133	0.845832	0.784236	0.715134	0.624031	0.61357	0.585748	0.609338	0.686019	0.765796	0.868995	0.806148	0.685051	0.60027	0.62048	0.570781	0.628665	0.605641	0.750348	0.869972	0.801447
0.567757	0.580756	0.612916	0.783775	0.921343	0.811346	0.743357	0.631333	0.59798	0.586172	0.611613	0.678464	0.779567	0.889452	0.787984	0.701848	0.660941	0.572472	0.603336	0.601532	0.653288	0.732398	0.917045	0.797463	0.722413	0.65767	0.588203	0.576545	0.604649	0.679668	0.748015	0.872787	0.807039	0.686646	0.632104	0.616599	0.597373	0.609542	0.633829	0.772448	0.925508	0.795617	0.72431	0.667233	0.613512	0.630113	0.592894	0.678484	0.784479	0.886868
0.613355	0.570033	0.616002	0.695652	0.792168	0.933688	0.852374	0.706883	0.67076	0.625944	0.605217	0.631998	0.694854	0.79656	0.921414	0.810822	0.733797	0.620217	0.607578	0.581285	0.622899	0.66668	0.795198	0.934984	0.80865	0.725583	0.634555	0.611781	0.580798	0.614672	0.653408	0.781883	0.926715	0.801926	0.710999	0.664616	0.597915	0.602846	0.597644	0.685393	0.793574	0.889657	0.79424	0.749022	0.642346	0.625815	0.595256	0.614709	0.66306	0.793722
0.675052	0.608806	0.613076	0.594435	0.690449	0.775471	0.914401	0.783265	0.708267	0.657351	0.646875	0.620857	0.633285	0.69907	0.753767	0.868363	0.825691	0.675302	0.661289	0.584336	0.621693	0.607293	0.664394	0.773679	0.907527	0.797041	0.695237	0.687797	0.604938	0.592437	0.574896	0.700878	0.773284	0.907598	0.789437	0.727308	0.659216	0.628287	0.574897	0.605104	0.652557	0.748956	0.861765	0.822519	0.720054	0.697486	0.602172	0.584181	0.58415	0.665009
0.731166	0.684798	0.627109	0.584165	0.654833	0.694594	0.818159	0.921894	0.809867	0.723513	0.699096	0.630266	0.631659	0.649248	0.717307	0.772824	0.900293	0.811321	0.723393	0.611753	0.634605	0.600863	0.621728	0.699627	0.79398	0.875457	0.8011	0.735535	0.660827	0.614245	0.605959	0.628322	0.692559	0.799397	0.877249	0.819342	0.724316	0.670022	0.627335	0.607834	0.638957	0.684787	0.804074	0.890628	0.779	0.73283	0.684639	0.646381	0.580451	0.648976
0.811115	0.722847	0.650906	0.584348	0.603487	0.639073	0.721978	0.811124	0.91307	0.840135	0.738061	0.634587	0.618175	0.639725	0.661977	0.725621	0.773042	0.905119	0.819584	0.657622	0.651604	0.625572	0.579211	0.666863	0.725422	0.789128	0.890968	0.819647	0.680493	0.659996	0.601509	0.625183	0.636523	0.710524	0.800187	0.917521	0.772891	0.717535	0.630874	0.613152	0.606848	0.65975	0.676279	0.807225	0.885535	0.810649	0.71744	0.65599	0.594538	0.614032
0.872061	0.792042	0.702075	0.628707	0.620611	0.611982	0.674852	0.720491	0.780207	0.878992	0.823983	0.689329	0.655446	0.659244	0.639589	0.662045	0.717311	0.824704	0.892826	0.778006	0.704441	0.61805	0.592982	0.627125	0.672299	0.696172	0.792588	0.902385	0.781378	0.726035	0.644517	0.61905	0.638331	0.678362	0.704757	0.815856	0.898236	0.8198	0.726566	0.649044	0.634415	0.639708	0.664451	0.716976	0.751346	0.879063	0.797874	0.723277	0.640479	0.628758
0.806217	0.893699	0.84464	0.683574	0.647306	0.590794	0.639741	0.615277	0.739025	0.78742	0.902603	0.811491	0.713488	0.680001	0.609645	0.633896	0.637626	0.689635	0.800617	0.866485	0.749393	0.667786	0.589153	0.610196	0.625317	0.656257	0.693266	0.805929	0.887484	0.820955	0.712122	0.689061	0.636446	0.644276	0.636098	0.698113	0.77428	0.895174	0.755996	0.717223	0.671618	0.64004	0.613361	0.663368	0.7042	0.783215	0.803128	0.775967	0.705555	0.644628
0.713516	0.793001	0.842225	0.783408	0.690456	0.587429	0.621984	0.570707	0.668961	0.683889	0.807299	0.895376	0.813909	0.707721	0.627014	0.615431	0.607905	0.606394	0.697117	0.831335	0.856214	0.774351	0.660053	0.64149	0.596686	0.613999	0.627667	0.681514	0.801903	0.915355	0.80491	0.689606	0.642004	0.636165	0.588746	0.626685	0.71107	0.792474	0.914198	0.806005	0.71938	0.672042	0.633371	0.616211	0.619702	0.725334	0.698131	0.876692	0.812297	0.678995
0.615995	0.694061	0.759455	0.925998	0.831914	0.725628	0.68045	0.594855	0.629233	0.61154	0.714742	0.786877	0.916125	0.821222	0.748438	0.65973	0.619106	0.598227	0.6212	0.692652	0.775686	0.859491	0.807864	0.714547	0.64547	0.634771	0.597635	0.599638	0.680463	0.801773	0.918107	0.816934	0.742919	0.647904	0.600056	0.61778	0.638138	0.690859	0.80396	0.91804	0.852009	0.739124	0.666147	0.620213	0.595762	0.631077	0.657538	0.806222	0.930061	0.82709
0.572994	0.601062	0.630091	0.794874	0.901001	0.807969	0.73074	0.629935	0.613896	0.592988	0.631426	0.66268	0.791058	0.885189	0.792199	0.696693	0.636902	0.590954	0.581034	0.642803	0.687284	0.778259	0.894091	0.806277	0.718266	0.661695	0.57798	0.570443	0.608753	0.698168	0.76141	0.861999	0.813037	0.662157	0.645564	0.604268	0.599726	0.641176	0.690729	0.800621	0.911338	0.818966	0.700893	0.66329	0.572199	0.619003	0.625415	0.699206	0.780471	0.935159
0.624704	0.608911	0.614957	0.705614	0.812865	0.903257	0.815893	0.690107	0.636967	0.602468	0.633314	0.636714	0.71642	0.794248	0.907759	0.774269	0.718903	0.61771	0.600403	0.616829	0.664317	0.683148	0.804607	0.889855	0.790163	0.71361	0.589882	0.599542	0.610209	0.648796	0.683624	0.789075	0.888229	0.766571	0.656467	0.64706	0.609211	0.61776	0.641539	0.69501	0.815593	0.872997	0.77459	0.699484	0.61342	0.660499	0.613217	0.65593	0.69686	0.806
0.643368	0.605872	0.602812	0.650444	0.728676	0.814676	0.937208	0.799035	0.729214	0.659564	0.631443	0.633534	0.666184	0.709548	0.791565	0.897688	0.817755	0.639746	0.660506	0.57152	0.623496	0.66018	0.711515	0.802017	0.908584	0.83277	0.680186	0.651659	0.600783	0.613933	0.612283	0.703381	0.803059	0.879712	0.805332	0.71554	0.630992	0.613645	0.600997	0.652426	0.704631	0.756076	0.877126	0.807857	0.679478	0.680783	0.609357	0.622201	0.633438	0.721566
0.730295	0.660201	0.598863	0.567898	0.609428	0.673681	0.800063	0.885307	0.793692	0.689351	0.681438	0.597291	0.599682	0.655585	0.673329	0.797952	0.905149	0.772485	0.709341	0.612052	0.607553	0.582723	0.589298	0.707963	0.79962	0.854904	0.80535	0.730065	0.630229	0.60865	0.555349	0.635047	0.668231	0.773339	0.880562	0.797654	0.698058	0.634407	0.588693	0.587039	0.605203	0.705358	0.774547	0.912243	0.802674	0.72855	0.641998	0.593308	0.553063	0.603684
0.791578	0.719468	0.649454	0.616013	0.63234	0.634847	0.745617	0.838515	0.90685	0.823786	0.740236	0.646	0.632262	0.656551	0.671515	0.710713	0.805536	0.888482	0.817709	0.650688	0.651797	0.615768	0.619105	0.655211	0.744271	0.77823	0.895719	0.821337	0.690846	0.662371	0.61459	0.646745	0.6474	0.735633	0.789452	0.910399	0.778299	0.714056	0.628362	0.624779	0.63565	0.648113	0.71747	0.800052	0.893962	0.804374	0.715403	0.662542	0.607058	0.620201
0.898437	0.781867	0.707616	0.614867	0.58143	0.542208	0.628109	0.658494	0.771543	0.854652	0.840756	0.686905	0.643545	0.634037	0.583877	0.615237	0.676608	0.770505	0.92634	0.785047	0.686439	0.63277	0.539956	0.592793	0.599836	0.659721	0.752579	0.911253	0.812234	0.751474	0.646984	0.596921	0.549349	0.621034	0.661926	0.752971	0.916662	0.823559	0.710357	0.638956	0.586293	0.594589	0.611699	0.696518	0.724121	0.868895	0.77392	0.707789	0.626665	0.582802
0.825086	0.864653	0.759746	0.723094	0.66419	0.58597	0.648581	0.645724	0.717969	0.803125	0.899904	0.748258	0.734383	0.701053	0.6545	0.645352	0.631097	0.693672	0.797631	0.889603	0.813656	0.705757	0.623682	0.63067	0.657636	0.628105	0.719145	0.775124	0.864406	0.814821	0.722434	0.672757	0.623104	0.647777	0.635388	0.671936	0.769704	0.869715	0.790825	0.726466	0.644723	0.661218	0.639339	0.637017	0.67468	0.776529	0.8434	0.788214	0.732655	0.653398
0.701298	0.777644	0.859197	0.800351	0.693644	0.598081	0.625468	0.564337	0.638257	0.697415	0.7864	0.911371	0.815247	0.716069	0.632629	0.635792	0.580204	0.629968	0.690912	0.799626	0.884799	0.77811	0.651564	0.624201	0.597252	0.6105	0.628246	0.666963	0.76492	0.919372	0.789929	0.718962	0.660845	0.610739	0.589385	0.632856	0.684685	0.792056	0.919473	0.799408	0.710608	0.657733	0.59181	0.597305	0.596082	0.67968	0.7415	0.878635	0.823181	0.664808
0.639261	0.718447	0.763543	0.901825	0.812706	0.696427	0.655253	0.584473	0.609089	0.629749	0.721513	0.77465	0.896958	0.812094	0.741661	0.629889	0.575672	0.618235	0.635297	0.699088	0.808809	0.85	0.757191	0.693016	0.640883	0.628878	0.600793	0.606461	0.700932	0.807691	0.90732	0.832486	0.701165	0.625761	0.573309	0.612593	0.648487	0.711853	0.784925	0.909272	0.811482	0.707778	0.629271	0.607852	0.601739	0.63366	0.705407	0.80822	0.917201	0.791537
0.618403	0.642578	0.686484	0.806018	0.90104	0.821452	0.71072	0.608879	0.629079	0.606112	0.668684	0.719293	0.816209	0.910019	0.774298	0.673664	0.653214	0.583659	0.630766	0.645436	0.68818	0.797369	0.889221	0.795656	0.675381	0.666166	0.587462	0.618596	0.665053	0.73577	0.810818	0.883794	0.786223	0.676094	0.636237	0.612739	0.627121	0.662826	0.699592	0.835221	0.899575	0.779358	0.6932	0.675628	0.621208	0.633066	0.657125	0.702462	0.78476	0.898282
0.588315	0.587384	0.66141	0.700718	0.810078	0.914111	0.817884	0.660145	0.633174	0.587553	0.633894	0.677183	0.730037	0.825583	0.888865	0.738736	0.72893	0.590664	0.580844	0.61415	0.66393	0.689122	0.81875	0.902134	0.778278	0.715584	0.573678	0.626685	0.610286	0.644825	0.691784	0.812727	0.912574	0.783909	0.669085	0.631272	0.608122	0.62464	0.640773	0.714963	0.800261	0.852945	0.743928	0.715775	0.611707	0.640069	0.608512	0.642163	0.67381	0.815096
0.672716	0.600856	0.607549	0.611789	0.659585	0.781113	0.904865	0.787132	0.70191	0.639161	0.646939	0.613583	0.611411	0.696091	0.768086	0.898608	0.799646	0.674498	0.654769	0.567467	0.59904	0.595819	0.660733	0.792239	0.897557	0.776879	0.700327	0.656106	0.59187	0.594141	0.593434	0.680813	0.753293	0.86223	0.765934	0.691099	0.647715	0.604077	0.574591	0.600488	0.658771	0.785747	0.876706	0.812826	0.68618	0.634369	0.62176	0.587366	0.587594	0.658342
0.70686	0.612315	0.563488	0.55044	0.597543	0.642519	0.803948	0.88022	0.781363	0.707912	0.647345	0.591199	0.583579	0.623871	0.660035	0.747776	0.889914	0.788358	0.718872	0.582423	0.592902	0.584742	0.583576	0.68247	0.767165	0.875432	0.813478	0.730614	0.6077	0.582554	0.562336	0.611469	0.628853	0.770601	0.881085	0.782617	0.69738	0.638199	0.558243	0.574865	0.572784	0.640466	0.753087	0.909971	0.811847	0.71213	0.626328	0.593127	0.528831	0.603135
0.791966	0.74957	0.688626	0.584148	0.626838	0.640686	0.732019	0.822804	0.889562	0.799299	0.747692	0.666239	0.627644	0.637907	0.66239	0.695362	0.803225	0.907211	0.80656	0.655189	0.642468	0.601298	0.587096	0.650734	0.718045	0.779237	0.862713	0.817425	0.718716	0.664	0.612817	0.616468	0.656632	0.762766	0.793165	0.914036	0.795617	0.733105	0.659957	0.60069	0.626907	0.659342	0.721368	0.815504	0.874035	0.796938	0.722978	0.676567	0.589559	0.611713
0.853495	0.81347	0.715885	0.598184	0.608373	0.595445	0.672263	0.715579	0.791963	0.879569	0.818698	0.715441	0.63707	0.642951	0.613477	0.644871	0.698492	0.818232	0.894089	0.765712	0.689069	0.596632	0.565939	0.612924	0.665421	0.709853	0.82117	0.899693	0.779545	0.722036	0.641054	0.629336	0.609529	0.67781	0.692736	0.817643	0.865436	0.789016	0.709859	0.642607	0.62055	0.639866	0.647678	0.715467	0.803865	0.878543	0.77008	0.722957	0.631273	0.589504
0.818672	0.891802	0.800492	0.662242	0.637997	0.565379	0.627082	0.604023	0.705141	0.79357	0.919159	0.782013	0.706832	0.668822	0.60113	0.624766	0.628321	0.698198	0.797	0.905501	0.766009	0.681578	0.597909	0.622291	0.606872	0.647379	0.686297	0.779696	0.922703	0.827545	0.714313	0.649088	0.609561	0.62591	0.62124	0.690607	0.802313	0.920971	0.765803	0.718388	0.660884	0.621798	0.596582	0.647239	0.697674	0.819584	0.840994	0.824786	0.699159	0.633892
0.662957	0.777738	0.824351	0.778345	0.699765	0.619782	0.61679	0.603627	0.61174	0.673792	0.787076	0.866379	0.789651	0.695671	0.661871	0.604613	0.548193	0.669647	0.679967	0.785095	0.8494	0.732383	0.66	0.629303	0.614457	0.6098	0.614988	0.658212	0.7476	0.886643	0.765314	0.704788	0.670928	0.59345	0.567568	0.658056	0.69996	0.81166	0.897859	0.80683	0.734463	0.670892	0.617752	0.56354	0.560926	0.689338	0.789956	0.857161	0.814086	0.681824
0.646329	0.689523	0.755368	0.914924	0.818801	0.69349	0.661744	0.588403	0.616724	0.621061	0.716658	0.797603	0.940768	0.8145	0.714342	0.672061	0.602296	0.59872	0.63477	0.722559	0.785147	0.872646	0.771041	0.699557	0.647988	0.61825	0.584351	0.612733	0.687222	0.81819	0.894052	0.819459	0.728493	0.649382	0.585903	0.611984	0.651957	0.71747	0.801194	0.912403	0.844961	0.7286	0.660113	0.611578	0.581934	0.647526	0.679609	0.79977	0.925259	0.800467
0.610942	0.633584	0.683253	0.792451	0.927239	0.804061	0.713929	0.581628	0.572884	0.565336	0.658399	0.70325	0.825709	0.937199	0.820309	0.688159	0.616898	0.58525	0.583459	0.649921	0.720853	0.767497	0.876855	0.79849	0.687654	0.623706	0.551527	0.57279	0.633092	0.715134	0.793709	0.932956	0.799142	0.665668	0.580298	0.591181	0.609604	0.639986	0.724201	0.808405	0.895572	0.806681	0.668454	0.646055	0.567105	0.623297	0.650101	0.717531	0.799611	0.882128
0.605224	0.58421	0.634684	0.663171	0.775787	0.915583	0.819365	0.644804	0.62263	0.610729	0.622045	0.634298	0.683792	0.786141	0.859131	0.739017	0.711125	0.593854	0.599308	0.579104	0.640525	0.690991	0.774212	0.885484	0.752718	0.698711	0.590911	0.599081	0.597485	0.622843	0.681635	0.772148	0.880904	0.776252	0.679852	0.632189	0.599559	0.606053	0.626909	0.694023	0.737352	0.827692	0.754663	0.712938	0.620904	0.626128	0.595547	0.634703	0.645278	0.753136
0.679261	0.662479	0.679492	0.671583	0.708505	0.795982	0.922639	0.807389	0.730718	0.688577	0.68551	0.670458	0.665924	0.723756	0.793151	0.881099	0.799789	0.709527	0.674812	0.623512	0.651345	0.652652	0.709623	0.814991	0.924092	0.774116	0.715545	0.679357	0.632273	0.645225	0.649473	0.700243	0.80848	0.906006	0.77313	0.713394	0.675047	0.658798	0.646783	0.646809	0.703774	0.816767	0.902882	0.805215	0.707285	0.668686	0.665693	0.664992	0.642996	0.708557
0.701899	0.660061	0.659114	0.589346	0.628743	0.710255	0.806303	0.888719	0.817729	0.73255	0.673626	0.638964	0.618124	0.657148	0.685386	0.770204	0.868468	0.789517	0.691944	0.607569	0.600889	0.603396	0.617049	0.725871	0.792913	0.897958	0.807812	0.73763	0.613154	0.608701	0.604108	0.656359	0.697666	0.794294	0.887425	0.816138	0.697444	0.671001	0.62265	0.587139	0.622353	0.694697	0.749555	0.899346	0.779005	0.691071	0.640777	0.630452	0.564018	0.635841
0.784186	0.698851	0.628047	0.55453	0.589714	0.613281	0.713338	0.833619	0.890027	0.814763	0.718779	0.631947	0.595874	0.597365	0.638005	0.702433	0.801356	0.881969	0.785085	0.643436	0.636073	0.573965	0.553018	0.633007	0.716661	0.813285	0.858377	0.808258	0.663496	0.624033	0.567966	0.579358	0.627513	0.69207	0.803233	0.918739	0.766267	0.711665	0.627222	0.573866	0.597429	0.605414	0.662848	0.802319	0.841921	0.809392	0.683962	0.659137	0.564467	0.582262
0.882372	0.791793	0.706521	0.613026	0.605885	0.582881	0.666473	0.728168	0.790981	0.925642	0.827416	0.697807	0.643743	0.625583	0.606769	0.656261	0.709204	0.843675	0.906367	0.768738	0.705867	0.633213	0.571971	0.624604	0.667841	0.725739	0.797246	0.910191	0.785255	0.726915	0.642346	0.597103	0.612411	0.674233	0.720443	0.831468	0.918767	0.833491	0.719011	0.628595	0.622816	0.623954	0.632376	0.72302	0.777734	0.910838	0.78101	0.744058	0.639936	0.593873
0.776475	0.879063	0.788687	0.663483	0.663763	0.579484	0.642548	0.599935	0.681304	0.76018	0.899434	0.782048	0.695792	0.668388	0.612678	0.610643	0.644768	0.678354	0.774935	0.895957	0.764972	0.658794	0.593465	0.624728	0.609655	0.651324	0.675823	0.778189	0.900972	0.805973	0.700409	0.661349	0.632562	0.641051	0.637438	0.682678	0.794576	0.903919	0.781887	0.722305	0.666484	0.623245	0.598845	0.650147	0.683114	0.794845	0.828976	0.827065	0.68923	0.64066
0.689909	0.778691	0.824657	0.730142	0.72431	0.623748	0.636473	0.577531	0.642478	0.6551	0.796556	0.871952	0.746219	0.698413	0.663138	0.590974	0.591674	0.649629	0.719794	0.793427	0.840611	0.705828	0.641329	0.641932	0.611225	0.645905	0.62994	0.689492	0.789106	0.853273	0.788367	0.695536	0.63041	0.615816	0.60115	0.647496	0.737426	0.791624	0.894444	0.773544	0.696806	0.654436	0.616213	0.606332	0.625524	0.708068	0.728739	0.886692	0.758638	0.669581
0.612408	0.651951	0.707029	0.906621	0.827337	0.690322	0.655412	0.55472	0.584441	0.601879	0.694285	0.774775	0.926416	0.826174	0.702794	0.643813	0.586328	0.570584	0.61048	0.69224	0.764652	0.851858	0.799429	0.710294	0.608937	0.578699	0.58513	0.579578	0.678079	0.781821	0.896608	0.81049	0.708687	0.649721	0.576498	0.577743	0.62434	0.669519	0.776662	0.914749	0.818529	0.72205	0.649463	0.604778	0.591513	0.620792	0.612432	0.77373	0.911806	0.792541
0.667556	0.677727	0.70481	0.808478	0.892513	0.812833	0.73671	0.623021	0.638078	0.63835	0.703863	0.700558	0.847548	0.936395	0.80003	0.725973	0.661754	0.632272	0.618027	0.701339	0.745432	0.80393	0.889243	0.811639	0.722917	0.663296	0.617821	0.627482	0.662151	0.742978	0.782832	0.928807	0.818108	0.7106	0.64196	0.646113	0.641962	0.681791	0.736104	0.819488	0.899994	0.824061	0.685859	0.69549	0.623128	0.685217	0.659823	0.699357	0.815537	0.89959
0.610656	0.609546	0.644953	0.709935	0.818614	0.929232	0.816675	0.677376	0.646176	0.599462	0.639807	0.665258	0.734587	0.827727	0.90447	0.78031	0.719132	0.606253	0.595126	0.615499	0.646256	0.686517	0.822978	0.910153	0.777945	0.70042	0.618041	0.617192	0.612712	0.645319	0.711373	0.816405	0.900307	0.790048	0.670995	0.618746	0.591706	0.612739	0.640874	0.72242	0.794534	0.877316	0.775722	0.728494	0.633754	0.607198	0.620613	0.636209	0.687537	0.816233
0.656906	0.639697	0.662973	0.657089	0.73424	0.820329	0.936477	0.811469	0.737801	0.655218	0.665944	0.679833	0.690877	0.747611	0.818031	0.907694	0.838654	0.658328	0.648144	0.59976	0.645846	0.663345	0.717812	0.839103	0.91371	0.817823	0.697278	0.656101	0.630149	0.637877	0.646094	0.733999	0.817322	0.912314	0.795477	0.712418	0.635666	0.630215	0.632297	0.671321	0.725328	0.789492	0.890599	0.834996	0.712141	0.677612	0.626609	0.658371	0.641831	0.735064
0.725617	0.665179	0.641282	0.624807	0.668651	0.709967	0.812596	0.845747	0.795625	0.713049	0.694628	0.636896	0.629895	0.681507	0.699713	0.762332	0.861611	0.803076	0.707653	0.629402	0.659429	0.638568	0.630361	0.715622	0.789084	0.884249	0.775092	0.748106	0.660508	0.644455	0.61372	0.682788	0.707208	0.807484	0.898565	0.834315	0.745749	0.686236	0.638191	0.615782	0.642837	0.702067	0.740085	0.894618	0.753721	0.744072	0.681909	0.641234	0.599975	0.661228
0.800684	0.704278	0.636972	0.593326	0.638378	0.628347	0.738332	0.825936	0.877401	0.811531	0.722108	0.646085	0.631256	0.644441	0.663169	0.7426	0.808573	0.895869	0.81366	0.647215	0.657174	0.621753	0.58485	0.656313	0.732022	0.801579	0.867758	0.801029	0.686592	0.662167	0.583242	0.625639	0.645113	0.713081	0.814121	0.927164	0.780587	0.712715	0.642237	0.620761	0.633947	0.646149	0.694991	0.820121	0.854484	0.809679	0.714982	0.659733	0.606611	0.629477
0.857054	0.764631	0.711157	0.617028	0.582576	0.561779	0.638403	0.700605	0.795955	0.878073	0.814566	0.678775	0.637699	0.624037	0.607327	0.611876	0.672289	0.791001	0.9107	0.728204	0.700092	0.626269	0.557824	0.572756	0.644429	0.6683	0.745051	0.921129	0.767957	0.729564	0.635177	0.595093	0.574663	0.637678	0.665224	0.773888	0.886832	0.812157	0.687054	0.630742	0.595021	0.584531	0.626455	0.681365	0.728558	0.856542	0.806591	0.696454	0.620149	0.595199
0.778392	0.89369	0.812962	0.706154	0.651669	0.550343	0.604823	0.591157	0.676595	0.768441	0.918167	0.818155	0.730681	0.681584	0.59211	0.578446	0.606407	0.661506	0.776715	0.917202	0.785139	0.692838	0.610924	0.596489	0.580319	0.610638	0.675217	0.771714	0.904891	0.833061	0.734773	0.65494	0.614409	0.606763	0.595236	0.656063	0.771701	0.922556	0.799918	0.74996	0.667282	0.616163	0.605724	0.604023	0.670762	0.774758	0.840412	0.804862	0.728947	0.644206
0.684356	0.755514	0.831005	0.748668	0.707199	0.608233	0.619713	0.561769	0.614135	0.65411	0.78714	0.893364	0.778427	0.704445	0.625985	0.598499	0.608104	0.633384	0.685898	0.815885	0.869922	0.757124	0.644006	0.64121	0.592651	0.635641	0.606647	0.693844	0.781498	0.894687	0.777183	0.700914	0.66191	0.613658	0.600629	0.644959	0.741535	0.817355	0.903598	0.800504	0.710766	0.647227	0.600974	0.615904	0.607427	0.73616	0.742705	0.874962	0.772218	0.673646
0.649434	0.657978	0.728272	0.903269	0.797328	0.699337	0.649586	0.593519	0.638847	0.635393	0.711856	0.783782	0.915947	0.795041	0.693703	0.672225	0.639056	0.61578	0.654861	0.72801	0.778968	0.882109	0.780347	0.694447	0.6197	0.629509	0.614731	0.651255	0.680505	0.813394	0.885296	0.778453	0.714609	0.628542	0.613915	0.616542	0.663459	0.719557	0.787214	0.908154	0.818349	0.717893	0.668162	0.643373	0.612529	0.664977	0.665005	0.764127	0.894315	0.806111
0.627112	0.673912	0.719429	0.825556	0.923018	0.82247	0.729231	0.612499	0.631088	0.630462	0.69665	0.747335	0.836851	0.923021	0.804705	0.704405	0.643987	0.62262	0.633435	0.702999	0.734758	0.78637	0.900392	0.790145	0.696215	0.663816	0.607845	0.62872	0.66929	0.756429	0.821932	0.920319	0.823286	0.68402	0.618143	0.632184	0.650337	0.693101	0.757739	0.826761	0.919797	0.821728	0.694801	0.67597	0.617871	0.665997	0.667886	0.73176	0.827205	0.908653
0.629205	0.621816	0.660719	0.768242	0.868869	0.930526	0.83619	0.697733	0.659032	0.626043	0.655002	0.69145	0.776433	0.853964	0.92781	0.774501	0.710847	0.635908	0.629391	0.643248	0.706289	0.742599	0.843865	0.943059	0.799944	0.718468	0.615449	0.630282	0.646331	0.700184	0.747442	0.841944	0.912283	0.80337	0.689814	0.657402	0.645677	0.655135	0.687338	0.783454	0.840559	0.90164	0.798805	0.740818	0.634105	0.662964	0.653257	0.696563	0.741682	0.849746
0.652306	0.604303	0.635397	0.665575	0.702678	0.771077	0.91734	0.761889	0.71938	0.641035	0.652063	0.650647	0.665885	0.726242	0.774065	0.871189	0.792032	0.661676	0.633593	0.589361	0.656843	0.645157	0.69351	0.794054	0.92229	0.793833	0.683647	0.678421	0.609287	0.637935	0.615346	0.722584	0.784877	0.918399	0.796299	0.704563	0.644367	0.613065	0.611433	0.654255	0.684772	0.776506	0.858151	0.809407	0.684557	0.658494	0.608565	0.608034	0.632366	0.730571
0.716982	0.661646	0.630437	0.639205	0.658398	0.70854	0.813625	0.916301	0.797387	0.727319	0.695332	0.651454	0.655893	0.671895	0.719418	0.783303	0.872273	0.804051	0.687098	0.636902	0.680702	0.643391	0.650045	0.738927	0.839072	0.8931	0.789479	0.724222	0.625242	0.645023	0.629221	0.655634	0.719641	0.785282	0.88147	0.810065	0.717733	0.691095	0.661835	0.636433	0.660932	0.728994	0.781704	0.883949	0.752492	0.723404	0.673795	0.655608	0.629472	0.680578
0.805677	0.712666	0.670204	0.625811	0.660753	0.69233	0.763572	0.811224	0.907862	0.790171	0.735765	0.677061	0.6555	0.673465	0.714307	0.733369	0.80526	0.865187	0.826108	0.665096	0.676097	0.652137	0.610083	0.681607	0.754636	0.819439	0.846295	0.82794	0.703946	0.68725	0.642019	0.660782	0.675067	0.762714	0.801605	0.891681	0.79214	0.727587	0.659502	0.635657	0.645871	0.678066	0.730162	0.810623	0.862163	0.814043	0.727063	0.663946	0.623925	0.665559
0.890381	0.798364	0.737333	0.618506	0.597225	0.560348	0.654805	0.700428	0.783945	0.902687	0.838977	0.714574	0.650896	0.638686	0.611504	0.63327	0.688394	0.819026	0.940845	0.764569	0.718892	0.625931	0.559239	0.594718	0.632454	0.685872	0.801953	0.921201	0.802708	0.742759	0.650209	0.617742	0.578665	0.653795	0.679815	0.792352	0.907905	0.834668	0.692033	0.641124	0.597426	0.588603	0.623662	0.705598	0.784555	0.877371	0.790296	0.720997	0.635229	0.588494
0.841677	0.913118	0.785363	0.715627	0.650736	0.560373	0.638173	0.638124	0.726192	0.796657	0.93271	0.776024	0.731967	0.711363	0.621035	0.635747	0.643516	0.733439	0.815422	0.922436	0.823435	0.694608	0.62044	0.606009	0.626168	0.616163	0.730402	0.79648	0.912217	0.845664	0.7088	0.670224	0.612195	0.635444	0.640264	0.718282	0.814059	0.904218	0.822708	0.745353	0.667643	0.642513	0.635033	0.65157	0.700944	0.820017	0.878765	0.806468	0.735691	0.65065
0.75067	0.818004	0.869247	0.801513	0.735084	0.633749	0.671516	0.6225	0.695855	0.714375	0.839282	0.90465	0.837151	0.74725	0.682824	0.65831	0.670742	0.683455	0.732453	0.854852	0.916197	0.813417	0.686736	0.680464	0.652803	0.665729	0.655664	0.723108	0.832999	0.945023	0.820638	0.728465	0.686199	0.669923	0.636737	0.676765	0.764448	0.847191	0.925376	0.837724	0.751732	0.695429	0.66469	0.66605	0.653129	0.77334	0.784361	0.913614	0.822111	0.726188
0.670476	0.726068	0.788917	0.910008	0.796699	0.718834	0.672643	0.615606	0.657436	0.680007	0.751293	0.827556	0.926291	0.79602	0.707656	0.674331	0.634575	0.637866	0.672695	0.762142	0.786607	0.878556	0.773425	0.733148	0.655645	0.680197	0.631754	0.662455	0.727642	0.837536	0.912653	0.798058	0.740436	0.66023	0.635532	0.641909	0.688459	0.772564	0.811313	0.915339	0.829844	0.740504	0.664311	0.669734	0.638344	0.699052	0.689263	0.821115	0.909704	0.806538
0.597968	0.625943	0.674023	0.778655	0.905335	0.80828	0.705872	0.590107	0.624912	0.586705	0.651641	0.696309	0.798312	0.888489	0.764984	0.687735	0.644778	0.539501	0.598268	0.65484	0.659851	0.80721	0.888324	0.809609	0.679255	0.654761	0.548445	0.59771	0.648914	0.717115	0.795	0.87028	0.79278	0.662036	0.625792	0.592188	0.596426	0.644968	0.701468	0.807808	0.900062	0.795974	0.677579	0.653885	0.578547	0.640923	0.616376	0.703771	0.773954	0.913345
0.617814	0.581407	0.594604	0.702711	0.803683	0.87392	0.827368	0.714398	0.65618	0.621696	0.616035	0.64279	0.706564	0.802052	0.893787	0.796658	0.732271	0.588623	0.62164	0.606911	0.644482	0.685509	0.811552	0.911939	0.801764	0.707389	0.635985	0.612439	0.607221	0.637443	0.657017	0.768372	0.889081	0.799782	0.69611	0.640672	0.607363	0.612067	0.597994	0.704576	0.795607	0.860619	0.811387	0.727575	0.644227	0.652468	0.609398	0.635663	0.6916	0.800922
0.655146	0.614408	0.656037	0.640568	0.689439	0.799462	0.880505	0.753316	0.707633	0.645631	0.643513	0.646194	0.660838	0.715632	0.744677	0.883389	0.793367	0.682541	0.624988	0.611482	0.626205	0.635249	0.698716	0.783962	0.903771	0.754742	0.681799	0.667329	0.581206	0.609277	0.602311	0.699652	0.825655	0.910463	0.781827	0.707567	0.633891	0.613034	0.621776	0.60897	0.692147	0.818469	0.84753	0.794485	0.694445	0.667554	0.605888	0.592383	0.624028	0.704361
0.723814	0.658257	0.624187	0.621073	0.65926	0.717423	0.830937	0.903657	0.777084	0.728342	0.686441	0.656894	0.643968	0.678109	0.709561	0.80246	0.881007	0.809317	0.718296	0.631278	0.657151	0.63643	0.649696	0.743651	0.809125	0.88031	0.807763	0.723416	0.636671	0.655541	0.611364	0.666504	0.717396	0.801945	0.894455	0.815513	0.725471	0.685398	0.641691	0.632605	0.663251	0.731717	0.801386	0.914019	0.792866	0.733498	0.674937	0.659729	0.602247	0.656631
0.789203	0.701572	0.64391	0.582719	0.605098	0.615519	0.709533	0.814577	0.910131	0.820276	0.730275	0.647065	0.615019	0.632784	0.641224	0.692501	0.767661	0.89284	0.80356	0.663115	0.649562	0.593244	0.596156	0.650045	0.725037	0.770166	0.909567	0.81832	0.667306	0.642151	0.597357	0.623311	0.631985	0.718532	0.802297	0.90051	0.760596	0.704345	0.631526	0.600595	0.604661	0.652128	0.686768	0.786629	0.902715	0.786893	0.668138	0.645742	0.582793	0.612273
0.812097	0.784064	0.720467	0.589277	0.589333	0.541871	0.599469	0.642916	0.719513	0.850311	0.796168	0.712789	0.614835	0.608369	0.566639	0.5632	0.619726	0.776424	0.880019	0.747077	0.658076	0.577746	0.542589	0.564895	0.588931	0.648251	0.747874	0.88305	0.768702	0.725339	0.653563	0.609515	0.547044	0.594742	0.620677	0.750396	0.873655	0.808032	0.699021	0.62882	0.614755	0.584237	0.585119	0.643995	0.745882	0.832666	0.770206	0.740943	0.621132	0.5503
0.807489	0.894898	0.808559	0.657654	0.624861	0.547919	0.597925	0.6003	0.716793	0.770931	0.906955	0.790787	0.704	0.653929	0.602534	0.606131	0.612998	0.708975	0.81013	0.874979	0.732457	0.633506	0.567198	0.583961	0.578786	0.626058	0.685238	0.807704	0.899362	0.825691	0.698879	0.651971	0.58831	0.614906	0.605899	0.697295	0.797799	0.892912	0.767419	0.696433	0.650797	0.609793	0.584862	0.636595	0.711794	0.7839	0.844103	0.802963	0.688121	0.596236
0.725268	0.799564	0.884936	0.775996	0.697494	0.60253	0.621151	0.560138	0.656948	0.672065	0.827927	0.889429	0.819545	0.744294	0.66195	0.614371	0.607067	0.646286	0.696121	0.819851	0.896793	0.768123	0.668302	0.627064	0.595358	0.596975	0.626884	0.703165	0.797187	0.917111	0.811168	0.740556	0.65304	0.630755	0.567569	0.623552	0.718728	0.804593	0.895096	0.810587	0.718405	0.661409	0.610321	0.605545	0.620388	0.7062	0.77281	0.858594	0.792747	0.686087
0.622143	0.696422	0.765076	0.889546	0.803958	0.688781	0.637858	0.570493	0.606754	0.62096	0.694041	0.778641	0.911655	0.784919	0.711028	0.644477	0.584587	0.584394	0.615182	0.716922	0.782226	0.874692	0.756305	0.700152	0.628629	0.613998	0.549643	0.588414	0.681628	0.796631	0.879455	0.77602	0.736163	0.629595	0.584883	0.602555	0.630379	0.70966	0.795904	0.893484	0.832659	0.720354	0.645279	0.591463	0.573214	0.672092	0.652854	0.80557	0.910167	0.797796
0.579068	0.631615	0.703979	0.789705	0.900751	0.824518	0.703232	0.57893	0.581434	0.57659	0.653259	0.713881	0.808191	0.90742	0.781591	0.721228	0.618646	0.562056	0.569739	0.645591	0.662604	0.749192	0.885107	0.800388	0.697412	0.633093	0.544711	0.572131	0.614693	0.717437	0.774628	0.906529	0.839687	0.677342	0.594453	0.58944	0.574881	0.62787	0.709303	0.780896	0.91062	0.841384	0.669927	0.65226	0.562659	0.600432	0.61354	0.69072	0.804915	0.878009
0.611313	0.583116	0.643419	0.702676	0.809914	0.905762	0.821087	0.684339	0.647228	0.581142	0.613317	0.663797	0.71201	0.803286	0.910441	0.76662	0.718846	0.578978	0.591953	0.595917	0.640792	0.69405	0.788114	0.938192	0.796736	0.702851	0.613527	0.605214	0.607659	0.642129	0.688221	0.794754	0.895825	0.795088	0.685256	0.610574	0.580285	0.595859	0.617054	0.717705	0.780682	0.898054	0.777171	0.73723	0.636104	0.596038	0.600689	0.653914	0.667346	0.793991
0.638052	0.622362	0.611972	0.593612	0.676178	0.782217	0.908935	0.774662	0.720137	0.641717	0.633923	0.61165	0.622823	0.696043	0.755538	0.843269	0.791124	0.658431	0.642736	0.583568	0.602634	0.568473	0.656127	0.77501	0.908144	0.794837	0.665507	0.671658	0.588091	0.589744	0.557496	0.715379	0.787411	0.861488	0.782185	0.713544	0.640363	0.600949	0.583705	0.609326	0.688432	0.774236	0.835059	0.817001	0.685112	0.689017	0.591626	0.596965	0.581045	0.677636
0.711498	0.683988	0.671504	0.613884	0.686186	0.736463	0.820115	0.868163	0.77327	0.713353	0.686122	0.681558	0.65162	0.696344	0.708117	0.774706	0.878952	0.753633	0.732644	0.630203	0.631945	0.629875	0.660264	0.749589	0.773072	0.864865	0.794999	0.715965	0.662382	0.649385	0.65644	0.688544	0.722293	0.793685	0.880442	0.781566	0.70488	0.678263	0.644162	0.648512	0.665664	0.719261	0.802082	0.912433	0.791946	0.703868	0.655159	0.684022	0.602007	0.649793
0.799077	0.733878	0.675665	0.561331	0.564169	0.583525	0.676462	0.762896	0.89451	0.829597	0.73555	0.65951	0.593204	0.599397	0.603754	0.632765	0.74958	0.884004	0.827766	0.684949	0.668557	0.61224	0.531872	0.588745	0.658946	0.775088	0.865647	0.830096	0.698153	0.666536	0.594061	0.583814	0.58757	0.672572	0.765573	0.899517	0.788848	0.743124	0.663913	0.58904	0.564625	0.589396	0.648059	0.763937	0.855946	0.824197	0.699172	0.647275	0.57389	0.58774
0.895459	0.818561	0.728345	0.634956	0.612611	0.568966	0.662375	0.7217	0.802434	0.887986	0.858272	0.696134	0.666962	0.656127	0.621463	0.659474	0.714982	0.853802	0.902302	0.792779	0.711754	0.642874	0.585467	0.608262	0.661147	0.687815	0.808326	0.920094	0.811286	0.748417	0.664454	0.628447	0.605582	0.684495	0.691381	0.817402	0.928726	0.832046	0.700811	0.642724	0.634826	0.644412	0.658934	0.717912	0.799167	0.902082	0.805742	0.721005	0.648744	0.616873
0.821363	0.908105	0.796722	0.692931	0.646315	0.539505	0.606185	0.586783	0.692657	0.783284	0.919062	0.77957	0.736729	0.688381	0.60409	0.617355	0.593555	0.676007	0.776856	0.920411	0.770149	0.694179	0.603176	0.607416	0.587502	0.60199	0.65615	0.7608	0.915486	0.84591	0.709178	0.661803	0.611821	0.613876	0.603599	0.672524	0.783054	0.922611	0.816112	0.712798	0.671096	0.62992	0.593247	0.61289	0.635975	0.780705	0.849834	0.81933	0.719886	0.638629
0.692593	0.812257	0.87294	0.775109	0.715364	0.599465	0.622402	0.562936	0.625203	0.678061	0.819015	0.908615	0.799918	0.724245	0.645134	0.60534	0.590172	0.6547	0.704537	0.816907	0.884481	0.761911	0.662038	0.628136	0.599	0.599223	0.623674	0.686355	0.813868	0.930187	0.794809	0.738763	0.669231	0.608874	0.570303	0.649933	0.73038	0.820325	0.895375	0.821093	0.756699	0.668904	0.608424	0.600156	0.637535	0.726881	0.784875	0.905186	0.803358	0.687313
0.674276	0.72056	0.785488	0.888001	0.803181	0.700093	0.654188	0.611014	0.638454	0.672658	0.741819	0.813323	0.910237	0.803806	0.735382	0.648146	0.617809	0.668057	0.66974	0.7499	0.810186	0.857892	0.75547	0.712015	0.637117	0.628506	0.616609	0.653862	0.714701	0.823894	0.884644	0.79287	0.747639	0.646674	0.595475	0.661595	0.714491	0.769238	0.828674	0.89048	0.831198	0.726894	0.653493	0.625035	0.622935	0.704615	0.711124	0.815682	0.892895	0.79234
0.611208	0.645657	0.675825	0.790547	0.917792	0.812611	0.711492	0.630097	0.623704	0.613573	0.639472	0.704471	0.818912	0.888289	0.809158	0.691821	0.625063	0.598858	0.603482	0.652318	0.675676	0.791679	0.867545	0.81951	0.695724	0.678557	0.593711	0.585654	0.63168	0.722154	0.802026	0.868785	0.795345	0.70012	0.632828	0.613158	0.604673	0.644565	0.716188	0.797377	0.883855	0.822381	0.694234	0.671711	0.606449	0.625708	0.642387	0.708815	0.798392	0.897598
0.56526	0.553935	0.6233	0.692282	0.800826	0.926672	0.821059	0.668888	0.657659	0.570548	0.595409	0.632114	0.681943	0.787213	0.898459	0.772874	0.718812	0.565639	0.573072	0.566573	0.606172	0.674467	0.796212	0.893698	0.789558	0.710967	0.58621	0.588658	0.563397	0.606699	0.683517	0.779933	0.897581	0.775449	0.681652	0.607912	0.567207	0.572332	0.591872	0.683594	0.78739	0.875066	0.779376	0.704183	0.606101	0.588773	0.575005	0.603859	0.650607	0.818456
0.650691	0.628266	0.610318	0.620396	0.702195	0.813276	0.906475	0.784806	0.701703	0.645407	0.632762	0.627037	0.644044	0.70973	0.780264	0.899749	0.794955	0.682143	0.64669	0.587817	0.616915	0.605661	0.687173	0.802169	0.919381	0.804895	0.672938	0.65876	0.599135	0.60465	0.584621	0.703352	0.812065	0.881355	0.786664	0.720505	0.638782	0.606749	0.607815	0.621166	0.709001	0.808854	0.862659	0.817751	0.692813	0.682614	0.618895	0.613528	0.615245	0.70802
0.722155	0.657471	0.652032	0.618431	0.680136	0.731196	0.840359	0.877245	0.819495	0.704932	0.695565	0.640768	0.654159	0.698423	0.742224	0.789861	0.889077	0.746231	0.705801	0.61983	0.650497	0.644863	0.663152	0.749376	0.799548	0.896487	0.746777	0.716788	0.656864	0.64257	0.627485	0.679494	0.722426	0.779075	0.893232	0.790806	0.70704	0.680921	0.640178	0.624245	0.675135	0.701107	0.766004	0.892542	0.724114	0.723568	0.634829	0.655878	0.608941	0.698446
0.830978	0.727506	0.625576	0.572505	0.602872	0.618719	0.722318	0.801365	0.907789	0.81353	0.745585	0.630323	0.599405	0.626165	0.650115	0.688708	0.799125	0.904137	0.827504	0.687758	0.637168	0.602778	0.558846	0.650398	0.696433	0.789241	0.905777	0.820843	0.71095	0.653155	0.60387	0.605673	0.598818	0.69813	0.807647	0.913668	0.804644	0.728801	0.64518	0.592947	0.59212	0.631622	0.684929	0.808013	0.881241	0.798012	0.704189	0.667555	0.569473	0.602726
0.859259	0.793921	0.708709	0.638171	0.623386	0.598193	0.673888	0.732583	0.777306	0.872284	0.818662	0.699797	0.675409	0.678516	0.624392	0.699816	0.739531	0.808819	0.844423	0.771934	0.713749	0.628016	0.626063	0.637499	0.698025	0.702098	0.803634	0.88063	0.757854	0.715286	0.636061	0.647654	0.664575	0.688785	0.720396	0.819592	0.867479	0.786425	0.708947	0.66464	0.663441	0.657589	0.658616	0.730927	0.801634	0.901686	0.743461	0.72234	0.654134	0.636521
0.811385	0.926777	0.833341	0.695117	0.656657	0.593063	0.636517	0.621239	0.713629	0.794245	0.931941	0.790431	0.720434	0.691116	0.627533	0.617673	0.635449	0.740033	0.796344	0.906744	0.790676	0.68562	0.609503	0.615161	0.623271	0.63229	0.708931	0.798719	0.913785	0.826706	0.714485	0.674855	0.648561	0.65813	0.626973	0.725281	0.808084	0.928034	0.798347	0.730931	0.673288	0.64599	0.614305	0.63554	0.707271	0.798614	0.892	0.807094	0.722879	0.64677
0.683342	0.793039	0.855687	0.780593	0.704787	0.580399	0.611794	0.570786	0.635925	0.696938	0.801393	0.894694	0.788216	0.685085	0.629303	0.60186	0.585335	0.646215	0.714	0.803915	0.877818	0.780474	0.649915	0.62339	0.597333	0.594905	0.62603	0.676229	0.797326	0.907844	0.799272	0.663535	0.647538	0.607561	0.58443	0.637263	0.71833	0.818002	0.91025	0.814036	0.7045	0.644139	0.610016	0.576398	0.605221	0.70917	0.788085	0.920223	0.818453	0.67245
0.667367	0.722278	0.791518	0.910546	0.821717	0.698252	0.645192	0.561822	0.617945	0.614678	0.741576	0.797266	0.934795	0.825838	0.722006	0.651638	0.612988	0.598426	0.632315	0.723859	0.798872	0.878983	0.772638	0.713746	0.620093	0.619224	0.579791	0.615419	0.728412	0.824179	0.930889	0.82794	0.709062	0.661372	0.580807	0.600448	0.667968	0.711006	0.80761	0.907766	0.815208	0.723285	0.637215	0.637265	0.621092	0.659576	0.662597	0.808993	0.920685	0.794073
0.663233	0.679429	0.730096	0.807994	0.909508	0.797483	0.71085	0.620808	0.653291	0.646295	0.711241	0.735408	0.835573	0.920295	0.785773	0.708068	0.663983	0.624023	0.648288	0.712782	0.725063	0.813556	0.87921	0.803069	0.695638	0.663297	0.608612	0.64929	0.691309	0.759479	0.807427	0.919263	0.815988	0.679978	0.643031	0.636066	0.658357	0.713789	0.728702	0.825913	0.909989	0.808752	0.682308	0.688907	0.630312	0.682567	0.692365	0.733281	0.79757	0.914539
0.645644	0.594141	0.631825	0.704802	0.793729	0.919768	0.836389	0.711991	0.679371	0.646018	0.647241	0.647586	0.70929	0.798	0.897941	0.776657	0.739542	0.646564	0.643546	0.625114	0.657402	0.698158	0.79786	0.93374	0.805355	0.726269	0.639892	0.665271	0.624342	0.656971	0.6841	0.767468	0.90478	0.80274	0.7175	0.659144	0.654234	0.650786	0.638944	0.711061	0.777803	0.895583	0.809777	0.764382	0.650572	0.651538	0.639607	0.631984	0.675986	0.79918
0.650087	0.611365	0.638539	0.626528	0.723108	0.837782	0.913645	0.798729	0.7234	0.637281	0.637329	0.640464	0.662049	0.734241	0.800724	0.896577	0.807549	0.67626	0.620855	0.588061	0.608591	0.64628	0.701442	0.845429	0.913206	0.805489	0.69092	0.654358	0.58595	0.604779	0.636353	0.730716	0.811256	0.906276	0.784561	0.705482	0.627617	0.611833	0.629783	0.643274	0.692172	0.82016	0.874591	0.830368	0.704397	0.65544	0.613313	0.609974	0.612039	0.71801
0.714701	0.66152	0.614808	0.631537	0.679824	0.715313	0.848899	0.894124	0.803998	0.702176	0.682593	0.643521	0.657677	0.705666	0.716808	0.815776	0.91531	0.743869	0.731542	0.614593	0.644924	0.635228	0.676032	0.741262	0.82406	0.870963	0.796468	0.725137	0.655012	0.647521	0.61268	0.688307	0.718303	0.804984	0.884602	0.787419	0.698934	0.65278	0.608007	0.656108	0.679609	0.718978	0.823745	0.919945	0.800388	0.736567	0.642452	0.640361	0.61644	0.67612
0.768612	0.698287	0.670704	0.614795	0.6199	0.609619	0.681013	0.783182	0.878703	0.801259	0.736811	0.679209	0.636086	0.626709	0.621387	0.674657	0.738695	0.904531	0.787428	0.669244	0.661488	0.611737	0.580197	0.630439	0.689799	0.758753	0.875766	0.825266	0.682251	0.689672	0.614383	0.624221	0.640498	0.688597	0.788915	0.909691	0.793336	0.742951	0.672108	0.640101	0.638215	0.649227	0.653756	0.782671	0.873156	0.79064	0.711904	0.685246	0.607718	0.625666
0.840633	0.78372	0.686265	0.601646	0.578442	0.568122	0.629315	0.656341	0.755169	0.856154	0.789701	0.680413	0.636808	0.639407	0.59677	0.635109	0.61409	0.780865	0.84715	0.770528	0.688636	0.6032	0.547995	0.594542	0.649003	0.652052	0.785413	0.876997	0.730414	0.717459	0.62268	0.641307	0.596021	0.640481	0.651034	0.761939	0.845947	0.782894	0.702885	0.631757	0.60295	0.634434	0.609848	0.657476	0.762699	0.853972	0.776503	0.687634	0.616071	0.599136
0.80155	0.883239	0.803202	0.705037	0.636209	0.554369	0.591253	0.581674	0.686601	0.751298	0.933094	0.792058	0.738112	0.679946	0.590243	0.569358	0.574493	0.667853	0.772228	0.894736	0.803987	0.681822	0.601592	0.588889	0.57373	0.581617	0.675409	0.759946	0.896215	0.834472	0.724886	0.668367	0.584843	0.585638	0.585304	0.661125	0.760084	0.906067	0.809175	0.742945	0.640817	0.609337	0.578108	0.590844	0.636076	0.736971	0.836021	0.788714	0.725739	0.629077
0.674694	0.768869	0.86846	0.821026	0.74144	0.658766	0.681128	0.589546	0.624833	0.665795	0.801073	0.905082	0.829418	0.762186	0.709292	0.666948	0.61519	0.616676	0.679633	0.759247	0.913872	0.799548	0.724933	0.67603	0.644023	0.615191	0.617708	0.636274	0.773235	0.91566	0.806498	0.743517	0.715627	0.65663	0.608774	0.629826	0.675614	0.772441	0.878772	0.835959	0.756222	0.701487	0.65814	0.604103	0.593285	0.666834	0.748776	0.881662	0.842317	0.721598
0.638175	0.673506	0.740376	0.888576	0.787924	0.66798	0.642492	0.572315	0.595686	0.603698	0.703948	0.751682	0.908504	0.820937	0.698101	0.618379	0.619438	0.565163	0.61759	0.700219	0.766328	0.860215	0.785111	0.702355	0.630536	0.597155	0.550876	0.594672	0.689626	0.794171	0.881912	0.808767	0.70704	0.626128	0.568905	0.581897	0.639373	0.690882	0.735851	0.898881	0.839147	0.703741	0.651262	0.622245	0.595726	0.658442	0.628066	0.767676	0.876665	0.794125
0.650481	0.681456	0.703788	0.810405	0.907743	0.78418	0.728171	0.649444	0.674181	0.648464	0.682382	0.723982	0.815846	0.903054	0.791535	0.725811	0.68393	0.617051	0.63924	0.697089	0.707299	0.783941	0.884922	0.79183	0.722153	0.662506	0.623235	0.63414	0.663179	0.747844	0.790203	0.880418	0.816413	0.695888	0.649188	0.642883	0.638372	0.670667	0.73239	0.80317	0.921462	0.825299	0.709587	0.681994	0.630838	0.676126	0.664508	0.747303	0.800523	0.911631
0.606586	0.589864	0.656863	0.697988	0.785352	0.927488	0.821463	0.686224	0.649535	0.615125	0.628929	0.660956	0.705723	0.813346	0.899688	0.775523	0.75257	0.620577	0.584331	0.613044	0.646771	0.688577	0.818277	0.913116	0.774514	0.702194	0.633312	0.616129	0.59024	0.635743	0.697112	0.786922	0.919285	0.793559	0.682734	0.64237	0.609033	0.609529	0.642264	0.693401	0.782777	0.899044	0.782798	0.736067	0.635464	0.62716	0.612403	0.626439	0.661584	0.793027
0.647468	0.629221	0.614375	0.64526	0.694954	0.774028	0.916168	0.814481	0.736336	0.658969	0.648827	0.628089	0.638221	0.705038	0.790674	0.829151	0.775981	0.682432	0.663136	0.580862	0.637412	0.62952	0.692621	0.80847	0.928888	0.806134	0.688564	0.67723	0.619192	0.63113	0.621685	0.682198	0.753575	0.905228	0.786051	0.705724	0.653166	0.630834	0.604104	0.646663	0.684783	0.775448	0.894545	0.813396	0.700796	0.670814	0.63294	0.627639	0.618732	0.718471
0.745421	0.66388	0.668778	0.622092	0.652184	0.710318	0.824382	0.871772	0.838581	0.700254	0.714481	0.64211	0.654338	0.694483	0.704067	0.807315	0.911819	0.761636	0.71058	0.641133	0.636349	0.648105	0.645707	0.734509	0.815662	0.861864	0.785034	0.74751	0.643225	0.635647	0.608738	0.68653	0.726936	0.802912	0.908674	0.791811	0.707998	0.666865	0.635489	0.606776	0.656615	0.738251	0.772805	0.894955	0.759175	0.723466	0.637421	0.622281	0.601529	0.669976
0.780182	0.734785	0.675818	0.5839	0.610616	0.620905	0.713321	0.778196	0.889744	0.812645	0.734685	0.653582	0.60653	0.622729	0.628469	0.680289	0.777325	0.840052	0.820581	0.640203	0.643926	0.592082	0.575289	0.607776	0.695583	0.772895	0.856826	0.800799	0.708742	0.642732	0.61572	0.630602	0.612518	0.704751	0.776604	0.875848	0.750032	0.696807	0.626369	0.606372	0.606175	0.598755	0.672483	0.774798	0.868244	0.79222	0.668895	0.676598	0.596809	0.594111
0.879787	0.798605	0.737611	0.630905	0.627951	0.598406	0.676954	0.715217	0.776251	0.917179	0.823419	0.713144	0.677725	0.679792	0.622705	0.691577	0.723604	0.825758	0.892145	0.774629	0.7	0.661711	0.613708	0.645863	0.67338	0.726173	0.797802	0.916397	0.791531	0.74695	0.655854	0.649944	0.6582	0.707741	0.725717	0.825876	0.905997	0.828787	0.691441	0.653318	0.65522	0.645258	0.647999	0.741351	0.80646	0.912426	0.786746	0.723869	0.651031	0.632583
0.800043	0.904749	0.789807	0.696255	0.648229	0.566456	0.633889	0.626851	0.68765	0.776853	0.920032	0.786089	0.720782	0.670517	0.617165	0.636859	0.617913	0.738096	0.76862	0.887099	0.807737	0.677468	0.59125	0.598347	0.619217	0.621911	0.693635	0.757601	0.906441	0.824426	0.707098	0.648519	0.619951	0.634266	0.62826	0.716611	0.789229	0.917106	0.801662	0.730819	0.65955	0.612917	0.603039	0.618196	0.676285	0.773402	0.889383	0.832982	0.726919	0.623984
[truncated: 150 more columns]

## Sheet: wp20,Cloak8(32,4)
1	0.631635	0.921804	0.519348	0.938271	0.682431	0.93707	0.729114	0.890942	0.886844	0.686456	0.823329	0.532713	0.954045	0.703507	0.860733	0.701167	0.908685	0.786756	0.673291	0.930873	0.509364	0.885615	0.594963	0.887437	0.726084	0.687979	0.920094	0.621472	0.828417	0.747634	0.943525	0.605975	0.969975	0.829397	0.89949	0.942914	0.673291	0.803016	0.602018	0.886844	0.776785	0.93707	0.629482	0.813278	0.904371	0.610356	0.88578	0.669998	0.848027
0.631635	1	0.760475	0.741484	0.711619	0.59763	0.850305	0.602451	0.855604	0.845771	0.812208	0.742709	0.646659	0.59763	0.605832	0.788204	0.805021	0.819236	0.63833	0.891985	0.675738	0.722137	0.668641	0.653379	0.831502	0.653379	0.967395	0.663546	0.910417	0.612692	0.812757	0.776388	0.703031	0.759864	0.701711	0.748414	0.765029	0.85088	0.425031	0.69921	0.845771	0.881123	0.850305	0.532906	0.869985	0.759385	0.833962	0.814003	0.651576	0.564476
0.921804	0.760475	1	0.570664	0.92651	0.756644	0.941693	0.640114	0.935117	0.904534	0.708913	0.815896	0.523653	0.893718	0.724602	0.898281	0.688231	0.937	0.796461	0.774451	0.931154	0.551376	0.893871	0.672306	0.914394	0.672306	0.795551	0.893718	0.720656	0.828177	0.768531	0.948537	0.679442	0.937796	0.742182	0.942461	0.954545	0.723163	0.720906	0.593019	0.904534	0.873881	0.941693	0.524264	0.853487	0.881118	0.706875	0.960345	0.645608	0.860824
0.519348	0.741484	0.570664	1	0.455292	0.567376	0.713392	0.549611	0.781753	0.802955	0.789192	0.820074	0.918851	0.317063	0.626213	0.748303	0.65812	0.748303	0.346295	0.749269	0.48291	0.992556	0.430752	0.660582	0.588711	0.479325	0.793183	0.44222	0.910797	0.678621	0.875417	0.660305	0.841053	0.662587	0.60001	0.628289	0.518786	0.807805	0.403515	0.793973	0.802955	0.75072	0.713392	0.627546	0.778657	0.675022	0.908668	0.753667	0.891499	0.635141
0.938271	0.711619	0.92651	0.455292	1	0.773005	0.935988	0.81298	0.889635	0.896258	0.638448	0.787044	0.481044	0.959271	0.774954	0.901023	0.75434	0.901023	0.869702	0.662097	0.971816	0.460669	0.860387	0.714861	0.95581	0.849741	0.768857	0.866138	0.653549	0.757476	0.745407	0.908435	0.680403	0.936509	0.817466	0.90324	0.965114	0.618538	0.767092	0.595664	0.896258	0.837954	0.935988	0.673317	0.816355	0.932855	0.585434	0.883946	0.639701	0.819716
0.682431	0.59763	0.756644	0.567376	0.773005	1	0.761905	0.762217	0.741659	0.800132	0.422396	0.831077	0.562042	0.68254	0.845991	0.825737	0.702283	0.788373	0.750282	0.534522	0.739859	0.590474	0.63256	0.962942	0.822995	0.681977	0.701522	0.656085	0.603099	0.645497	0.809649	0.671895	0.817127	0.750826	0.637868	0.66333	0.723747	0.386044	0.787628	0.7676	0.800132	0.720878	0.761905	0.74653	0.591721	0.832804	0.510539	0.803003	0.74415	0.843278
0.93707	0.850305	0.941693	0.713392	0.935988	0.761905	1	0.790552	0.978874	0.981981	0.812654	0.903978	0.684506	0.880952	0.786643	0.947169	0.831297	0.975192	0.796031	0.831479	0.918677	0.704026	0.862582	0.739447	0.960868	0.796917	0.893448	0.880952	0.833927	0.829925	0.89193	0.964023	0.774313	0.980797	0.868675	0.929287	0.95403	0.81292	0.737652	0.746965	0.981981	0.9181	1	0.707969	0.926563	0.95656	0.79123	0.960693	0.787414	0.849571
0.729114	0.602451	0.640114	0.549611	0.81298	0.762217	0.790552	1	0.729036	0.818044	0.582732	0.744388	0.54952	0.733882	0.892248	0.842403	0.832701	0.722345	0.676204	0.524802	0.779274	0.571048	0.64672	0.816622	0.84968	0.95341	0.730115	0.648876	0.617556	0.526761	0.809613	0.693572	0.804451	0.761582	0.865988	0.701536	0.763439	0.471792	0.70015	0.705755	0.818044	0.721123	0.790552	0.961486	0.670174	0.89823	0.511655	0.689877	0.73834	0.748182
0.890942	0.855604	0.935117	0.781753	0.889635	0.741659	0.978874	0.729036	1	0.985005	0.821691	0.910715	0.760528	0.799753	0.76142	0.953125	0.756301	0.980474	0.756809	0.825989	0.889238	0.776559	0.799761	0.73757	0.912936	0.73757	0.905888	0.799753	0.890818	0.85498	0.893784	0.958676	0.821964	0.949949	0.804796	0.943601	0.907024	0.844103	0.642373	0.728008	0.985005	0.950795	0.978874	0.648054	0.967217	0.92931	0.858276	0.982889	0.829718	0.842974
0.886844	0.845771	0.904534	0.802955	0.896258	0.800132	0.981981	0.818044	0.985005	1	0.820553	0.935414	0.779769	0.800132	0.830747	0.975964	0.832842	0.975964	0.754732	0.816497	0.891148	0.802846	0.790569	0.807639	0.933139	0.807639	0.909843	0.800132	0.891241	0.845154	0.93511	0.937089	0.874475	0.95702	0.846154	0.917663	0.904534	0.816497	0.714545	0.794293	1	0.934947	0.981981	0.76337	0.934405	0.960769	0.844581	0.967204	0.872357	0.865161
0.686456	0.812208	0.708913	0.789192	0.638448	0.422396	0.812654	0.582732	0.821691	0.820553	1	0.645254	0.724856	0.560134	0.591781	0.755439	0.737906	0.755439	0.396985	0.897599	0.645891	0.767636	0.598804	0.445501	0.70679	0.644979	0.792517	0.629003	0.871095	0.746839	0.774923	0.836529	0.662356	0.7896	0.786565	0.785572	0.704155	0.940547	0.523873	0.685183	0.820553	0.719963	0.812654	0.578202	0.81183	0.727718	0.906261	0.785221	0.710809	0.622536
0.823329	0.742709	0.815896	0.820074	0.787044	0.831077	0.903978	0.744388	0.910715	0.935414	0.645254	1	0.786244	0.709574	0.769163	0.906067	0.766686	0.940388	0.739605	0.691023	0.788423	0.818544	0.73951	0.839941	0.841698	0.652244	0.826764	0.758175	0.808417	0.790569	0.919056	0.822899	0.844963	0.886076	0.724689	0.789417	0.805823	0.691023	0.69043	0.798591	0.935414	0.874563	0.903978	0.731069	0.85202	0.893368	0.747223	0.90028	0.879601	0.832406
0.532713	0.646659	0.523653	0.918851	0.481044	0.562042	0.684506	0.54952	0.760528	0.779769	0.724856	0.786244	1	0.330007	0.572075	0.695484	0.531347	0.731897	0.374511	0.641502	0.45963	0.954861	0.28021	0.639729	0.553993	0.490376	0.709468	0.330007	0.85578	0.718937	0.83181	0.654795	0.796331	0.65903	0.59437	0.585463	0.448845	0.737969	0.416911	0.828502	0.779769	0.676022	0.684506	0.607278	0.751998	0.66972	0.848513	0.735282	0.950083	0.625562
0.954045	0.59763	0.893718	0.317063	0.959271	0.68254	0.880952	0.733882	0.799753	0.800132	0.560134	0.709574	0.330007	1	0.694922	0.788373	0.679846	0.825737	0.82348	0.608762	0.918677	0.309296	0.891335	0.579808	0.90784	0.758604	0.648577	0.920635	0.48523	0.676235	0.656057	0.866647	0.499083	0.899996	0.805728	0.830205	0.943064	0.534522	0.787628	0.519987	0.800132	0.720878	0.880952	0.592288	0.711664	0.861923	0.446987	0.803003	0.513406	0.792933
0.703507	0.605832	0.724602	0.626213	0.774954	0.845991	0.786643	0.892248	0.76142	0.830747	0.591781	0.769163	0.572075	0.694922	1	0.865644	0.754113	0.774203	0.537421	0.654077	0.754907	0.638731	0.633307	0.870977	0.851338	0.870977	0.75585	0.630177	0.653856	0.551657	0.869918	0.68316	0.870164	0.746366	0.757714	0.701086	0.751439	0.532952	0.711022	0.754122	0.830747	0.776705	0.786643	0.875755	0.658837	0.840914	0.62905	0.779753	0.781179	0.903546
0.860733	0.788204	0.898281	0.748303	0.901023	0.825737	0.947169	0.842403	0.953125	0.975964	0.755439	0.906067	0.695484	0.788373	0.865644	1	0.835006	0.94723	0.762437	0.740951	0.92971	0.743837	0.812176	0.835124	0.916702	0.835124	0.86928	0.788373	0.850398	0.824841	0.884744	0.900813	0.908741	0.926995	0.794206	0.930959	0.913768	0.740951	0.71431	0.701373	0.975964	0.931685	0.947169	0.779877	0.895005	0.954127	0.791369	0.940531	0.8188	0.862142
0.701167	0.805021	0.688231	0.65812	0.75434	0.702283	0.831297	0.832701	0.756301	0.832842	0.737906	0.766686	0.531347	0.679846	0.754113	0.835006	1	0.771628	0.644092	0.747174	0.755456	0.63379	0.755963	0.735458	0.84192	0.82211	0.813885	0.769594	0.757258	0.625671	0.802991	0.722636	0.744898	0.805481	0.790132	0.704117	0.809136	0.68421	0.727347	0.715189	0.832842	0.744056	0.831297	0.829374	0.696829	0.829804	0.662078	0.717054	0.643363	0.62447
0.908685	0.819236	0.937	0.748303	0.901023	0.788373	0.975192	0.722345	0.980474	0.975964	0.755439	0.940388	0.731897	0.825737	0.774203	0.94723	0.771628	1	0.762437	0.810852	0.898141	0.743837	0.812176	0.762975	0.916702	0.726901	0.86928	0.825737	0.850398	0.868253	0.884744	0.928319	0.805082	0.962109	0.754693	0.901499	0.913768	0.810852	0.71431	0.74023	0.975964	0.931685	0.975192	0.649171	0.923239	0.913001	0.821289	0.974794	0.8188	0.862142
0.786756	0.63833	0.796461	0.346295	0.869702	0.750282	0.796031	0.676204	0.756809	0.754732	0.396985	0.739605	0.374511	0.82348	0.537421	0.762437	0.644092	0.762437	1	0.410824	0.842655	0.351591	0.795557	0.697892	0.821648	0.627219	0.668376	0.786881	0.523171	0.637865	0.599515	0.774608	0.558456	0.791084	0.677324	0.779163	0.834388	0.376589	0.622257	0.466261	0.754732	0.724451	0.796031	0.533463	0.705225	0.845977	0.359013	0.746761	0.498784	0.600727
0.673291	0.891985	0.774451	0.749269	0.662097	0.534522	0.831479	0.524802	0.825989	0.816497	0.897599	0.691023	0.641502	0.608762	0.654077	0.740951	0.747174	0.810852	0.410824	1	0.63144	0.720264	0.645497	0.535193	0.785714	0.606871	0.866698	0.683001	0.852653	0.661313	0.816878	0.783348	0.636197	0.776753	0.696116	0.714147	0.738549	0.930556	0.538545	0.741186	0.816497	0.788827	0.831479	0.502094	0.789117	0.686406	0.895684	0.821489	0.663712	0.682854
0.930873	0.675738	0.931154	0.48291	0.971816	0.739859	0.918677	0.779274	0.889238	0.891148	0.645891	0.788423	0.45963	0.918677	0.754907	0.92971	0.755456	0.898141	0.842655	0.63144	1	0.472401	0.898864	0.683039	0.906836	0.812525	0.732521	0.873973	0.666421	0.8051	0.705404	0.909133	0.709006	0.93267	0.758776	0.94467	0.972848	0.63144	0.748241	0.500946	0.891148	0.844669	0.918677	0.648999	0.822559	0.915235	0.607666	0.88037	0.611684	0.802889
0.509364	0.722137	0.551376	0.992556	0.460669	0.590474	0.704026	0.571048	0.776559	0.802846	0.767636	0.818544	0.954861	0.309296	0.638731	0.743837	0.63379	0.743837	0.351591	0.720264	0.472401	1	0.376122	0.688088	0.586154	0.500143	0.784573	0.395812	0.906659	0.678529	0.881705	0.648842	0.858084	0.654512	0.601563	0.610541	0.4931	0.780961	0.406962	0.824393	0.802846	0.739499	0.704026	0.648178	0.769796	0.680883	0.898029	0.750732	0.92675	0.64314
0.885615	0.668641	0.893871	0.430752	0.860387	0.63256	0.862582	0.64672	0.799761	0.790569	0.598804	0.73951	0.28021	0.891335	0.633307	0.812176	0.755963	0.812176	0.795557	0.645497	0.898864	0.376122	1	0.555213	0.852978	0.638495	0.690522	0.977593	0.55513	0.668153	0.64388	0.846668	0.531795	0.864675	0.729756	0.861503	0.953463	0.591706	0.695258	0.418629	0.790569	0.768706	0.862582	0.536442	0.738712	0.822851	0.506531	0.791009	0.438874	0.711328
0.594963	0.653379	0.672306	0.660582	0.714861	0.962942	0.739447	0.816622	0.73757	0.807639	0.445501	0.839941	0.639729	0.579808	0.870977	0.835124	0.735458	0.762975	0.697892	0.535193	0.683039	0.688088	0.555213	1	0.80279	0.72873	0.773164	0.554266	0.683764	0.56387	0.8548	0.615806	0.89995	0.691314	0.640169	0.628358	0.667012	0.415731	0.658158	0.792913	0.807639	0.768232	0.739447	0.813102	0.634997	0.82656	0.565533	0.764756	0.799232	0.783801
0.887437	0.831502	0.914394	0.588711	0.95581	0.822995	0.960868	0.84968	0.912936	0.933139	0.70679	0.841698	0.553993	0.90784	0.851338	0.916702	0.84192	0.916702	0.821648	0.785714	0.906836	0.586154	0.852978	0.80279	1	0.864228	0.891461	0.865417	0.743446	0.690066	0.869069	0.890049	0.753237	0.92094	0.870332	0.866342	0.949563	0.686508	0.743704	0.736774	0.933139	0.894246	0.960868	0.746957	0.843079	0.947895	0.672612	0.906426	0.712276	0.847681
0.726084	0.653379	0.672306	0.479325	0.849741	0.681977	0.796917	0.95341	0.73757	0.807639	0.644979	0.652244	0.490376	0.758604	0.870977	0.835124	0.82211	0.726901	0.627219	0.606871	0.812525	0.500143	0.638495	0.72873	0.864228	1	0.747605	0.630893	0.64583	0.534193	0.748876	0.709822	0.758226	0.763326	0.829248	0.729057	0.794062	0.559086	0.658158	0.633533	0.807639	0.741968	0.796917	0.872669	0.692899	0.854675	0.565533	0.694487	0.659993	0.71089
0.687979	0.967395	0.795551	0.793183	0.768857	0.701522	0.893448	0.730115	0.905888	0.909843	0.792517	0.826764	0.709468	0.648577	0.75585	0.86928	0.813885	0.86928	0.668376	0.866698	0.732521	0.784573	0.690522	0.773164	0.891461	0.747605	1	0.67505	0.919008	0.615166	0.905694	0.803884	0.820116	0.796104	0.769867	0.793183	0.801038	0.817172	0.470089	0.763978	0.909843	0.945928	0.893448	0.663678	0.910173	0.845011	0.84263	0.867866	0.764846	0.698999
0.920094	0.663546	0.893718	0.44222	0.866138	0.656085	0.880952	0.648876	0.799753	0.800132	0.629003	0.758175	0.330007	0.920635	0.630177	0.788373	0.769594	0.825737	0.786881	0.683001	0.873973	0.395812	0.977593	0.554266	0.865417	0.630893	0.67505	1	0.544164	0.706973	0.677998	0.866647	0.499083	0.899996	0.777751	0.830205	0.943064	0.608762	0.787628	0.519987	0.800132	0.720878	0.880952	0.56144	0.711664	0.832804	0.510539	0.803003	0.484563	0.742588
0.621472	0.910417	0.720656	0.910797	0.653549	0.603099	0.833927	0.617556	0.890818	0.891241	0.871095	0.808417	0.85578	0.48523	0.653856	0.850398	0.757258	0.850398	0.523171	0.852653	0.666421	0.906659	0.55513	0.683764	0.743446	0.64583	0.919008	0.544164	1	0.753236	0.861108	0.784556	0.855669	0.771704	0.658563	0.777586	0.692156	0.907782	0.431977	0.742638	0.891241	0.883764	0.833927	0.602462	0.904034	0.76546	0.961946	0.849402	0.828884	0.630873
0.828417	0.612692	0.828177	0.678621	0.757476	0.645497	0.829925	0.526761	0.85498	0.845154	0.746839	0.790569	0.718937	0.676235	0.551657	0.824841	0.625671	0.868253	0.637865	0.661313	0.8051	0.678529	0.668153	0.56387	0.690066	0.534193	0.615166	0.706973	0.753236	1	0.688337	0.882498	0.682215	0.89549	0.617613	0.848276	0.764471	0.747571	0.743262	0.607367	0.845154	0.695353	0.829925	0.501795	0.766489	0.778165	0.763029	0.873812	0.737276	0.731194
0.747634	0.812757	0.768531	0.875417	0.745407	0.809649	0.89193	0.809613	0.893784	0.93511	0.774923	0.919056	0.83181	0.656057	0.869918	0.884744	0.802991	0.884744	0.599515	0.816878	0.705404	0.881705	0.64388	0.8548	0.869069	0.748876	0.905694	0.677998	0.861108	0.688337	1	0.803595	0.88672	0.837183	0.833014	0.750852	0.754889	0.755305	0.65823	0.92302	0.93511	0.862998	0.89193	0.821294	0.833979	0.888764	0.826673	0.886334	0.930577	0.861216
0.943525	0.776388	0.948537	0.660305	0.908435	0.671895	0.964023	0.693572	0.958676	0.937089	0.836529	0.822899	0.654795	0.866647	0.68316	0.900813	0.722636	0.928319	0.774608	0.783348	0.909133	0.648842	0.846668	0.615806	0.890049	0.709822	0.803884	0.866647	0.784556	0.882498	0.803595	1	0.69339	0.970023	0.854708	0.967424	0.928356	0.801565	0.713741	0.653182	0.937089	0.84609	0.964023	0.601799	0.905053	0.921763	0.768055	0.951005	0.732544	0.819998
0.605975	0.703031	0.679442	0.841053	0.680403	0.817127	0.774313	0.804451	0.821964	0.874475	0.662356	0.844963	0.796331	0.499083	0.870164	0.908741	0.744898	0.805082	0.558456	0.636197	0.709006	0.858084	0.531795	0.89995	0.753237	0.758226	0.820116	0.499083	0.855669	0.682215	0.88672	0.69339	1	0.726531	0.65715	0.740744	0.669301	0.636197	0.558299	0.755652	0.874475	0.842744	0.774313	0.815892	0.772745	0.829397	0.7895	0.814387	0.890885	0.77984
0.969975	0.759864	0.937796	0.662587	0.936509	0.750826	0.980797	0.761582	0.949949	0.95702	0.7896	0.886076	0.65903	0.899996	0.746366	0.926995	0.805481	0.962109	0.791084	0.776753	0.93267	0.654512	0.864675	0.691314	0.92094	0.763326	0.796104	0.899996	0.771704	0.89549	0.837183	0.970023	0.726531	1	0.846595	0.92527	0.948101	0.776753	0.819098	0.713614	0.95702	0.843634	0.980797	0.689974	0.8717	0.941368	0.744574	0.943873	0.764388	0.851633
0.829397	0.701711	0.742182	0.60001	0.817466	0.637868	0.868675	0.865988	0.804796	0.846154	0.786565	0.724689	0.59437	0.805728	0.757714	0.794206	0.790132	0.754693	0.677324	0.696116	0.758776	0.601563	0.729756	0.640169	0.870332	0.829248	0.769867	0.777751	0.658563	0.617613	0.833014	0.854708	0.65715	0.846595	1	0.78972	0.811761	0.643776	0.706088	0.75356	0.846154	0.704806	0.868675	0.822091	0.752597	0.911499	0.607112	0.772224	0.725947	0.758679
0.89949	0.748414	0.942461	0.628289	0.90324	0.66333	0.929287	0.701536	0.943601	0.917663	0.785572	0.789417	0.585463	0.830205	0.701086	0.930959	0.704117	0.901499	0.779163	0.714147	0.94467	0.610541	0.861503	0.628358	0.866342	0.729057	0.793183	0.830205	0.777586	0.848276	0.750852	0.967424	0.740744	0.92527	0.78972	1	0.933815	0.753171	0.636796	0.529315	0.917663	0.879415	0.929287	0.588628	0.907908	0.909214	0.744974	0.92965	0.677721	0.793926
0.942914	0.765029	0.954545	0.518786	0.965114	0.723747	0.95403	0.763439	0.907024	0.904534	0.704155	0.805823	0.448845	0.943064	0.751439	0.913768	0.809136	0.913768	0.834388	0.738549	0.972848	0.4931	0.953463	0.667012	0.949563	0.794062	0.801038	0.943064	0.692156	0.764471	0.754889	0.928356	0.669301	0.948101	0.811761	0.933815	1	0.697518	0.745765	0.558806	0.904534	0.868243	0.95403	0.639346	0.845201	0.917329	0.641017	0.894981	0.597785	0.803436
0.673291	0.85088	0.723163	0.807805	0.618538	0.386044	0.81292	0.471792	0.844103	0.816497	0.940547	0.691023	0.737969	0.534522	0.532952	0.740951	0.68421	0.810852	0.376589	0.930556	0.63144	0.780961	0.591706	0.415731	0.686508	0.559086	0.817172	0.608762	0.907782	0.747571	0.755305	0.801565	0.636197	0.776753	0.643776	0.753171	0.697518	1	0.426348	0.638243	0.816497	0.788827	0.81292	0.444382	0.863915	0.659168	0.955132	0.798796	0.690692	0.588667
0.803016	0.425031	0.720906	0.403515	0.767092	0.787628	0.737652	0.70015	0.642373	0.714545	0.523873	0.69043	0.416911	0.787628	0.711022	0.71431	0.727347	0.71431	0.622257	0.538545	0.748241	0.406962	0.695258	0.658158	0.743704	0.658158	0.470089	0.787628	0.431977	0.743262	0.65823	0.713741	0.558299	0.819098	0.706088	0.636796	0.745765	0.426348	1	0.679822	0.714545	0.48306	0.737652	0.713296	0.450151	0.765725	0.421003	0.70211	0.597184	0.789389
0.602018	0.69921	0.593019	0.793973	0.595664	0.7676	0.746965	0.705755	0.728008	0.794293	0.685183	0.798591	0.828502	0.519987	0.754122	0.701373	0.715189	0.74023	0.466261	0.741186	0.500946	0.824393	0.418629	0.792913	0.736774	0.633533	0.763978	0.519987	0.742638	0.607367	0.92302	0.653182	0.755652	0.713614	0.75356	0.529315	0.558806	0.638243	0.679822	1	0.794293	0.643606	0.746965	0.773163	0.629927	0.751019	0.71711	0.745537	0.896879	0.752638
0.886844	0.845771	0.904534	0.802955	0.896258	0.800132	0.981981	0.818044	0.985005	1	0.820553	0.935414	0.779769	0.800132	0.830747	0.975964	0.832842	0.975964	0.754732	0.816497	0.891148	0.802846	0.790569	0.807639	0.933139	0.807639	0.909843	0.800132	0.891241	0.845154	0.93511	0.937089	0.874475	0.95702	0.846154	0.917663	0.904534	0.816497	0.714545	0.794293	1	0.934947	0.981981	0.76337	0.934405	0.960769	0.844581	0.967204	0.872357	0.865161
0.776785	0.881123	0.873881	0.75072	0.837954	0.720878	0.9181	0.721123	0.950795	0.934947	0.719963	0.874563	0.676022	0.720878	0.776705	0.931685	0.744056	0.931685	0.724451	0.788827	0.844669	0.739499	0.768706	0.768232	0.894246	0.741968	0.945928	0.720878	0.883764	0.695353	0.862998	0.84609	0.842744	0.843634	0.704806	0.879415	0.868243	0.788827	0.48306	0.643606	0.934947	1	0.9181	0.618549	0.955842	0.868326	0.822313	0.916758	0.75629	0.770053
0.93707	0.850305	0.941693	0.713392	0.935988	0.761905	1	0.790552	0.978874	0.981981	0.812654	0.903978	0.684506	0.880952	0.786643	0.947169	0.831297	0.975192	0.796031	0.831479	0.918677	0.704026	0.862582	0.739447	0.960868	0.796917	0.893448	0.880952	0.833927	0.829925	0.89193	0.964023	0.774313	0.980797	0.868675	0.929287	0.95403	0.81292	0.737652	0.746965	0.981981	0.9181	1	0.707969	0.926563	0.95656	0.79123	0.960693	0.787414	0.849571
0.629482	0.532906	0.524264	0.627546	0.673317	0.74653	0.707969	0.961486	0.648054	0.76337	0.578202	0.731069	0.607278	0.592288	0.875755	0.779877	0.829374	0.649171	0.533463	0.502094	0.648999	0.648178	0.536442	0.813102	0.746957	0.872669	0.663678	0.56144	0.602462	0.501795	0.821294	0.601799	0.815892	0.689974	0.822091	0.588628	0.639346	0.444382	0.713296	0.773163	0.76337	0.618549	0.707969	1	0.568772	0.828495	0.516276	0.619522	0.780283	0.719143
0.813278	0.869985	0.853487	0.778657	0.816355	0.591721	0.926563	0.670174	0.967217	0.934405	0.81183	0.85202	0.751998	0.711664	0.658837	0.895005	0.696829	0.923239	0.705225	0.789117	0.822559	0.769796	0.738712	0.634997	0.843079	0.692899	0.910173	0.711664	0.904034	0.766489	0.833979	0.905053	0.772745	0.8717	0.752597	0.907908	0.845201	0.863915	0.450151	0.629927	0.934405	0.955842	0.926563	0.568772	1	0.862541	0.859614	0.911093	0.775903	0.713303
0.904371	0.759385	0.881118	0.675022	0.932855	0.832804	0.95656	0.89823	0.92931	0.960769	0.727718	0.893368	0.66972	0.861923	0.840914	0.954127	0.829804	0.913001	0.845977	0.686406	0.915235	0.680883	0.822851	0.82656	0.947895	0.854675	0.845011	0.832804	0.76546	0.778165	0.888764	0.921763	0.829397	0.941368	0.911499	0.909214	0.917329	0.659168	0.765725	0.751019	0.960769	0.868326	0.95656	0.828495	0.862541	1	0.680869	0.913238	0.812735	0.858927
0.610356	0.833962	0.706875	0.908668	0.585434	0.510539	0.79123	0.511655	0.858276	0.844581	0.906261	0.747223	0.848513	0.446987	0.62905	0.791369	0.662078	0.821289	0.359013	0.895684	0.607666	0.898029	0.506531	0.565533	0.672612	0.565533	0.84263	0.510539	0.961946	0.763029	0.826673	0.768055	0.7895	0.744574	0.607112	0.744974	0.641017	0.955132	0.421003	0.71711	0.844581	0.822313	0.79123	0.516276	0.859614	0.680869	1	0.834366	0.810684	0.660148
0.88578	0.814003	0.960345	0.753667	0.883946	0.803003	0.960693	0.689877	0.982889	0.967204	0.785221	0.90028	0.735282	0.803003	0.779753	0.940531	0.717054	0.974794	0.746761	0.821489	0.88037	0.750732	0.791009	0.764756	0.906426	0.694487	0.867866	0.803003	0.849402	0.873812	0.886334	0.951005	0.814387	0.943873	0.772224	0.92965	0.894981	0.798796	0.70211	0.745537	0.967204	0.916758	0.960693	0.619522	0.911093	0.913238	0.834366	1	0.822587	0.894496
0.669998	0.651576	0.645608	0.891499	0.639701	0.74415	0.787414	0.73834	0.829718	0.872357	0.710809	0.879601	0.950083	0.513406	0.781179	0.8188	0.643363	0.8188	0.498784	0.663712	0.611684	0.92675	0.438874	0.799232	0.712276	0.659993	0.764846	0.484563	0.828884	0.737276	0.930577	0.732544	0.890885	0.764388	0.725947	0.677721	0.597785	0.690692	0.597184	0.896879	0.872357	0.75629	0.787414	0.780283	0.775903	0.812735	0.810684	0.822587	1	0.809618
0.848027	0.564476	0.860824	0.635141	0.819716	0.843278	0.849571	0.748182	0.842974	0.865161	0.622536	0.832406	0.625562	0.792933	0.903546	0.862142	0.62447	0.862142	0.600727	0.682854	0.802889	0.64314	0.711328	0.783801	0.847681	0.71089	0.698999	0.742588	0.630873	0.731194	0.861216	0.819998	0.77984	0.851633	0.758679	0.793926	0.803436	0.588667	0.789389	0.752638	0.865161	0.770053	0.849571	0.719143	0.713303	0.858927	0.660148	0.894496	0.809618	1
0.628885	0.555407	0.645202	0.636385	0.710332	0.887806	0.726387	0.882982	0.721591	0.792553	0.45023	0.804911	0.618009	0.611088	0.940588	0.822357	0.66985	0.724651	0.614116	0.496123	0.677057	0.664578	0.55138	0.940664	0.79503	0.784815	0.732637	0.541908	0.612175	0.482277	0.865442	0.615374	0.884994	0.671805	0.719395	0.636385	0.65954	0.38827	0.61859	0.761419	0.792553	0.752851	0.726387	0.873905	0.636015	0.837607	0.530884	0.734841	0.817096	0.850251
0.872719	0.817711	0.877613	0.677632	0.866523	0.809346	0.944932	0.790904	0.897795	0.917663	0.695068	0.904381	0.605791	0.851064	0.786169	0.872038	0.827957	0.901499	0.808021	0.772683	0.821299	0.661704	0.861503	0.789476	0.949966	0.729057	0.876676	0.892783	0.731116	0.678621	0.906558	0.875288	0.721454	0.905666	0.877956	0.819079	0.899229	0.675122	0.73137	0.789634	0.917663	0.857966	0.944932	0.734569	0.829096	0.932174	0.661457	0.891393	0.745948	0.833622
0.854516	0.823438	0.790714	0.70511	0.872592	0.685274	0.940429	0.900553	0.892928	0.935414	0.813948	0.84375	0.667834	0.806776	0.788987	0.906067	0.910955	0.871746	0.739605	0.759216	0.850018	0.699338	0.792332	0.72263	0.919633	0.886865	0.875397	0.806776	0.808417	0.705866	0.878747	0.876567	0.777546	0.908913	0.930275	0.846899	0.886405	0.759216	0.69043	0.748047	0.935414	0.849575	0.940429	0.844413	0.870383	0.946863	0.727764	0.833427	0.773625	0.739917
0.792143	0.803256	0.815896	0.820074	0.787044	0.636673	0.903978	0.744388	0.94629	0.935414	0.792861	0.866071	0.786244	0.685274	0.788987	0.906067	0.684247	0.906067	0.605132	0.781947	0.788423	0.818544	0.686688	0.699168	0.841698	0.746093	0.899714	0.660973	0.880597	0.705866	0.898901	0.858678	0.844963	0.840402	0.776086	0.866059	0.805823	0.82741	0.47008	0.697504	0.935414	0.949525	0.903978	0.674397	0.962195	0.86662	0.863977	0.90028	0.853107	0.809284
0.869689	0.659604	0.858788	0.626213	0.774954	0.630177	0.867573	0.661095	0.824609	0.830747	0.704145	0.808811	0.445882	0.802829	0.71831	0.835164	0.772417	0.835164	0.626991	0.734827	0.827844	0.568153	0.938233	0.579262	0.816731	0.620936	0.712658	0.932317	0.63783	0.702109	0.762521	0.842034	0.630669	0.868056	0.757714	0.837219	0.89457	0.694452	0.711022	0.552125	0.830747	0.776705	0.867573	0.624101	0.756684	0.81716	0.646332	0.819335	0.592943	0.80087
0.774841	0.735945	0.732702	0.73489	0.678856	0.330571	0.829871	0.533556	0.855298	0.820553	0.880478	0.708514	0.702484	0.629003	0.535599	0.755439	0.621087	0.820284	0.428744	0.811705	0.70408	0.71133	0.648704	0.356844	0.688384	0.600651	0.746574	0.651959	0.819954	0.746839	0.717804	0.836529	0.598668	0.811174	0.689459	0.803673	0.742218	0.940547	0.419792	0.541939	0.820553	0.790779	0.829871	0.471127	0.898564	0.70245	0.869496	0.785221	0.685781	0.622536
0.867023	0.584147	0.843937	0.481605	0.781916	0.623136	0.82365	0.631078	0.760955	0.76337	0.578202	0.759405	0.306645	0.839075	0.649267	0.779877	0.724721	0.779877	0.704171	0.617518	0.831448	0.42119	0.972301	0.545046	0.796425	0.57483	0.632809	0.962468	0.510833	0.645165	0.667781	0.806183	0.530615	0.834926	0.724223	0.80754	0.895085	0.559806	0.713296	0.452348	0.76337	0.713711	0.82365	0.568345	0.685324	0.794541	0.491574	0.760966	0.477587	0.748496
0.532713	0.646659	0.523653	0.918851	0.481044	0.562042	0.684506	0.54952	0.760528	0.779769	0.724856	0.786244	1	0.330007	0.572075	0.695484	0.531347	0.731897	0.374511	0.641502	0.45963	0.954861	0.28021	0.639729	0.553993	0.490376	0.709468	0.330007	0.85578	0.718937	0.83181	0.654795	0.796331	0.65903	0.59437	0.585463	0.448845	0.737969	0.416911	0.828502	0.779769	0.676022	0.684506	0.607278	0.751998	0.66972	0.848513	0.735282	0.950083	0.625562
0.928659	0.730824	0.957748	0.453824	0.96928	0.683482	0.925606	0.677227	0.900325	0.874961	0.698742	0.732031	0.477318	0.932524	0.695268	0.865656	0.67942	0.904737	0.794347	0.73511	0.950394	0.451339	0.842091	0.602458	0.914081	0.762758	0.754543	0.84951	0.679116	0.80378	0.696548	0.931955	0.616711	0.930973	0.752057	0.920739	0.952013	0.709226	0.713019	0.542455	0.874961	0.832269	0.925606	0.525946	0.834295	0.865002	0.65699	0.904629	0.594331	0.796477
0.613969	0.748182	0.742182	0.666188	0.768221	0.861681	0.784745	0.806058	0.804796	0.846154	0.616628	0.750387	0.648899	0.609891	0.917474	0.873231	0.718949	0.794206	0.599915	0.696116	0.735138	0.693055	0.547317	0.910282	0.8479	0.829248	0.853853	0.525961	0.783212	0.585107	0.856218	0.689945	0.91587	0.715136	0.674556	0.723542	0.718989	0.591437	0.579246	0.75356	0.846154	0.848644	0.784745	0.756846	0.731457	0.819117	0.719126	0.823535	0.786951	0.81192
0.909228	0.663042	0.88535	0.574259	0.866978	0.777327	0.899878	0.741314	0.855187	0.866471	0.585398	0.883413	0.484555	0.8707	0.708393	0.868723	0.763209	0.868723	0.863864	0.60266	0.884575	0.544873	0.938711	0.72008	0.875916	0.652467	0.729956	0.940729	0.614494	0.732302	0.777333	0.872106	0.667041	0.903817	0.797351	0.861389	0.919216	0.558989	0.756717	0.59841	0.866471	0.798103	0.899878	0.672326	0.777884	0.914699	0.539274	0.853039	0.643891	0.805165
0.725477	0.527145	0.651859	0.433433	0.783055	0.767884	0.739549	0.881639	0.660592	0.740135	0.548309	0.6611	0.444587	0.739549	0.725818	0.758363	0.777428	0.638305	0.774205	0.429384	0.752939	0.448267	0.677517	0.742757	0.786067	0.797472	0.602522	0.711214	0.497622	0.592606	0.694458	0.724861	0.662951	0.756256	0.871981	0.706005	0.739949	0.349868	0.798642	0.649766	0.740135	0.560874	0.739549	0.855755	0.550271	0.879517	0.373247	0.661295	0.620947	0.680778
0.793561	0.873437	0.867811	0.798508	0.805593	0.632944	0.920203	0.651854	0.972931	0.937089	0.80273	0.858678	0.768673	0.69137	0.68316	0.900813	0.673084	0.928319	0.69378	0.801565	0.810403	0.792145	0.719667	0.672215	0.843205	0.672215	0.920813	0.69137	0.914713	0.769357	0.852053	0.899642	0.801451	0.860209	0.731136	0.906	0.831484	0.856217	0.448847	0.653182	0.937089	0.966245	0.920203	0.55638	0.993351	0.857454	0.87722	0.933145	0.796243	0.745874
0.943458	0.753395	0.927412	0.64325	0.959114	0.8432	0.972572	0.84281	0.945858	0.96252	0.689423	0.917132	0.643747	0.904081	0.81451	0.952283	0.799045	0.952283	0.873839	0.694776	0.942623	0.64583	0.860192	0.809698	0.956741	0.809698	0.830051	0.873641	0.747076	0.813478	0.867241	0.935581	0.791028	0.966923	0.859508	0.916872	0.946339	0.666302	0.784372	0.723368	0.96252	0.884255	0.972572	0.756056	0.871781	0.98507	0.673985	0.939328	0.78656	0.876182
0.683796	0.85533	0.755945	0.868421	0.675595	0.579296	0.847489	0.629404	0.873365	0.884889	0.928827	0.770804	0.773647	0.555457	0.723451	0.85352	0.799651	0.85352	0.420501	0.927666	0.701956	0.848813	0.621837	0.620302	0.760737	0.689353	0.864748	0.626975	0.946203	0.775567	0.853173	0.802896	0.813496	0.811011	0.688247	0.785714	0.741123	0.949966	0.556634	0.735091	0.884889	0.839581	0.847489	0.631021	0.848461	0.750462	0.970709	0.84931	0.787534	0.708862
0.851802	0.841821	0.862453	0.817536	0.871612	0.788093	0.96245	0.857798	0.963996	0.990764	0.841217	0.909692	0.790692	0.764845	0.845832	0.970234	0.850782	0.9374	0.731681	0.800257	0.86524	0.82014	0.758001	0.815892	0.920793	0.838337	0.913072	0.764845	0.895094	0.810337	0.943827	0.919878	0.896496	0.930704	0.882592	0.905522	0.876907	0.800257	0.697405	0.808716	0.990764	0.91436	0.96245	0.815958	0.918748	0.967249	0.838642	0.939085	0.884577	0.84611
0.611712	0.606017	0.609792	0.872287	0.559329	0.717905	0.72379	0.598755	0.771006	0.808981	0.704662	0.821595	0.951963	0.435451	0.672059	0.739671	0.583919	0.772915	0.431465	0.66053	0.531991	0.909282	0.358151	0.732905	0.622786	0.528373	0.677162	0.435451	0.799651	0.793108	0.863859	0.69744	0.816269	0.729971	0.634739	0.612457	0.517104	0.682548	0.631412	0.899595	0.808981	0.647439	0.72379	0.672445	0.684771	0.725428	0.805763	0.793242	0.962345	0.75589
0.930057	0.799136	0.992895	0.646639	0.936168	0.783563	0.971334	0.702275	0.967308	0.948847	0.753918	0.86519	0.605358	0.885061	0.76838	0.937509	0.742033	0.966179	0.800376	0.801315	0.938181	0.632326	0.882506	0.723208	0.937489	0.723208	0.842989	0.885061	0.782341	0.849094	0.830033	0.963874	0.747144	0.961482	0.785697	0.953953	0.959237	0.763338	0.733215	0.660774	0.948847	0.907996	0.971334	0.601234	0.892743	0.920561	0.759115	0.981021	0.7215	0.878852
0.529402	0.695806	0.619368	0.721001	0.669901	0.860773	0.720291	0.84398	0.73757	0.807639	0.556322	0.769555	0.689514	0.503182	0.912651	0.835124	0.735458	0.726901	0.556547	0.606871	0.639877	0.750736	0.471931	0.950678	0.782311	0.802713	0.824282	0.452097	0.759632	0.504515	0.875984	0.597003	0.947192	0.643306	0.66718	0.628358	0.624662	0.511301	0.542353	0.792913	0.807639	0.794496	0.720291	0.842886	0.673598	0.798446	0.667799	0.741333	0.82708	0.759498
0.823329	0.823438	0.86626	0.762592	0.829818	0.806776	0.922204	0.692333	0.910715	0.935414	0.792861	0.888393	0.73888	0.733875	0.729516	0.906067	0.849125	0.940388	0.705987	0.82741	0.829487	0.758941	0.73951	0.769555	0.861181	0.699168	0.826764	0.782476	0.862552	0.903508	0.858592	0.876567	0.800018	0.93175	0.724689	0.827738	0.846114	0.804678	0.800605	0.798591	0.935414	0.824588	0.922204	0.674397	0.815295	0.86662	0.825059	0.922564	0.800119	0.786161
0.777855	0.692938	0.714232	0.729366	0.760907	0.571336	0.843401	0.807827	0.844154	0.87273	0.857771	0.738615	0.733556	0.662024	0.680629	0.856023	0.760176	0.770634	0.637767	0.644716	0.780286	0.732798	0.657099	0.608536	0.761056	0.783654	0.748673	0.662024	0.793526	0.772715	0.78852	0.873461	0.774363	0.840902	0.891911	0.867612	0.764353	0.729547	0.609899	0.658622	0.87273	0.738246	0.843401	0.779015	0.829189	0.89173	0.739512	0.791438	0.787699	0.683142
0.802981	0.706793	0.79654	0.562785	0.849654	0.555904	0.847582	0.652994	0.888334	0.849157	0.653106	0.739679	0.675524	0.738918	0.582264	0.819054	0.534533	0.851364	0.751657	0.590618	0.828242	0.590096	0.621591	0.573167	0.785045	0.705691	0.761154	0.601657	0.755105	0.744249	0.685905	0.85468	0.674868	0.82126	0.684648	0.862215	0.787057	0.697614	0.430437	0.515079	0.849157	0.852726	0.847582	0.498837	0.91792	0.82088	0.693367	0.835993	0.70585	0.658471
0.938271	0.711619	0.92651	0.455292	1	0.773005	0.935988	0.81298	0.889635	0.896258	0.638448	0.787044	0.481044	0.959271	0.774954	0.901023	0.75434	0.901023	0.869702	0.662097	0.971816	0.460669	0.860387	0.714861	0.95581	0.849741	0.768857	0.866138	0.653549	0.757476	0.745407	0.908435	0.680403	0.936509	0.817466	0.90324	0.965114	0.618538	0.767092	0.595664	0.896258	0.837954	0.935988	0.673317	0.816355	0.932855	0.585434	0.883946	0.639701	0.819716
0.703557	0.74991	0.721812	0.772971	0.749265	0.657848	0.831985	0.739141	0.863921	0.886659	0.817095	0.758302	0.842238	0.606252	0.799725	0.847129	0.683746	0.847129	0.472894	0.796349	0.713855	0.806764	0.476656	0.703646	0.786007	0.803278	0.819628	0.50306	0.876433	0.749363	0.861219	0.783399	0.846932	0.800062	0.722968	0.75263	0.695078	0.820481	0.575075	0.798169	0.886659	0.815715	0.831985	0.706931	0.828498	0.795082	0.883132	0.845751	0.885989	0.779376
0.941742	0.783569	0.941469	0.606143	0.984111	0.803685	0.978399	0.835853	0.950625	0.960769	0.727718	0.86662	0.612964	0.920161	0.81716	0.954127	0.805108	0.954127	0.845977	0.740883	0.964441	0.609462	0.854499	0.770332	0.971242	0.854675	0.845011	0.861923	0.76546	0.811998	0.840462	0.943199	0.77554	0.968733	0.849911	0.932174	0.965609	0.713645	0.765725	0.690453	0.960769	0.898268	0.978399	0.726631	0.884545	0.967949	0.704187	0.939941	0.74924	0.858927
0.482104	0.643241	0.509427	0.921502	0.457147	0.616813	0.657392	0.541435	0.74004	0.765092	0.659993	0.796618	0.985286	0.292174	0.612898	0.694302	0.523134	0.727053	0.35288	0.633371	0.434948	0.959294	0.252024	0.702994	0.550327	0.479111	0.719318	0.292174	0.85063	0.673563	0.842379	0.597466	0.832028	0.618891	0.529679	0.541199	0.422921	0.698444	0.399506	0.839215	0.765092	0.691476	0.657392	0.60568	0.721914	0.643192	0.839294	0.727242	0.950587	0.639863
0.954652	0.633115	0.942847	0.387783	0.973898	0.700826	0.903696	0.704542	0.85948	0.845154	0.629479	0.722806	0.41938	0.97132	0.72217	0.842206	0.65174	0.876936	0.790952	0.667063	0.950537	0.387013	0.855236	0.599483	0.906943	0.765676	0.682835	0.872958	0.579764	0.771429	0.678139	0.909651	0.579883	0.924377	0.76714	0.891902	0.947944	0.621059	0.771134	0.530647	0.845154	0.777532	0.903696	0.559143	0.771134	0.866131	0.566118	0.873812	0.576416	0.836486
0.529402	0.695806	0.619368	0.721001	0.669901	0.860773	0.720291	0.84398	0.73757	0.807639	0.556322	0.769555	0.689514	0.503182	0.912651	0.835124	0.735458	0.726901	0.556547	0.606871	0.639877	0.750736	0.471931	0.950678	0.782311	0.802713	0.824282	0.452097	0.759632	0.504515	0.875984	0.597003	0.947192	0.643306	0.66718	0.628358	0.624662	0.511301	0.542353	0.792913	0.807639	0.794496	0.720291	0.842886	0.673598	0.798446	0.667799	0.741333	0.82708	0.759498
0.920316	0.816315	0.935391	0.680094	0.93566	0.792325	0.977869	0.778812	0.958041	0.965173	0.722351	0.921262	0.635322	0.87256	0.801815	0.95614	0.829355	0.98447	0.797823	0.78806	0.936378	0.668288	0.872041	0.769828	0.948889	0.789195	0.86812	0.87256	0.808068	0.81572	0.860951	0.911837	0.78837	0.961392	0.77426	0.90152	0.956178	0.769297	0.735131	0.693618	0.965173	0.933325	0.977869	0.690004	0.901862	0.927308	0.758948	0.942717	0.754497	0.844573
0.777814	0.74179	0.727218	0.704238	0.78607	0.606068	0.861254	0.854133	0.840557	0.877058	0.858071	0.732511	0.683903	0.701762	0.728613	0.855977	0.811612	0.765875	0.661944	0.686277	0.781589	0.704143	0.693375	0.646751	0.818417	0.831537	0.797985	0.701762	0.78167	0.704187	0.820146	0.868846	0.766965	0.839362	0.944524	0.855146	0.793329	0.716115	0.626697	0.696641	0.877058	0.754403	0.861254	0.818302	0.819527	0.912871	0.715203	0.789791	0.765107	0.698092
0.789396	0.759978	0.83697	0.574259	0.866978	0.637268	0.864864	0.666308	0.906447	0.866471	0.646166	0.75476	0.666548	0.753984	0.651264	0.835755	0.545432	0.868723	0.766982	0.646331	0.825406	0.602127	0.634264	0.652467	0.838484	0.72008	0.823391	0.613925	0.770501	0.70518	0.738612	0.854922	0.710215	0.816068	0.698608	0.861389	0.803105	0.690002	0.439214	0.574134	0.866471	0.894116	0.864864	0.509008	0.918997	0.837617	0.707505	0.874445	0.720242	0.71632
0.97291	0.703418	0.927695	0.615906	0.938518	0.721882	0.957755	0.73911	0.941967	0.93511	0.717804	0.878747	0.639361	0.897415	0.690922	0.915733	0.728554	0.946723	0.842356	0.673206	0.946409	0.612619	0.858507	0.664138	0.886662	0.727692	0.752001	0.875474	0.73076	0.892288	0.78162	0.965121	0.7041	0.981525	0.80981	0.94116	0.93679	0.714255	0.757711	0.626376	0.93511	0.840436	0.957755	0.642196	0.883719	0.937067	0.686112	0.926576	0.739198	0.81946
0.575281	0.835382	0.655059	0.934156	0.570338	0.534726	0.778235	0.584439	0.838833	0.847172	0.891792	0.75959	0.86982	0.415456	0.674596	0.801542	0.710618	0.801542	0.350632	0.870219	0.588681	0.928805	0.475305	0.620874	0.675775	0.620874	0.860305	0.475091	0.972023	0.715991	0.856498	0.728024	0.840098	0.721091	0.628547	0.711588	0.61798	0.926003	0.416079	0.753527	0.847172	0.822721	0.778235	0.604983	0.845676	0.695784	0.987699	0.802982	0.843064	0.647824
0.92683	0.666147	0.902597	0.607721	0.898935	0.842805	0.921132	0.736593	0.874917	0.904534	0.67153	0.880649	0.60762	0.874136	0.78211	0.887218	0.787878	0.931468	0.747698	0.726826	0.888137	0.605809	0.817254	0.751712	0.889273	0.721462	0.713253	0.874136	0.682849	0.873681	0.817255	0.882226	0.715659	0.959879	0.758748	0.825117	0.896104	0.668211	0.916226	0.74779	0.904534	0.765149	0.921132	0.697801	0.74103	0.88974	0.666106	0.906474	0.748085	0.88691
0.734177	0.801096	0.739027	0.821223	0.758606	0.702897	0.869643	0.733619	0.899444	0.916949	0.80583	0.838876	0.910011	0.625937	0.745011	0.844186	0.694051	0.880417	0.585582	0.78708	0.700094	0.857816	0.501862	0.745518	0.810391	0.745518	0.85995	0.548978	0.897231	0.774964	0.908513	0.821493	0.835062	0.834144	0.770454	0.756496	0.70181	0.811076	0.585416	0.872391	0.916949	0.830921	0.869643	0.705954	0.868432	0.841445	0.868931	0.877467	0.934157	0.768899
0.87427	0.736437	0.91048	0.603381	0.922936	0.803705	0.92011	0.788186	0.903186	0.91844	0.634172	0.870279	0.526771	0.844194	0.822445	0.962127	0.814708	0.933535	0.791201	0.689305	0.960436	0.586748	0.88011	0.782815	0.91222	0.802361	0.80525	0.844194	0.744889	0.776224	0.786643	0.853209	0.806897	0.909406	0.70007	0.897091	0.948242	0.670368	0.720516	0.575819	0.91844	0.910735	0.92011	0.691667	0.839837	0.900235	0.683294	0.893888	0.677605	0.823493
0.605975	0.824944	0.679442	0.841053	0.680403	0.817127	0.811011	0.804451	0.821964	0.874475	0.704815	0.844963	0.796331	0.548013	0.870164	0.839635	0.786397	0.805082	0.558456	0.773506	0.626323	0.858084	0.531795	0.89995	0.831699	0.758226	0.91804	0.548013	0.855669	0.568512	0.967884	0.69339	0.909502	0.726531	0.760638	0.663583	0.669301	0.681967	0.558299	0.908309	0.874475	0.842744	0.811011	0.815892	0.772745	0.829397	0.7895	0.814387	0.890885	0.77984
0.928666	0.788172	0.93425	0.729565	0.918743	0.830373	0.978654	0.775038	0.963819	0.978492	0.76173	0.937088	0.716756	0.854098	0.81288	0.954974	0.814929	0.988481	0.771321	0.798935	0.912073	0.727388	0.825137	0.790269	0.932091	0.767362	0.842793	0.854098	0.81922	0.882109	0.895321	0.9344	0.811786	0.981029	0.802865	0.897926	0.924416	0.776743	0.806742	0.777209	0.978492	0.890443	0.978654	0.719287	0.878452	0.940105	0.788419	0.968158	0.827728	0.891702
0.762964	0.763988	0.704794	0.609571	0.852657	0.743732	0.866057	0.961673	0.804057	0.874475	0.662356	0.800018	0.581751	0.768197	0.850206	0.874188	0.910892	0.805082	0.727686	0.659082	0.81236	0.618061	0.717923	0.805467	0.910161	0.947192	0.844597	0.719267	0.7285	0.568512	0.846138	0.74742	0.79638	0.818497	0.864126	0.740744	0.831556	0.613312	0.669219	0.730209	0.874475	0.817587	0.866057	0.901475	0.772745	0.910182	0.613185	0.747082	0.730846	0.710003
0.803953	0.867427	0.859482	0.71971	0.861274	0.656057	0.924843	0.73911	0.958028	0.93511	0.755883	0.838437	0.70351	0.743824	0.726722	0.915733	0.709944	0.915733	0.75129	0.755305	0.853715	0.720254	0.73927	0.706507	0.886662	0.770061	0.927651	0.69994	0.877401	0.713831	0.836215	0.884358	0.805556	0.857803	0.763403	0.906558	0.864029	0.796354	0.459269	0.626376	0.93511	0.975808	0.924843	0.61661	0.9832	0.888764	0.809103	0.906455	0.763121	0.735948
0.886844	0.845771	0.904534	0.802955	0.896258	0.800132	0.981981	0.818044	0.985005	1	0.820553	0.935414	0.779769	0.800132	0.830747	0.975964	0.832842	0.975964	0.754732	0.816497	0.891148	0.802846	0.790569	0.807639	0.933139	0.807639	0.909843	0.800132	0.891241	0.845154	0.93511	0.937089	0.874475	0.95702	0.846154	0.917663	0.904534	0.816497	0.714545	0.794293	1	0.934947	0.981981	0.76337	0.934405	0.960769	0.844581	0.967204	0.872357	0.865161
0.685778	0.841124	0.742182	0.798543	0.669731	0.442031	0.82671	0.536373	0.866231	0.846154	0.932226	0.698991	0.757958	0.553938	0.597955	0.794206	0.695221	0.833719	0.406394	0.905474	0.687863	0.784548	0.577724	0.478101	0.713313	0.640169	0.825858	0.581914	0.928636	0.780142	0.763403	0.813517	0.708894	0.794011	0.64497	0.78972	0.718989	0.983983	0.452404	0.63718	0.846154	0.819877	0.82671	0.495864	0.87944	0.695942	0.965555	0.823535	0.725947	0.625578
0.91039	0.68588	0.92162	0.500891	0.931824	0.719958	0.905241	0.714425	0.875737	0.873334	0.606368	0.816929	0.433363	0.88936	0.72552	0.912156	0.763267	0.912156	0.805607	0.653651	0.975074	0.476091	0.920575	0.664449	0.882854	0.746228	0.731029	0.88936	0.668281	0.787309	0.693725	0.865157	0.685379	0.915398	0.671795	0.901604	0.965507	0.653651	0.720041	0.473466	0.873334	0.860069	0.905241	0.592602	0.816047	0.862379	0.618906	0.86411	0.577166	0.775723
0.462672	0.644894	0.482791	0.927118	0.449085	0.610095	0.648919	0.58811	0.7267	0.762493	0.683419	0.774382	0.983741	0.277316	0.633439	0.697166	0.550364	0.697166	0.345287	0.622573	0.426441	0.96586	0.241121	0.712208	0.551422	0.51943	0.727049	0.277316	0.852545	0.644424	0.851018	0.592034	0.851428	0.604626	0.574802	0.542276	0.41382	0.68483	0.393958	0.8479	0.762493	0.678672	0.648919	0.659673	0.712477	0.659321	0.830521	0.70697	0.95542	0.628014
0.861115	0.616756	0.793779	0.378061	0.859422	0.704597	0.828852	0.659165	0.767203	0.763674	0.464268	0.762692	0.458727	0.880015	0.534249	0.699898	0.603785	0.782482	0.920169	0.497736	0.776886	0.390815	0.762616	0.625242	0.834509	0.597014	0.65094	0.821543	0.491738	0.645423	0.668048	0.812483	0.46774	0.835259	0.776042	0.728459	0.811957	0.44304	0.691489	0.609622	0.763674	0.668901	0.828852	0.542056	0.700326	0.843128	0.385118	0.762759	0.576945	0.674611
[truncated: 105 more rows]
[truncated: 150 more columns]

## Sheet: wp100,Cloak8(32,4)
1	0.765488	0.537398	0.644086	0.720711	0.857968	0.707021	0.547547	0.705091	0.833791	0.771753	0.543589	0.64014	0.726041	0.747202	0.626013	0.640786	0.731615	0.861082	0.579603	0.630249	0.643081	0.741352	0.895404	0.649267	0.567045	0.769744	0.861698	0.706295	0.601014	0.616083	0.742826	0.75973	0.622599	0.737036	0.68028	0.882663	0.757249	0.466296	0.65061	0.788679	0.856588	0.606571	0.651411	0.728783	0.805312	0.664192	0.632286	0.641701	0.716341
[truncated: 199 more rows]
[truncated: 150 more columns]

[truncated: 14 more sheets: wp200,Cloak8(32,4), wp500,Cloak8(32,4), wp20,Cloak5(32,4), wp100,Cloak5(32,4), wp200,Cloak5(32,4), wp500,Cloak5(32,4), wp20,MLCCOSMS(32,4）, wp100,MLCCOSMS(32,4）, wp200,MLCCOSMS(32,4）, wp500,MLCCOSMS(32,4）, wp20,tcptrans(4), wp100,tcptrans(4), wp200,tcptrans(4), wp500,tcptrans(4)]
